# Supplementary material for: Comparative transcriptome analysis reveals the response mechanism of Cf-16-mediated resistance to Cladosporium fulvum infection in tomato
Source: BMC Plant Biol. 2020 Jan 20;20:33. doi: 10.1186/s12870-020-2245-5 (PMC6971981; doi:10.1186/s12870-020-2245-5)
Supplement: Supplementary file 1 — Additional file 1: Table S1. Summary of RNA-Seq data. [file 12870_2020_2245_MOESM1_ESM.xls]

## Sheet: Sheet1
Table S1. Summary of RNA-seq data.
Sample	Total Raw Reads (M)	Total Clean Reads (M)	Total Clean Bases (Gb)	Q20(%)	Q30(%)	Clean Reads Ratio (%)	Total Mapping (%)	Uniquely Mapping (%)
CK_Cf16_A1	70.24	67.63	6.76	98.3	92.66	96.29	95.41	79.21
CK_Cf16_A2	72.74	69.94	6.99	98.3	92.59	96.15	95.23	78.26
CK_Cf16_A3	72.74	69.95	6.99	98.06	91.78	96.15	95.42	79.95
CK_Cf16_B1	70.24	67.51	6.75	98.23	92.21	96.12	95.52	82.06
CK_Cf16_B2	72.74	69.7	6.97	98.31	92.55	95.82	95.36	79.73
CK_Cf16_B3	70.24	67.06	6.71	98.31	92.61	95.48	94.61	78.43
CK_MM_A1	72.74	69.55	6.95	98.29	92.53	95.61	95.44	78.95
CK_MM_A2	72.74	70.15	7.01	98.19	92.2	96.43	95.59	79.38
CK_MM_A3	70.24	67.42	6.74	98.12	91.94	96	95.83	80.21
CK_MM_B1	66.9	64.15	6.41	98.13	92.04	95.89	95.46	81.35
CK_MM_B2	67.73	65.1	6.51	98.23	92.36	96.12	95.78	82.17
CK_MM_B3	72.74	70.08	7.01	98.2	92.24	96.34	95.7	80.86
Cf16_A1	70.24	67.43	6.74	98.31	92.69	96.01	94.17	80.31
Cf16_A2	72.74	69.93	6.99	98.29	92.64	96.13	94.68	79.82
Cf16_A3	70.24	67.52	6.75	98.22	92.39	96.13	93.29	78.73
Cf16_B1	75.25	71.82	7.18	98.19	92.21	95.44	95.45	80.23
Cf16_B2	75.25	72.64	7.26	98.24	92.2	96.53	94.95	81.85
Cf16_B3	72.74	68.95	6.89	98.27	92.47	94.78	93.62	79
MM_A1	72.74	69.83	6.98	98.06	91.84	95.99	93.61	79.36
MM_A2	70.24	67.31	6.73	98.09	91.92	95.83	93.5	79.53
MM_A3	70.24	67.54	6.75	98.12	92.05	96.16	93.71	79.83
MM_B1	72.74	70.05	7	98.25	92.25	96.29	95.41	82.51
MM_B2	70.24	67.46	6.75	98.18	91.98	96.04	95.08	82.61
MM_B3	72.74	70.29	7.03	98.26	92.46	96.63	94.99	80.75
