# Supplementary material for: Comparative transcriptome analysis reveals the response mechanism of Cf-16-mediated resistance to Cladosporium fulvum infection in tomato
Source: BMC Plant Biol. 2020 Jan 20;20:33. doi: 10.1186/s12870-020-2245-5 (PMC6971981; doi:10.1186/s12870-020-2245-5)
Supplement: Supplementary file 2 — Additional file 2: Table S2. All FPKM values for every gene. [file 12870_2020_2245_MOESM2_ESM.xls]

## Sheet: table S2
Table S2. All the FPKM values for every gene.
Gene ID	Transcripts	Gene Type	CK_Cf16_A1 FPKM	CK_Cf16_A2 FPKM	CK_Cf16_A3 FPKM	CK_Cf16_B1 FPKM	CK_Cf16_B2 FPKM	CK_Cf16_B3 FPKM	CK_MM_A1 FPKM	CK_MM_A2 FPKM	CK_MM_A3 FPKM	CK_MM_B1 FPKM	CK_MM_B2 FPKM	CK_MM_B3 FPKM	Cf16_A1 FPKM	Cf16_A2 FPKM	Cf16_A3 FPKM	Cf16_B1 FPKM	Cf16_B2 FPKM	Cf16_B3 FPKM	MM_A1 FPKM	MM_A2 FPKM	MM_A3 FPKM	MM_B1 FPKM	MM_B2 FPKM	MM_B3 FPKM	Kegg Orthology	GO
100037489	NM_001329859.1,XM_019211956.1,NM_001247334.2	Known_gene	6.02	5.85	2.56	8.07	8.17	4.14	4.01	2.6	2.78	29.1	14.82	12.62	15.47	7.57	4.94	4.03	3.38	5.96	4.19	12.44	3.6	7.92	2.41	3.91	K09590//brassinosteroid-6-oxidase 1 [EC:1.14.-.-]+ko00905//Brassinosteroid biosynthesis+ko01100//Metabolic pathways+ko01110//Biosynthesis of secondary metabolites;K09590//brassinosteroid-6-oxidase 1 [EC:1.14.-.-]+ko00905//Brassinosteroid biosynthesis+ko01100//Metabolic pathways+ko01110//Biosynthesis of secondary metabolites;K09590//brassinosteroid-6-oxidase 1 [EC:1.14.-.-]+ko00905//Brassinosteroi…	GO:0048878//chemical homeostasis;GO:0006694//steroid biosynthetic process;GO:1901617//organic hydroxy compound biosynthetic process;GO:0008610//lipid biosynthetic process;GO:0055088//lipid homeostasis;GO:1901360//organic cyclic compound metabolic process;GO:1901362//organic cyclic compound biosynthetic process;GO:0007275//multicellular organism development;GO:0042445//hormone metabolic process;GO…
100037490	NM_001247339.2	Known_gene	54.78	46.39	54.56	49.65	50.53	49.78	42.53	42.64	38.43	28.94	32.16	42.94	43.73	43.17	45.06	32.09	38.5	31.1	38.78	37.73	39.53	36.42	28.48	26.64	K13789//geranylgeranyl diphosphate synthase, type II [EC:2.5.1.1 2.5.1.10 2.5.1.29]+ko00900//Terpenoid backbone biosynthesis+ko01100//Metabolic pathways+ko01110//Biosynthesis of secondary metabolites	GO:0044238//primary metabolic process;GO:0006720//isoprenoid metabolic process;GO:0008299//isoprenoid biosynthetic process;GO:1901576//organic substance biosynthetic process;GO:0006629//lipid metabolic process;GO:0008610//lipid biosynthetic process;GO:0071704//organic substance metabolic process;GO:0009987//cellular process;GO:0044249//cellular biosynthetic process;GO:0044255//cellular lipid meta…
100037491	NM_001346499.1	Known_gene	1.69	1.28	2.03	3.73	3.73	1.58	1.14	1.52	1.58	3.68	3.57	3.26	1.51	1.63	4.98	2.64	1.41	1.01	2.63	2.64	3.19	2.57	1.93	1.45	K14497//protein phosphatase 2C [EC:3.1.3.16]+ko04016//MAPK signaling pathway - plant+ko04075//Plant hormone signal transduction;K07198//5'-AMP-activated protein kinase, catalytic alpha subunit [EC:2.7.11.11];K13453//disease resistance protein+ko04626//Plant-pathogen interaction;K13457//disease resistance protein RPM1+ko04626//Plant-pathogen interaction	GO:0050896//response to stimulus;GO:0006952//defense response;GO:0006950//response to stress;GO:0032559//adenyl ribonucleotide binding;GO:0030554//adenyl nucleotide binding;GO:0005488//binding;GO:0017076//purine nucleotide binding;GO:0097159//organic cyclic compound binding;GO:1901265//nucleoside phosphate binding;GO:0000166//nucleotide binding;GO:0032553//ribonucleotide binding;GO:0032555//purin…
100037492	NM_001311344.1	Known_gene	37.07	49.61	44.94	58.6	52.71	51.36	50.64	58.59	52.43	61.87	64.75	71.09	56.47	51.95	55.59	69.14	75.52	67.55	52.75	57.37	47.17	60.93	65.87	81.99	K19861//benzyl alcohol O-benzoyltransferase [EC:2.3.1.196 2.3.1.232]	GO:0016020//membrane;GO:0016021//integral component of membrane;GO:0044425//membrane part;GO:0031224//intrinsic component of membrane;
100037494	BGI_novel_T001230,XM_010325267.2,NM_001247360.3,BGI_novel_T001231	Known_gene	51.31	51.7	59.62	73.36	55.24	57.18	59.65	62.55	59.94	61.4	59.06	70.8	5.38	28.47	25.26	77.07	81.55	71.33	25.11	14.42	20.53	86.07	81.73	76.59	K20715//phototropin [EC:2.7.11.1];K20715//phototropin [EC:2.7.11.1];K20715//phototropin [EC:2.7.11.1]	GO:0010359//regulation of anion channel activity;GO:0065009//regulation of molecular function;GO:0034763//negative regulation of transmembrane transport;GO:0034766//negative regulation of ion transmembrane transport;GO:0009605//response to external stimulus;GO:0042221//response to chemical;GO:0010033//response to organic substance;GO:0043269//regulation of ion transport;GO:0044092//negative regul…
100037495	NM_001247542.2,BGI_novel_T012395,BGI_novel_T012396	Known_gene	41.36	30.28	36.6	37.78	58.36	42.27	33.22	30.02	31.78	60.95	55.56	53.99	50.14	62.28	46.44	38.74	35.46	41.72	46.16	48.21	38.88	51.95	39.02	56.65	K09191//general transcription factor IIIA;K09191//general transcription factor IIIA;K09191//general transcription factor IIIA	GO:0003676//nucleic acid binding;GO:1901363//heterocyclic compound binding;GO:0097159//organic cyclic compound binding;GO:0005488//binding;
100037496	XM_004230795.2	Known_gene	0	0.02	0	0	0	0	0	0	0	0	0	0	0	0	0.02	0	0	0	0	0	0	0	0	0	K01723//hydroperoxide dehydratase [EC:4.2.1.92]+ko00592//alpha-Linolenic acid metabolism+ko01100//Metabolic pathways+ko01110//Biosynthesis of secondary metabolites	GO:0071704//organic substance metabolic process;GO:0044238//primary metabolic process;GO:0008202//steroid metabolic process;GO:1901360//organic cyclic compound metabolic process;GO:0006629//lipid metabolic process;GO:0008152//metabolic process;GO:1901615//organic hydroxy compound metabolic process;GO:0016125//sterol metabolic process;GO:0097159//organic cyclic compound binding;GO:0005506//iron io…
100037497	NM_001247376.2	Known_gene	8.07	9.57	7.39	57.18	13.12	10.93	11.7	16.95	22.96	14.66	21.63	14.33	39.86	24.77	19.66	13.71	12.01	14.37	52.65	75.66	44.92	9.45	34.09	12.38	K14494//DELLA protein+ko04075//Plant hormone signal transduction;K14777//ATP-dependent RNA helicase DDX47/RRP3 [EC:3.6.4.13]	GO:0006139//nucleobase-containing compound metabolic process;GO:0065007//biological regulation;GO:0031326//regulation of cellular biosynthetic process;GO:0043170//macromolecule metabolic process;GO:0016070//RNA metabolic process;GO:0006725//cellular aromatic compound metabolic process;GO:0008152//metabolic process;GO:0046483//heterocycle metabolic process;GO:0009987//cellular process;GO:0018130//…
100037498	NM_001311155.1,NM_001247381.2	Known_gene	2.75	4.65	2.82	86.64	20.06	7.85	3.83	5.39	8.34	40.71	52.9	27.68	16.88	8.41	11.67	7.69	14.36	4.3	18.28	23.47	24.37	11.41	63.03	5.32	K14494//DELLA protein+ko04075//Plant hormone signal transduction;K14494//DELLA protein+ko04075//Plant hormone signal transduction	GO:0009058//biosynthetic process;GO:0009987//cellular process;GO:0010468//regulation of gene expression;GO:0009059//macromolecule biosynthetic process;GO:1901576//organic substance biosynthetic process;GO:0019219//regulation of nucleobase-containing compound metabolic process;GO:0034645//cellular macromolecule biosynthetic process;GO:0044237//cellular metabolic process;GO:0071704//organic substan…
100037499	NM_001247386.2,NM_001306167.1,XM_019213203.1,NM_001306166.1,XM_010321693.2,XM_019213204.1,BGI_novel_T006100,XM_019213205.1,NM_001306163.1,NM_001306164.1,XM_010321695.2,BGI_novel_T006099,NM_001306165.1	Known_gene	19.11	39.02	18.66	83.84	52.91	38.92	45.32	45.58	42.57	86.81	95.28	66.29	159.68	80.37	74.21	71.55	81.09	107.73	164.23	205.34	126.64	49.01	143.65	150.84	K14777//ATP-dependent RNA helicase DDX47/RRP3 [EC:3.6.4.13];K14494//DELLA protein+ko04075//Plant hormone signal transduction;K14777//ATP-dependent RNA helicase DDX47/RRP3 [EC:3.6.4.13];K14494//DELLA protein+ko04075//Plant hormone signal transduction;K14777//ATP-dependent RNA helicase DDX47/RRP3 [EC:3.6.4.13];K14494//DELLA protein+ko04075//Plant hormone signal transduction;K14777//ATP-dependent RN…	GO:0097659//nucleic acid-templated transcription;GO:0044249//cellular biosynthetic process;GO:1901576//organic substance biosynthetic process;GO:0009058//biosynthetic process;GO:0008152//metabolic process;GO:1903506//regulation of nucleic acid-templated transcription;GO:0032774//RNA biosynthetic process;GO:0071704//organic substance metabolic process;GO:0010556//regulation of macromolecule biosyn…
100037501	XM_004240673.3	Known_gene	2.2	4.52	3.54	13.11	7.63	7.59	5.52	8.93	11.77	16.09	15.65	7.42	34.29	9.53	14.56	19.13	11.82	15.56	27.35	32.9	25.73	9.26	40.84	16.76	K14777//ATP-dependent RNA helicase DDX47/RRP3 [EC:3.6.4.13];K14494//DELLA protein+ko04075//Plant hormone signal transduction	GO:0006139//nucleobase-containing compound metabolic process;GO:0008152//metabolic process;GO:0006351//transcription, DNA-templated;GO:0044249//cellular biosynthetic process;GO:0009889//regulation of biosynthetic process;GO:0044271//cellular nitrogen compound biosynthetic process;GO:0046483//heterocycle metabolic process;GO:0034645//cellular macromolecule biosynthetic process;GO:0050794//regulati…
100037502	NM_001247398.1	Known_gene	14.41	21.95	19.09	63.92	22.07	25.27	17.47	25.81	32.01	26.55	33.76	34.32	65.38	44.65	78.15	33.82	25.42	24.69	96.52	94.03	97	29.61	58.95	26.31	K14777//ATP-dependent RNA helicase DDX47/RRP3 [EC:3.6.4.13];K14494//DELLA protein+ko04075//Plant hormone signal transduction	GO:0044271//cellular nitrogen compound biosynthetic process;GO:0090304//nucleic acid metabolic process;GO:0032774//RNA biosynthetic process;GO:0016070//RNA metabolic process;GO:0008152//metabolic process;GO:2000112//regulation of cellular macromolecule biosynthetic process;GO:0034645//cellular macromolecule biosynthetic process;GO:0046483//heterocycle metabolic process;GO:0018130//heterocycle bio…
100037503	XM_004235495.3	Known_gene	0.08	0.32	0.16	0.62	0.8	0.45	0.34	0.24	0.43	0.7	0.72	0.56	0.12	0.4	0.58	0.42	0.69	0.23	0.36	0.3	0.44	0.43	0.49	0.28	K14494//DELLA protein+ko04075//Plant hormone signal transduction	GO:1901360//organic cyclic compound metabolic process;GO:0006725//cellular aromatic compound metabolic process;GO:0090304//nucleic acid metabolic process;GO:0032774//RNA biosynthetic process;GO:0034654//nucleobase-containing compound biosynthetic process;GO:0022603//regulation of anatomical structure morphogenesis;GO:0009987//cellular process;GO:1900618//regulation of shoot system morphogenesis;G…
100037504	BGI_novel_T004344,BGI_novel_T004345,NM_001247405.2	Known_gene	9.11	12	9.91	14.15	16	13.52	10.17	10.32	11.62	19.02	19.07	15.8	21.03	17.03	16.35	18.67	14.77	14.54	16.62	15.19	15.08	14.06	18.72	21.51	K21852//dedicator of cytokinesis protein 6/7/8;K21852//dedicator of cytokinesis protein 6/7/8;K21852//dedicator of cytokinesis protein 6/7/8
100037505	NM_001247409.1	Known_gene	0.33	0.66	1.24	0.51	2.25	1.46	1.17	1.24	1.87	24.15	5.51	0.96	0.79	0.78	0.89	1.71	6.52	2.05	0.65	0.87	1.26	2.56	4.63	1.3	K04125//gibberellin 2-oxidase [EC:1.14.11.13]+ko00904//Diterpenoid biosynthesis+ko01110//Biosynthesis of secondary metabolites	GO:0009416//response to light stimulus;GO:0016042//lipid catabolic process;GO:0044238//primary metabolic process;GO:0008152//metabolic process;GO:0044255//cellular lipid metabolic process;GO:0006720//isoprenoid metabolic process;GO:0044242//cellular lipid catabolic process;GO:0016103//diterpenoid catabolic process;GO:0006082//organic acid metabolic process;GO:0010817//regulation of hormone levels…
100037506	NM_001247412.2	Known_gene	233.89	242.66	204.59	214.34	323.51	256.89	252.13	225.62	221.11	235.6	283.98	246.9	377.16	283.96	308.99	235.36	236.45	278.28	261.09	258.88	241.68	200.92	203.21	329.29	K03627//putative transcription factor	GO:0005488//binding;GO:0097159//organic cyclic compound binding;GO:0003676//nucleic acid binding;GO:1901363//heterocyclic compound binding;GO:0043565//sequence-specific DNA binding;GO:0003677//DNA binding;
100037507	NM_001247414.1	Known_gene	0.21	0.06	0.06	0.02	0.04	0.06	0	0	0	0.02	0.02	0	0	0	0.02	0.02	0.1	0.06	0	0.07	0.07	0.02	0.02	0	K11816//indole-3-pyruvate monooxygenase [EC:1.14.13.168]+ko00380//Tryptophan metabolism+ko01100//Metabolic pathways	GO:0004497//monooxygenase activity;GO:0097159//organic cyclic compound binding;GO:0050660//flavin adenine dinucleotide binding;GO:0003824//catalytic activity;GO:0016491//oxidoreductase activity;GO:0036094//small molecule binding;GO:0016709//oxidoreductase activity, acting on paired donors, with incorporation or reduction of molecular oxygen, NAD(P)H as one donor, and incorporation of one atom of …
100037508	NM_001247416.1	Known_gene	0.16	0.52	0.05	0.05	0.42	0.99	0.26	0.21	0.93	0.88	1.48	0.42	0.8	0.33	0.46	0.46	0.2	0.93	0.45	0.29	0.51	0.32	1.18	0.96	K14432//ABA responsive element binding factor+ko04075//Plant hormone signal transduction	GO:0005488//binding;GO:0003676//nucleic acid binding;GO:0097159//organic cyclic compound binding;GO:0140110//transcription regulator activity;GO:1901363//heterocyclic compound binding;GO:0003677//DNA binding;GO:0003700//DNA binding transcription factor activity;
100037509	NM_001247420.1	Known_gene	10.57	9.3	23.89	16.85	25.12	12.99	14.05	13.04	19.05	19.08	38.83	14.88	42.84	21.82	21.57	10.96	26.89	18.57	25.69	30.25	27.35	9.57	22.87	16.85	K14709//solute carrier family 39 (zinc transporter), member 1/2/3	GO:0051179//localization;GO:0006811//ion transport;GO:0098655//cation transmembrane transport;GO:0055085//transmembrane transport;GO:0051234//establishment of localization;GO:0098662//inorganic cation transmembrane transport;GO:0006812//cation transport;GO:0030001//metal ion transport;GO:0098660//inorganic ion transmembrane transport;GO:0006810//transport;GO:0070838//divalent metal ion transport;…
100037510	XM_010320811.2,NM_001247424.2	Known_gene	7.58	12.62	12.39	35.47	28.66	25.87	10.81	9.38	11.68	52.98	37.83	38.14	46.37	33.01	49.99	35.9	16.09	16.6	44.05	36.13	31.96	19.59	20.03	19.61	K14498//serine/threonine-protein kinase SRK2 [EC:2.7.11.1]+ko04016//MAPK signaling pathway - plant+ko04075//Plant hormone signal transduction;K14498//serine/threonine-protein kinase SRK2 [EC:2.7.11.1]+ko04016//MAPK signaling pathway - plant+ko04075//Plant hormone signal transduction	GO:0071704//organic substance metabolic process;GO:0036211//protein modification process;GO:0044260//cellular macromolecule metabolic process;GO:0019538//protein metabolic process;GO:0051716//cellular response to stimulus;GO:0043170//macromolecule metabolic process;GO:0006468//protein phosphorylation;GO:0023052//signaling;GO:0006807//nitrogen compound metabolic process;GO:0006793//phosphorus meta…
100037511	XM_010323744.2,BGI_novel_T000215,XM_010320926.2,XM_010326657.2,NM_001247428.2	Known_gene	4.58	3.92	4.94	7.29	7.41	6.13	4.51	4.61	4.56	8.58	10.27	7.1	9.33	8.11	5.37	9.21	9.27	9.8	8.55	8.18	4.43	7.47	9.39	13.16	K09422//transcription factor MYB, plant;K09422//transcription factor MYB, plant;K09422//transcription factor MYB, plant;K09422//transcription factor MYB, plant	GO:0050789//regulation of biological process;GO:0009889//regulation of biosynthetic process;GO:0060255//regulation of macromolecule metabolic process;GO:0009987//cellular process;GO:0048869//cellular developmental process;GO:0051252//regulation of RNA metabolic process;GO:2000112//regulation of cellular macromolecule biosynthetic process;GO:0006355//regulation of transcription, DNA-templated;GO:0…
100037512	NM_001247433.1,XM_010324004.2,XM_010324005.2	Known_gene	1.24	1.68	1.22	1.51	1.6	1.5	1.46	1.24	1.43	2.44	2.44	2.13	2.96	2.39	2.45	1.71	1.68	2.34	2.77	3.01	2.78	1.59	1.21	1.47	K09422//transcription factor MYB, plant;K09422//transcription factor MYB, plant;K09422//transcription factor MYB, plant	GO:0031323//regulation of cellular metabolic process;GO:0019219//regulation of nucleobase-containing compound metabolic process;GO:0032502//developmental process;GO:2000112//regulation of cellular macromolecule biosynthetic process;GO:0051252//regulation of RNA metabolic process;GO:0051171//regulation of nitrogen compound metabolic process;GO:0080090//regulation of primary metabolic process;GO:00…
100037513	NM_001247438.2	Known_gene	131.16	119.22	173.21	221.82	124.68	213.08	92.57	131.03	114.46	158.95	208.36	267.4	81.13	204.27	121.1	162.19	154.43	72.59	158.3	145.09	119.5	270.43	149.92	135.98		GO:0031323//regulation of cellular metabolic process;GO:0046483//heterocycle metabolic process;GO:0009059//macromolecule biosynthetic process;GO:0060255//regulation of macromolecule metabolic process;GO:0018130//heterocycle biosynthetic process;GO:0044260//cellular macromolecule metabolic process;GO:0097659//nucleic acid-templated transcription;GO:0006725//cellular aromatic compound metabolic pro…
100037515	NM_001247448.2	Known_gene	5.59	26	6.5	37.31	32.94	30.03	45.71	34.42	31.85	52.52	39.34	25.51	50.35	12.17	42.93	52.72	64.62	76.71	26.63	28.79	127.2	38.61	90.99	142.84	K03686//molecular chaperone DnaJ
100037516	NM_001247453.1	Known_gene	12.64	10.02	14.08	12.43	13.21	9.03	8.47	8.54	11.47	16.65	12.68	11.72	23.42	25.13	27.1	15.4	14.72	14.8	24.25	22.44	17.81	10.87	15.36	11.92	K14538//nuclear GTP-binding protein+ko03008//Ribosome biogenesis in eukaryotes	GO:1901265//nucleoside phosphate binding;GO:0005525//GTP binding;GO:0032550//purine ribonucleoside binding;GO:0032553//ribonucleotide binding;GO:0019001//guanyl nucleotide binding;GO:0017076//purine nucleotide binding;GO:0032555//purine ribonucleotide binding;GO:0043168//anion binding;GO:1901363//heterocyclic compound binding;GO:0032549//ribonucleoside binding;GO:0032561//guanyl ribonucleotide bi…
100037517	XM_019212379.1,NM_001247457.3,BGI_novel_T000185	Known_gene	6.45	6.34	9.15	8.19	9.28	5.8	9.76	8.42	11.63	15.31	14.61	13.07	12.47	11.78	10.56	8.69	7.77	9.37	19.12	19.55	15.55	11.96	11.46	11.89	K02884//large subunit ribosomal protein L19+ko03010//Ribosome;K02884//large subunit ribosomal protein L19+ko03010//Ribosome;K02884//large subunit ribosomal protein L19+ko03010//Ribosome	GO:0019538//protein metabolic process;GO:1901576//organic substance biosynthetic process;GO:0009059//macromolecule biosynthetic process;GO:0010467//gene expression;GO:0043603//cellular amide metabolic process;GO:0006807//nitrogen compound metabolic process;GO:0044238//primary metabolic process;GO:0044271//cellular nitrogen compound biosynthetic process;GO:0043043//peptide biosynthetic process;GO:…
100037726	NM_001247238.2,XM_019212578.1,XM_019212577.1,BGI_novel_T004780	Known_gene	7.75	6.05	7.01	5.6	6.71	4.94	4.8	4.66	4.91	4.72	5.9	4.76	5.35	6.91	4.54	5.77	5.68	5.72	5.69	5.18	4.22	6.78	4.65	5.68	K11323//histone arginine demethylase JMJD6 [EC:1.14.11.-];K11323//histone arginine demethylase JMJD6 [EC:1.14.11.-];K11323//histone arginine demethylase JMJD6 [EC:1.14.11.-];K11323//histone arginine demethylase JMJD6 [EC:1.14.11.-]
100037727	NM_001247246.2	Known_gene	15.65	17.88	20.28	36.05	22.34	19.65	16.45	17.03	23.36	28.31	29.89	31.77	24.58	26.79	27.32	30.95	24.57	24.44	29.88	28.02	21.69	34.99	29.54	21.14		GO:1900911//regulation of olefin biosynthetic process;GO:0046885//regulation of hormone biosynthetic process;GO:0033238//regulation of cellular amine metabolic process;GO:0031326//regulation of cellular biosynthetic process;GO:0019222//regulation of metabolic process;GO:0006521//regulation of cellular amino acid metabolic process;GO:0050794//regulation of cellular process;GO:0031323//regulation o…
100037728	XM_004246214.3	Known_gene	0.19	0.2	0.18	0.58	0.45	0.66	0.21	0.18	0.12	0.39	0.65	0.3	0.52	0.33	0.18	0.36	0.4	0.83	0.24	0.1	0.2	0.22	0.51	0.47	K14494//DELLA protein+ko04075//Plant hormone signal transduction	GO:0071704//organic substance metabolic process;GO:1903506//regulation of nucleic acid-templated transcription;GO:0018130//heterocycle biosynthetic process;GO:0032774//RNA biosynthetic process;GO:0046483//heterocycle metabolic process;GO:0009987//cellular process;GO:0050794//regulation of cellular process;GO:0009889//regulation of biosynthetic process;GO:0009059//macromolecule biosynthetic proces…
100037729	NM_001247260.1	Known_gene	0.06	0	0	0	0	0	0	0	0	0	0	0	0	0	0	0	0	0	0	0	0	0	0	0
100037730	NM_001247267.2	Known_gene	271.95	319.82	334.31	241.75	243.3	215.42	329.76	393.88	322.68	127.45	141.19	193.73	118.85	293.66	280.09	194.41	308.85	258.23	224.9	176.62	236.66	234.01	182.33	159.47	K03798//cell division protease FtsH [EC:3.4.24.-]	GO:0009314//response to radiation;GO:0009416//response to light stimulus;GO:0030163//protein catabolic process;GO:0015979//photosynthesis;GO:0031324//negative regulation of cellular metabolic process;GO:0044238//primary metabolic process;GO:0010206//photosystem II repair;GO:0044265//cellular macromolecule catabolic process;GO:0010304//PSII associated light-harvesting complex II catabolic process;…
100037731	BGI_novel_T000956,NM_001247273.2	Known_gene	3.36	4.13	4.18	4.8	6.23	3.66	4.37	4.46	5.36	8.29	6.4	5.54	4.95	7.62	7.83	6.74	3.96	4.7	6.03	6.34	9.54	5.46	6.47	5.78	K13457//disease resistance protein RPM1+ko04626//Plant-pathogen interaction;K13453//disease resistance protein+ko04626//Plant-pathogen interaction;K13457//disease resistance protein RPM1+ko04626//Plant-pathogen interaction;K13453//disease resistance protein+ko04626//Plant-pathogen interaction	GO:0006952//defense response;GO:0050789//regulation of biological process;GO:0006950//response to stress;GO:0050794//regulation of cellular process;GO:0065007//biological regulation;GO:0007154//cell communication;GO:0050896//response to stimulus;GO:0023052//signaling;GO:0051716//cellular response to stimulus;GO:0009987//cellular process;GO:0007165//signal transduction;GO:0005886//plasma membrane;…
100037732	NM_001247279.2,BGI_novel_T012786	Known_gene	39.37	52.21	52.07	62.74	82.09	67.96	53.04	53.06	56.81	80.22	79.03	64.49	81.03	78.39	79.46	65.83	84.24	88.9	78.6	86.02	65.36	54.9	65.31	77.74	K00365//urate oxidase [EC:1.7.3.3]+ko00232//Caffeine metabolism+ko00230//Purine metabolism+ko01100//Metabolic pathways;K00365//urate oxidase [EC:1.7.3.3]+ko00232//Caffeine metabolism+ko00230//Purine metabolism+ko01100//Metabolic pathways	GO:0044237//cellular metabolic process;GO:0006082//organic acid metabolic process;GO:0009112//nucleobase metabolic process;GO:0006139//nucleobase-containing compound metabolic process;GO:0009987//cellular process;GO:0072521//purine-containing compound metabolic process;GO:0044281//small molecule metabolic process;GO:0044238//primary metabolic process;GO:0071840//cellular component organization or…
100037733	BGI_novel_T013725,NM_001247285.2	Known_gene	49.86	69.51	91.68	163.27	94.2	91.93	57.23	67.96	79.93	167.93	162.42	147.7	39.74	96.69	93.36	228	112.26	77.09	85.63	44.11	54.69	126.72	218.97	147.68	K20715//phototropin [EC:2.7.11.1];K20715//phototropin [EC:2.7.11.1]	GO:0051234//establishment of localization;GO:0034766//negative regulation of ion transmembrane transport;GO:0050896//response to stimulus;GO:0006996//organelle organization;GO:1903959//regulation of anion transmembrane transport;GO:0019750//chloroplast localization;GO:0009314//response to radiation;GO:0036211//protein modification process;GO:0065009//regulation of molecular function;GO:0010119//r…
100037735	XM_019212803.1,NM_001247293.1	Known_gene	13.15	16.82	23.84	25.66	19.85	27.51	14.98	18.59	20.36	21.67	29.01	25.33	59.6	18.13	33.56	42.14	32.86	33.38	28.19	34.16	15.84	18.01	41.61	53.18	K00799//glutathione S-transferase [EC:2.5.1.18]+ko00480//Glutathione metabolism;K00799//glutathione S-transferase [EC:2.5.1.18]+ko00480//Glutathione metabolism	GO:1901564//organonitrogen compound metabolic process;GO:0009404//toxin metabolic process;GO:0006749//glutathione metabolic process;GO:0050896//response to stimulus;GO:0044248//cellular catabolic process;GO:0006518//peptide metabolic process;GO:0009987//cellular process;GO:0009636//response to toxic substance;GO:0019748//secondary metabolic process;GO:0006790//sulfur compound metabolic process;GO…
100037736	NM_001247298.2	Known_gene	0	1.03	0	0.48	0.18	0.28	0	0	0	0.95	0	0	0	0.82	0	0	0	0	0	0	0	0.88	0	0.88		GO:0043170//macromolecule metabolic process;GO:0008152//metabolic process;GO:0009057//macromolecule catabolic process;GO:1901361//organic cyclic compound catabolic process;GO:0046483//heterocycle metabolic process;GO:0006308//DNA catabolic process;GO:1901360//organic cyclic compound metabolic process;GO:0009056//catabolic process;GO:0044270//cellular nitrogen compound catabolic process;GO:0006259…
100037737	NM_001247305.2	Known_gene	70.35	112.25	64.68	78.11	51.72	73.2	97.89	76.07	84.27	100.43	63.1	80.06	32.15	111.85	42.13	103.14	73.88	76.26	63.96	47.27	63.86	85.01	87.62	78.82	K01754//threonine dehydratase [EC:4.3.1.19]+ko00290//Valine, leucine and isoleucine biosynthesis+ko01230//Biosynthesis of amino acids+ko01100//Metabolic pathways+ko01110//Biosynthesis of secondary metabolites+ko00260//Glycine, serine and threonine metabolism+ko01200//Carbon metabolism	GO:0009097//isoleucine biosynthetic process;GO:0046394//carboxylic acid biosynthetic process;GO:0019752//carboxylic acid metabolic process;GO:1901607//alpha-amino acid biosynthetic process;GO:0044249//cellular biosynthetic process;GO:0071704//organic substance metabolic process;GO:1901564//organonitrogen compound metabolic process;GO:1901605//alpha-amino acid metabolic process;GO:0043436//oxoacid…
100125891	NM_001321616.1	Known_gene	26.75	34.94	23.5	450.4	179.99	65.59	32.99	49.24	59.94	137.5	189.47	110.68	220.8	72.88	93.83	36.68	38.67	42.24	156.35	239.41	184.61	45.09	206.2	63.5	K13425//WRKY transcription factor 22+ko04626//Plant-pathogen interaction+ko04016//MAPK signaling pathway - plant	GO:0043170//macromolecule metabolic process;GO:1901362//organic cyclic compound biosynthetic process;GO:0016070//RNA metabolic process;GO:0044260//cellular macromolecule metabolic process;GO:0034645//cellular macromolecule biosynthetic process;GO:0044271//cellular nitrogen compound biosynthetic process;GO:0006807//nitrogen compound metabolic process;GO:0034641//cellular nitrogen compound metaboli…
100125904	NM_001247683.1	Known_gene	17.73	20.26	16.45	10.62	6.04	11.49	10.92	10.74	16.93	5.13	5.77	3.91	14.17	12.37	17.7	20.12	36.15	98.37	5.23	8.81	6.35	2.59	10.07	16.21	K09753//cinnamoyl-CoA reductase [EC:1.2.1.44]+ko01100//Metabolic pathways+ko01110//Biosynthesis of secondary metabolites+ko00940//Phenylpropanoid biosynthesis	GO:0016903//oxidoreductase activity, acting on the aldehyde or oxo group of donors;GO:0016491//oxidoreductase activity;GO:0005488//binding;GO:0050662//coenzyme binding;GO:0016620//oxidoreductase activity, acting on the aldehyde or oxo group of donors, NAD or NADP as acceptor;GO:0048037//cofactor binding;GO:0016621//cinnamoyl-CoA reductase activity;GO:0003824//catalytic activity;
100125906	NM_001247695.3	Known_gene	2.11	19.48	5.19	17.23	65.28	42.63	7.38	12.28	8.33	19.25	22.36	20.78	0.03	0.38	0.9	5.41	81.71	8.41	0.23	0.22	2.74	9.94	8.42	12.61	K13229//2,4-dihydroxy-1,4-benzoxazin-3-one-glucoside dioxygenase [EC:1.14.20.2]+ko00402//Benzoxazinoid biosynthesis;K06892//feruloyl-CoA ortho-hydroxylase [EC:1.14.11.-]+ko01110//Biosynthesis of secondary metabolites+ko00940//Phenylpropanoid biosynthesis	GO:0046872//metal ion binding;GO:0005488//binding;GO:0016491//oxidoreductase activity;GO:0003824//catalytic activity;GO:0043167//ion binding;GO:0043169//cation binding;GO:0051213//dioxygenase activity;
100125909	NM_001247709.2	Known_gene	118.08	180.27	156.34	620.79	761.26	326.82	88.59	86.63	103.49	1447.92	774.6	639.87	614.04	248.77	696.99	954.19	274.34	162.06	512.96	276.45	288.04	622.15	531.09	281.97	K05933//aminocyclopropanecarboxylate oxidase [EC:1.14.17.4]+ko01100//Metabolic pathways+ko01110//Biosynthesis of secondary metabolites+ko00270//Cysteine and methionine metabolism	GO:0009058//biosynthetic process;GO:0009692//ethylene metabolic process;GO:1900673//olefin metabolic process;GO:0065008//regulation of biological quality;GO:0010817//regulation of hormone levels;GO:0065007//biological regulation;GO:0043449//cellular alkene metabolic process;GO:0009987//cellular process;GO:1900674//olefin biosynthetic process;GO:0044249//cellular biosynthetic process;GO:0009693//e…
100125910	XM_010321381.2,XM_010321379.2,NM_001247712.2,XM_010321380.2	Known_gene	3.25	3.66	4.04	4.76	4.48	3.95	3.44	3.61	3.59	4.42	4.13	3.9	8.39	6.01	8.99	4.57	5.1	7.24	7.04	7.65	5.53	3.74	4.71	4.5	K08734//DNA mismatch repair protein MLH1+ko03430//Mismatch repair;K08734//DNA mismatch repair protein MLH1+ko03430//Mismatch repair;K08734//DNA mismatch repair protein MLH1+ko03430//Mismatch repair	GO:0009845//seed germination;GO:0048316//seed development;GO:0008152//metabolic process;GO:0009791//post-embryonic development;GO:0043170//macromolecule metabolic process;GO:0033554//cellular response to stress;GO:0010154//fruit development;GO:0006259//DNA metabolic process;GO:0006807//nitrogen compound metabolic process;GO:0048229//gametophyte development;GO:0044260//cellular macromolecule metab…
100125911	XM_004241322.3,BGI_novel_T008452	Known_gene	11.05	12.19	12.18	14.79	13.22	11.15	12.68	13.41	16.21	19.44	19.66	14.97	13.91	18.14	17.54	22.29	20.67	22.98	21.72	18.86	15.03	19.52	27.77	20.67	K06669//structural maintenance of chromosome 3 (chondroitin sulfate proteoglycan 6);K06669//structural maintenance of chromosome 3 (chondroitin sulfate proteoglycan 6)	GO:0009987//cellular process;GO:0016043//cellular component organization;GO:0006996//organelle organization;GO:0071840//cellular component organization or biogenesis;GO:0051276//chromosome organization;GO:0005623//cell;GO:0043228//non-membrane-bounded organelle;GO:0043227//membrane-bounded organelle;GO:0044424//intracellular part;GO:0005622//intracellular;GO:0043229//intracellular organelle;GO:00…
100134872	NM_001247724.1	Known_gene	1.43	9.72	1.07	1.95	2.49	2.5	14.23	13.97	14.51	5.73	3.32	1.53	19.58	11.32	6.9	5.57	24.12	46.09	16.22	18.2	17.73	3.17	17.87	9.1		GO:0060255//regulation of macromolecule metabolic process;GO:0010608//posttranscriptional regulation of gene expression;GO:0010468//regulation of gene expression;GO:0050789//regulation of biological process;GO:0006950//response to stress;GO:0009628//response to abiotic stimulus;GO:0010286//heat acclimation;GO:0050896//response to stimulus;GO:0019222//regulation of metabolic process;GO:0065007//bi…
100134875	XM_004248176.2,BGI_novel_T011960,XM_004248177.3	Known_gene	234.97	260.81	247.34	455.36	477.48	450.45	207.74	159.06	305.84	344.87	146.48	340.16	48.41	69.92	34.72	372.08	230.46	286.74	43.85	32.16	105.92	201.37	220.51	215.59	K11517//(S)-2-hydroxy-acid oxidase [EC:1.1.3.15]+ko04146//Peroxisome+ko01100//Metabolic pathways+ko01110//Biosynthesis of secondary metabolites+ko01200//Carbon metabolism+ko00630//Glyoxylate and dicarboxylate metabolism;K11517//(S)-2-hydroxy-acid oxidase [EC:1.1.3.15]+ko04146//Peroxisome+ko01100//Metabolic pathways+ko01110//Biosynthesis of secondary metabolites+ko01200//Carbon metabolism+ko00630/…	GO:0002218//activation of innate immune response;GO:0002376//immune system process;GO:0050665//hydrogen peroxide biosynthetic process;GO:0006950//response to stress;GO:0031349//positive regulation of defense response;GO:0051188//cofactor biosynthetic process;GO:0002684//positive regulation of immune system process;GO:0043207//response to external biotic stimulus;GO:0002253//activation of immune r…
100134876	XM_010324759.2	Known_gene	13.9	13.17	12.81	14.11	14.36	10.8	11.85	11.42	12.4	14.73	15.62	13.82	12.93	15.59	14.48	20.13	17.69	19.74	15.77	12.3	10.52	18.53	20.86	19.62	K06636//structural maintenance of chromosome 1	GO:0007064//mitotic sister chromatid cohesion;GO:0071840//cellular component organization or biogenesis;GO:0098813//nuclear chromosome segregation;GO:0048285//organelle fission;GO:0000280//nuclear division;GO:0051276//chromosome organization;GO:0022402//cell cycle process;GO:0140014//mitotic nuclear division;GO:1903047//mitotic cell cycle process;GO:0009987//cellular process;GO:0006996//organelle…
100134877	NM_001247752.2	Known_gene	119.44	265.06	120.13	324.12	218.15	266.3	221.1	188.53	177.53	398.59	271.72	327.34	230.66	290.64	350.04	504.22	274.92	284.64	289.29	226.55	239.21	242.45	324.7	431.62	K00387//sulfite oxidase [EC:1.8.3.1]+ko00920//Sulfur metabolism+ko01100//Metabolic pathways	GO:0071704//organic substance metabolic process;GO:0071941//nitrogen cycle metabolic process;GO:0050896//response to stimulus;GO:0042128//nitrate assimilation;GO:0006082//organic acid metabolic process;GO:0006790//sulfur compound metabolic process;GO:2001057//reactive nitrogen species metabolic process;GO:0006807//nitrogen compound metabolic process;GO:0044281//small molecule metabolic process;GO…
100134879	XM_004238309.3	Known_gene	17.61	32.49	19.63	39.25	38.35	37.19	22.89	21.7	28.25	79.72	76.04	47.03	58.16	45.38	47.72	110.52	42.82	64.83	47.57	42.67	47.46	57.99	102.17	87.29	K02986//small subunit ribosomal protein S4+ko03010//Ribosome	GO:0005622//intracellular;GO:0005829//cytosol;GO:0044444//cytoplasmic part;GO:0044464//cell part;GO:0044424//intracellular part;GO:0005737//cytoplasm;GO:0005623//cell;GO:0140103//catalytic activity, acting on a glycoprotein;GO:0033926//glycopeptide alpha-N-acetylgalactosaminidase activity;GO:0016787//hydrolase activity;GO:0016798//hydrolase activity, acting on glycosyl bonds;GO:0140096//catalytic…
100134880	NM_001247770.2	Known_gene	588.69	1705.95	826.12	582.34	991.2	829.89	662.51	610.45	867.64	758.85	622.04	474.1	858.42	467.05	700.29	342.41	630.05	547.23	578.11	550.16	550.43	464.35	313.81	304.11	K01611//S-adenosylmethionine decarboxylase [EC:4.1.1.50]+ko00330//Arginine and proline metabolism+ko01100//Metabolic pathways+ko00270//Cysteine and methionine metabolism	GO:0009309//amine biosynthetic process;GO:0044106//cellular amine metabolic process;GO:0006576//cellular biogenic amine metabolic process;GO:0044238//primary metabolic process;GO:0009987//cellular process;GO:0044281//small molecule metabolic process;GO:0008295//spermidine biosynthetic process;GO:0097164//ammonium ion metabolic process;GO:0042451//purine nucleoside biosynthetic process;GO:0044249/…
100134881	NM_001247777.2	Known_gene	0.57	1.14	0.99	74.57	5.5	6.89	9.41	30.36	35.8	4.05	17.92	5.57	46.01	13.61	27.42	2.4	25.77	4.66	90.23	178.93	146.68	16.17	156.04	3.52	K18081//myotubularin-related protein 1/2 [EC:3.1.3.64 3.1.3.95]+ko01100//Metabolic pathways+ko04070//Phosphatidylinositol signaling system+ko00562//Inositol phosphate metabolism
100134882	NM_001247782.1,XM_010321267.2,XM_019213206.1	Known_gene	22.11	25.28	20.44	21.7	27.39	20.76	25.13	24.1	25.73	30.28	30.26	23.67	42.65	38.2	41.28	31.79	28.24	35.79	43.56	45.2	35.48	25.12	31.7	33.96		GO:0016458//gene silencing;GO:0048583//regulation of response to stimulus;GO:0048519//negative regulation of biological process;GO:0002697//regulation of immune effector process;GO:0002682//regulation of immune system process;GO:0002831//regulation of response to biotic stimulus;GO:0065007//biological regulation;GO:0019222//regulation of metabolic process;GO:0050789//regulation of biological proc…
100134883	NM_001247789.2	Known_gene	0.6	3.2	0.84	397.82	46.3	24.45	14.35	49.01	71.63	36.22	59.87	17.21	277.08	45.25	37.74	2.38	37.33	4.51	256.36	442.08	309	37.51	289.25	4.11		GO:0005623//cell;GO:0005622//intracellular;GO:0043226//organelle;GO:0043231//intracellular membrane-bounded organelle;GO:0043229//intracellular organelle;GO:0044424//intracellular part;GO:0043227//membrane-bounded organelle;GO:0005634//nucleus;GO:0044464//cell part;GO:0005488//binding;GO:0097159//organic cyclic compound binding;GO:0003676//nucleic acid binding;GO:1901363//heterocyclic compound bi…
100134884	XM_010317539.2,NM_001247795.2,XM_019211957.1	Known_gene	12.89	15.72	18.5	13.61	14.14	15.22	14.46	14.2	18.15	14.19	13.37	15.6	8.21	11.73	8.56	13.66	18.3	19.49	8.67	8.98	9.26	15.76	11.98	9.98	K04733//interleukin-1 receptor-associated kinase 4 [EC:2.7.11.1];K04733//interleukin-1 receptor-associated kinase 4 [EC:2.7.11.1]	GO:0003824//catalytic activity;
100134885	NM_001247800.2	Known_gene	17	20.1	21.13	22.9	16.51	15.34	19.17	20.97	24.63	26.69	26.97	20.87	20.11	22.5	21.8	34.14	25.59	27.55	26.63	23.17	21.22	29.91	36.54	26.69	K12860//pre-mRNA-splicing factor CDC5/CEF1+ko03040//Spliceosome	GO:0050794//regulation of cellular process;GO:0009987//cellular process;GO:0010468//regulation of gene expression;GO:0019219//regulation of nucleobase-containing compound metabolic process;GO:0030154//cell differentiation;GO:0051171//regulation of nitrogen compound metabolic process;GO:0051301//cell division;GO:2000112//regulation of cellular macromolecule biosynthetic process;GO:0019222//regulat…
100134886	NM_001247807.2	Known_gene	8.28	18.8	12.24	146.69	27.7	47.49	19.88	23.01	22.08	53.85	49.94	75.8	376.99	243.52	819.23	89.53	65.24	78.37	614.98	519.89	597.8	42.63	108.3	76.08	K20628//expansin	GO:0051704//multi-organism process;GO:0000003//reproduction;GO:0022414//reproductive process;GO:0019953//sexual reproduction;GO:0044703//multi-organism reproductive process;GO:0005576//extracellular region;
100134887	XM_019212579.1,XM_010319841.2,NM_001247813.1,XM_010319842.2,XM_010319844.2,BGI_novel_T004507,XM_010319845.2	Known_gene	20.3	23.96	17.96	23.98	23.78	19.48	23.38	23.72	26.48	32.15	31.34	28.16	33.31	30.6	31.6	32.79	23.89	26.69	34.66	36.14	31.58	29.02	34.91	37.44	K11463//polycomb protein SUZ12;K11463//polycomb protein SUZ12;K11463//polycomb protein SUZ12;K11463//polycomb protein SUZ12;K11463//polycomb protein SUZ12;K11463//polycomb protein SUZ12	GO:1901360//organic cyclic compound metabolic process;GO:0009889//regulation of biosynthetic process;GO:0031323//regulation of cellular metabolic process;GO:2000242//negative regulation of reproductive process;GO:0046483//heterocycle metabolic process;GO:0050793//regulation of developmental process;GO:0010556//regulation of macromolecule biosynthetic process;GO:2000112//regulation of cellular mac…
100134888	BGI_novel_T000589,NM_001247818.2	Known_gene	0	0.16	0.03	3.6	0.53	0.15	0.36	0	0.59	0.19	0.24	0.08	1.16	0.11	1.67	0	0.19	0.11	2.78	1.97	5.8	0.01	0.57	0.08	K04125//gibberellin 2-oxidase [EC:1.14.11.13]+ko00904//Diterpenoid biosynthesis+ko01110//Biosynthesis of secondary metabolites;K04125//gibberellin 2-oxidase [EC:1.14.11.13]+ko00904//Diterpenoid biosynthesis+ko01110//Biosynthesis of secondary metabolites	GO:0046395//carboxylic acid catabolic process;GO:0006629//lipid metabolic process;GO:0016115//terpenoid catabolic process;GO:0065007//biological regulation;GO:0009416//response to light stimulus;GO:0044255//cellular lipid metabolic process;GO:0019752//carboxylic acid metabolic process;GO:0009987//cellular process;GO:0044238//primary metabolic process;GO:0044281//small molecule metabolic process;G…
100134889	NM_001247823.2	Known_gene	0.31	0.73	0.7	0.32	2.43	0.89	2.26	0.64	1.26	1.12	1.39	0.55	0.53	0.19	0.73	0.81	1.48	0.6	0	0.51	1.49	0.7	0.74	0.99	K04125//gibberellin 2-oxidase [EC:1.14.11.13]+ko00904//Diterpenoid biosynthesis+ko01110//Biosynthesis of secondary metabolites	GO:0050896//response to stimulus;GO:0006721//terpenoid metabolic process;GO:0044282//small molecule catabolic process;GO:0044248//cellular catabolic process;GO:0009056//catabolic process;GO:0044237//cellular metabolic process;GO:0009987//cellular process;GO:0009685//gibberellin metabolic process;GO:0044242//cellular lipid catabolic process;GO:0016103//diterpenoid catabolic process;GO:0016054//org…
100134890	NM_001247828.1	Known_gene	0.17	0.05	0.08	0	0.14	0.06	0.25	0.16	0.57	0.31	0.06	0.06	0	0.09	0.09	0.57	0.05	0.83	0.12	0	0.06	0.19	0.35	0.45	K04125//gibberellin 2-oxidase [EC:1.14.11.13]+ko00904//Diterpenoid biosynthesis+ko01110//Biosynthesis of secondary metabolites	GO:0006629//lipid metabolic process;GO:0006720//isoprenoid metabolic process;GO:0046395//carboxylic acid catabolic process;GO:0016054//organic acid catabolic process;GO:0009416//response to light stimulus;GO:0009685//gibberellin metabolic process;GO:0044242//cellular lipid catabolic process;GO:0016042//lipid catabolic process;GO:0006721//terpenoid metabolic process;GO:0044237//cellular metabolic …
100134891	BGI_novel_T000602,BGI_novel_T000601,NM_001247831.2,BGI_novel_T000605,BGI_novel_T000604,BGI_novel_T000603,BGI_novel_T000606	Known_gene	11.68	17.9	14.35	23.46	20.71	19.8	18.3	17.29	19.43	33.18	31.06	24.79	19.3	22.48	22.06	33.9	26.35	27.58	26.08	27.35	21.83	23.52	34.57	38.11	K11430//histone-lysine N-methyltransferase EZH2 [EC:2.1.1.43]+ko00310//Lysine degradation;K11430//histone-lysine N-methyltransferase EZH2 [EC:2.1.1.43]+ko00310//Lysine degradation;K11430//histone-lysine N-methyltransferase EZH2 [EC:2.1.1.43]+ko00310//Lysine degradation;K11430//histone-lysine N-methyltransferase EZH2 [EC:2.1.1.43]+ko00310//Lysine degradation;K11430//histone-lysine N-methyltransfer…	GO:0005623//cell;GO:0005622//intracellular;GO:0044428//nuclear part;GO:0044464//cell part;GO:0043226//organelle;GO:0043229//intracellular organelle;GO:0005634//nucleus;GO:0044424//intracellular part;GO:0043227//membrane-bounded organelle;GO:0043234//protein complex;GO:0044422//organelle part;GO:0043231//intracellular membrane-bounded organelle;GO:0044446//intracellular organelle part;GO:0031519//…
100134892	BGI_novel_T004142,BGI_novel_T004139,XM_010319455.2,BGI_novel_T004141,NM_001247836.1,BGI_novel_T004140	Known_gene	8.38	5.07	7.16	5.94	6.86	5.64	5.9	4.99	5.78	7.87	7.13	6.35	8.2	8.8	7.08	7	7.25	6.76	6.65	7.93	5.39	8.24	6.3	6.46	K11430//histone-lysine N-methyltransferase EZH2 [EC:2.1.1.43]+ko00310//Lysine degradation;K11430//histone-lysine N-methyltransferase EZH2 [EC:2.1.1.43]+ko00310//Lysine degradation;K11430//histone-lysine N-methyltransferase EZH2 [EC:2.1.1.43]+ko00310//Lysine degradation;K11430//histone-lysine N-methyltransferase EZH2 [EC:2.1.1.43]+ko00310//Lysine degradation;K11430//histone-lysine N-methyltransfer…	GO:0044428//nuclear part;GO:0043231//intracellular membrane-bounded organelle;GO:0043227//membrane-bounded organelle;GO:0044422//organelle part;GO:0005623//cell;GO:0032991//macromolecular complex;GO:0043229//intracellular organelle;GO:0043226//organelle;GO:0044464//cell part;GO:0043234//protein complex;GO:0044424//intracellular part;GO:0005622//intracellular;GO:0005634//nucleus;GO:0044446//intrac…
100134893	NM_001247843.2	Known_gene	95.67	81.44	69.85	76.65	100.68	85.29	78.33	70.78	81.58	106.96	101.17	90.59	205.9	136.82	138.91	110.01	76.35	96.4	115.94	135.67	136.94	93.61	84.84	97.92	K03259//translation initiation factor 4E+ko03013//RNA transport	GO:0031347//regulation of defense response;GO:0051704//multi-organism process;GO:0048519//negative regulation of biological process;GO:0051707//response to other organism;GO:0050789//regulation of biological process;GO:0009605//response to external stimulus;GO:0043901//negative regulation of multi-organism process;GO:0002832//negative regulation of response to biotic stimulus;GO:0031348//negative…
100134894	NM_001247849.1	Known_gene	5.83	8.27	8.32	33.75	11.2	12.73	10.33	14.73	20.56	22.73	19.47	27.55	114.22	28.53	31.03	6.07	14.5	12.63	61.78	65.79	47.06	10.39	61.23	5.84	K00799//glutathione S-transferase [EC:2.5.1.18]+ko00480//Glutathione metabolism	GO:0043603//cellular amide metabolic process;GO:0006575//cellular modified amino acid metabolic process;GO:0090487//secondary metabolite catabolic process;GO:0006749//glutathione metabolic process;GO:0009056//catabolic process;GO:0051186//cofactor metabolic process;GO:0098754//detoxification;GO:0006518//peptide metabolic process;GO:0009407//toxin catabolic process;GO:0071704//organic substance me…
100134896	NM_001247860.1	Known_gene	13.58	46.45	26.01	294.73	120	86.23	37.12	38.54	53.81	178.46	154.59	174.2	263.91	311.23	765.41	120.69	48.16	49.47	798.96	669.3	546.15	45.11	101.36	72.44	K20279//synaptojanin [EC:3.1.3.36]+ko01100//Metabolic pathways+ko04070//Phosphatidylinositol signaling system+ko00562//Inositol phosphate metabolism	GO:0006629//lipid metabolic process;GO:0016311//dephosphorylation;GO:0006644//phospholipid metabolic process;GO:0009987//cellular process;GO:0046486//glycerolipid metabolic process;GO:0008152//metabolic process;GO:0006793//phosphorus metabolic process;GO:0046839//phospholipid dephosphorylation;GO:0044237//cellular metabolic process;GO:0006796//phosphate-containing compound metabolic process;GO:00…
100134897	XM_019211715.1,XM_019211723.1,XM_019211717.1,XM_019211718.1,XM_019211722.1,XM_019211716.1,XM_019211720.1,BGI_novel_T014799,NM_001247866.2,XM_010316600.2,XM_010316601.2,XM_019211719.1,XM_019211721.1	Known_gene	10.27	29.35	15.97	9.38	7.42	6.6	18.88	18.71	21.44	10.03	7.14	7.58	8.29	21.59	15.81	6.39	18.16	9.06	20.76	24.57	19.66	14.54	12.33	13.29	K20279//synaptojanin [EC:3.1.3.36]+ko01100//Metabolic pathways+ko04070//Phosphatidylinositol signaling system+ko00562//Inositol phosphate metabolism;K20279//synaptojanin [EC:3.1.3.36]+ko01100//Metabolic pathways+ko04070//Phosphatidylinositol signaling system+ko00562//Inositol phosphate metabolism;K20279//synaptojanin [EC:3.1.3.36]+ko01100//Metabolic pathways+ko04070//Phosphatidylinositol signalin…	GO:0006793//phosphorus metabolic process;GO:0046488//phosphatidylinositol metabolic process;GO:0046839//phospholipid dephosphorylation;GO:0044238//primary metabolic process;GO:0030258//lipid modification;GO:0006644//phospholipid metabolic process;GO:0006629//lipid metabolic process;GO:0044237//cellular metabolic process;GO:0071704//organic substance metabolic process;GO:0006650//glycerophospholip…
100134900	NM_001247886.1	Known_gene	8.74	10.21	8.93	9.9	15.33	10.88	8.26	6.78	9.62	15.34	8.1	9.74	11.98	12.96	10.78	7.52	12.99	14.06	10.21	12.32	9.48	7.48	7.92	5.12	K01597//diphosphomevalonate decarboxylase [EC:4.1.1.33]+ko00900//Terpenoid backbone biosynthesis+ko01100//Metabolic pathways+ko01110//Biosynthesis of secondary metabolites	GO:0008202//steroid metabolic process;GO:1901576//organic substance biosynthetic process;GO:0051186//cofactor metabolic process;GO:0090407//organophosphate biosynthetic process;GO:1901617//organic hydroxy compound biosynthetic process;GO:0006790//sulfur compound metabolic process;GO:0009987//cellular process;GO:0006644//phospholipid metabolic process;GO:0019637//organophosphate metabolic process;…
100134901	NM_001247894.1	Known_gene	19.4	18.35	21.3	14.68	8.44	13.66	18.27	17.47	18.94	14.99	10.87	17.08	9.84	15.21	10.45	19.61	14.05	15.4	15.59	12.99	16.89	19.3	14.87	11.98	K09753//cinnamoyl-CoA reductase [EC:1.2.1.44]+ko01100//Metabolic pathways+ko01110//Biosynthesis of secondary metabolites+ko00940//Phenylpropanoid biosynthesis	GO:0005488//binding;GO:0048037//cofactor binding;GO:0003824//catalytic activity;GO:0050662//coenzyme binding;
100134902	NM_001247901.2	Known_gene	98.06	123.27	97.99	140.78	195.96	135.12	111.21	111.46	128.41	192.13	209.6	166.97	204.82	145.53	189.48	180.58	151.66	166.15	160.94	149.86	196.59	152.61	185.28	213.74	K09753//cinnamoyl-CoA reductase [EC:1.2.1.44]+ko01100//Metabolic pathways+ko01110//Biosynthesis of secondary metabolites+ko00940//Phenylpropanoid biosynthesis	GO:0050662//coenzyme binding;GO:0003824//catalytic activity;GO:0048037//cofactor binding;GO:0005488//binding;
100134903	XM_010325292.2,BGI_novel_T000886,BGI_novel_T000887,BGI_novel_T000885,NM_001247909.1	Known_gene	25.1	24.94	30.08	28.96	30.31	25.79	21.89	27.62	24.29	23.36	32.06	28.24	38.45	36.18	41.18	30.8	36.4	32.98	32.68	37.39	27.35	26.18	27.03	28.36	K09753//cinnamoyl-CoA reductase [EC:1.2.1.44]+ko01100//Metabolic pathways+ko01110//Biosynthesis of secondary metabolites+ko00940//Phenylpropanoid biosynthesis;K09753//cinnamoyl-CoA reductase [EC:1.2.1.44]+ko01100//Metabolic pathways+ko01110//Biosynthesis of secondary metabolites+ko00940//Phenylpropanoid biosynthesis;K09753//cinnamoyl-CoA reductase [EC:1.2.1.44]+ko01100//Metabolic pathways+ko01110…	GO:0003824//catalytic activity;GO:0005488//binding;GO:0048037//cofactor binding;GO:0050662//coenzyme binding;
100134904	BGI_novel_T009864,NM_001247917.1,XM_010326151.2	Known_gene	3.76	4.27	5.81	10.14	8.16	8	4.37	4.31	5.1	10.84	11.86	10.1	2.73	3.46	2.84	11.03	11.4	7.45	3.65	3.95	4.2	7.57	9.19	11.08	K01641//hydroxymethylglutaryl-CoA synthase [EC:2.3.3.10]+ko00900//Terpenoid backbone biosynthesis+ko00280//Valine, leucine and isoleucine degradation+ko01100//Metabolic pathways+ko00650//Butanoate metabolism+ko01110//Biosynthesis of secondary metabolites+ko00072//Synthesis and degradation of ketone bodies;K01641//hydroxymethylglutaryl-CoA synthase [EC:2.3.3.10]+ko00900//Terpenoid backbone biosynt…	GO:0071704//organic substance metabolic process;GO:0044238//primary metabolic process;GO:0008299//isoprenoid biosynthetic process;GO:0044237//cellular metabolic process;GO:1901617//organic hydroxy compound biosynthetic process;GO:0008152//metabolic process;GO:0009058//biosynthetic process;GO:0044255//cellular lipid metabolic process;GO:1901362//organic cyclic compound biosynthetic process;GO:0006…
100134905	NM_001247924.1	Known_gene	29.41	24.88	23.35	17.49	37.05	21.81	23.51	25.8	32.6	30.28	28.86	17.24	24.7	27.54	29.77	20.09	31.32	44.08	25.57	26.79	27.96	14.33	19.9	22.8	K01823//isopentenyl-diphosphate Delta-isomerase [EC:5.3.3.2]+ko00900//Terpenoid backbone biosynthesis+ko01100//Metabolic pathways+ko01110//Biosynthesis of secondary metabolites	GO:0008299//isoprenoid biosynthetic process;GO:0044249//cellular biosynthetic process;GO:0006629//lipid metabolic process;GO:1901576//organic substance biosynthetic process;GO:0008152//metabolic process;GO:0006720//isoprenoid metabolic process;GO:0009987//cellular process;GO:0044238//primary metabolic process;GO:0009058//biosynthetic process;GO:0044255//cellular lipid metabolic process;GO:0008610…
100134906	NM_001247930.2	Known_gene	0.09	0	0	0	2.64	0.03	0.06	0	0	0.17	0	0	0	0.03	0.07	0	0.62	0.38	0	0.14	0.1	0.06	0.06	0.12	K20628//expansin	GO:0022414//reproductive process;GO:0051704//multi-organism process;GO:0000003//reproduction;GO:0044703//multi-organism reproductive process;GO:0019953//sexual reproduction;GO:0016020//membrane;GO:0005576//extracellular region;GO:0016021//integral component of membrane;GO:0044425//membrane part;GO:0031224//intrinsic component of membrane;
100134907	NM_001247936.2	Known_gene	0.06	0.05	0.14	0.11	0.19	0.48	0.08	0.03	0.06	0.36	0.27	0.11	0	0	0.03	0.21	0.03	0.08	0.03	0	0	0.08	0.06	0.06	K04125//gibberellin 2-oxidase [EC:1.14.11.13]+ko00904//Diterpenoid biosynthesis+ko01110//Biosynthesis of secondary metabolites	GO:0006720//isoprenoid metabolic process;GO:0009314//response to radiation;GO:0016042//lipid catabolic process;GO:0043436//oxoacid metabolic process;GO:0046395//carboxylic acid catabolic process;GO:0044238//primary metabolic process;GO:0045487//gibberellin catabolic process;GO:0016101//diterpenoid metabolic process;GO:0010817//regulation of hormone levels;GO:0065008//regulation of biological qual…
100134908	NM_001247941.2	Known_gene	6.65	6.17	4.79	5.23	7.32	4.43	6.28	6.86	7.77	7.56	5.99	5.99	3.09	2.53	4.15	5.13	3.7	4.97	6.94	4.17	5.11	6.23	6.48	6.58	K01099//inositol polyphosphate 5-phosphatase INPP5B/F [EC:3.1.3.36]+ko01100//Metabolic pathways+ko04070//Phosphatidylinositol signaling system+ko00562//Inositol phosphate metabolism	GO:0006650//glycerophospholipid metabolic process;GO:0008152//metabolic process;GO:0046488//phosphatidylinositol metabolic process;GO:0044237//cellular metabolic process;GO:0046856//phosphatidylinositol dephosphorylation;GO:0019637//organophosphate metabolic process;GO:0016311//dephosphorylation;GO:0046839//phospholipid dephosphorylation;GO:0071704//organic substance metabolic process;GO:0006644/…
100134910	XM_010325875.2,XM_010325871.2,XM_010325874.2,BGI_novel_T009459,NM_001247950.1,BGI_novel_T009458,XM_010325873.2,XM_010325876.2,XM_010325878.2,XM_010325872.2	Known_gene	25.65	14.4	38.87	39.72	27.96	34.7	30.47	29.69	26.95	36.51	45.51	31.53	8.33	21.82	15.69	27.29	33.97	30.4	25.22	27.98	23.45	35.13	22.98	25.43	K16055//trehalose 6-phosphate synthase/phosphatase [EC:2.4.1.15 3.1.3.12]+ko01100//Metabolic pathways+ko00500//Starch and sucrose metabolism;K16055//trehalose 6-phosphate synthase/phosphatase [EC:2.4.1.15 3.1.3.12]+ko01100//Metabolic pathways+ko00500//Starch and sucrose metabolism;K16055//trehalose 6-phosphate synthase/phosphatase [EC:2.4.1.15 3.1.3.12]+ko01100//Metabolic pathways+ko00500//Starch…	GO:0044249//cellular biosynthetic process;GO:0005992//trehalose biosynthetic process;GO:0050896//response to stimulus;GO:0070413//trehalose metabolism in response to stress;GO:0016051//carbohydrate biosynthetic process;GO:0009987//cellular process;GO:0044262//cellular carbohydrate metabolic process;GO:0033554//cellular response to stress;GO:0008152//metabolic process;GO:0044237//cellular metaboli…
100134911	NM_001247954.1	Known_gene	1.03	4.68	1.54	16.49	4.87	1.35	3.22	2.33	6.82	2.88	1.82	1.73	46.03	3.72	14.84	1.41	1.96	1.74	18.11	53.93	29.26	2.79	8.33	0.58	K13464//jasmonate ZIM domain-containing protein+ko04075//Plant hormone signal transduction	GO:0065007//biological regulation;GO:0050789//regulation of biological process;GO:0045934//negative regulation of nucleobase-containing compound metabolic process;GO:0009892//negative regulation of metabolic process;GO:1903506//regulation of nucleic acid-templated transcription;GO:0009611//response to wounding;GO:0031323//regulation of cellular metabolic process;GO:0031327//negative regulation of…
100134912	NM_001246837.2	Known_gene	0.03	0	0	0	0	0	0	0	0	0	0	0	0	0	0	0	0	0	0	0	0	0	0	0	K20628//expansin	GO:0051704//multi-organism process;GO:0019953//sexual reproduction;GO:0022414//reproductive process;GO:0000003//reproduction;GO:0044703//multi-organism reproductive process;GO:0044425//membrane part;GO:0005576//extracellular region;GO:0016020//membrane;GO:0031224//intrinsic component of membrane;GO:0016021//integral component of membrane;
100134913	NM_001246843.2	Known_gene	6.5	6.2	7.66	8.39	4.3	6.22	6.46	8.29	9.82	6.09	6.72	7.87	7.24	6.65	3.67	6.06	7.79	12.96	6.31	6.17	4.11	9.6	15.44	8.81	K20279//synaptojanin [EC:3.1.3.36]+ko01100//Metabolic pathways+ko04070//Phosphatidylinositol signaling system+ko00562//Inositol phosphate metabolism;K01099//inositol polyphosphate 5-phosphatase INPP5B/F [EC:3.1.3.36]+ko01100//Metabolic pathways+ko04070//Phosphatidylinositol signaling system+ko00562//Inositol phosphate metabolism	GO:0008152//metabolic process;GO:0019637//organophosphate metabolic process;GO:0046486//glycerolipid metabolic process;GO:0006793//phosphorus metabolic process;GO:0044237//cellular metabolic process;GO:0044255//cellular lipid metabolic process;GO:0006644//phospholipid metabolic process;GO:0009987//cellular process;GO:0044238//primary metabolic process;GO:0016311//dephosphorylation;GO:0006650//gly…
100134914	NM_001246851.2	Known_gene	3.31	10.47	3.49	10.11	6.84	8.42	8.96	9.75	9.84	8.68	5.48	4.22	16.99	12.47	27.16	17.71	19.33	23.92	23.75	19.95	17.91	4.45	13.36	10.73	K03283//heat shock 70kDa protein 1/2/6/8+ko03040//Spliceosome+ko04144//Endocytosis+ko04141//Protein processing in endoplasmic reticulum	GO:0009987//cellular process;GO:0006457//protein folding;GO:0005524//ATP binding;GO:0043167//ion binding;GO:0032559//adenyl ribonucleotide binding;GO:1901363//heterocyclic compound binding;GO:0005488//binding;GO:0000166//nucleotide binding;GO:0008144//drug binding;GO:0036094//small molecule binding;GO:0035639//purine ribonucleoside triphosphate binding;GO:0032555//purine ribonucleotide binding;GO…
100134915	NM_001246862.2	Known_gene	58.67	16.29	34.68	5.34	21.25	18.37	24.28	16.62	25.08	5.15	3.29	5.33	0.15	4.76	3.82	7.57	15.3	6.31	0.98	0.45	3.83	5.71	0.91	1.08	K10257//acyl-lipid omega-3 desaturase [EC:1.14.19.25 1.14.19.35 1.14.19.36]	GO:0044238//primary metabolic process;GO:0006629//lipid metabolic process;GO:0008152//metabolic process;GO:0071704//organic substance metabolic process;GO:0044425//membrane part;GO:0031224//intrinsic component of membrane;GO:0016021//integral component of membrane;GO:0016020//membrane;GO:0016717//oxidoreductase activity, acting on paired donors, with oxidation of a pair of donors resulting in the…
100135703	XM_010324842.2,NM_001246967.2	Known_gene	1.16	4.12	1.05	5.97	3.87	2.05	3.93	2.21	4.16	11.83	8.11	3.35	57.7	22.34	18.35	31.59	8.28	23.27	31.58	25.31	10.69	4.29	34.91	37.94	K16055//trehalose 6-phosphate synthase/phosphatase [EC:2.4.1.15 3.1.3.12]+ko01100//Metabolic pathways+ko00500//Starch and sucrose metabolism;K16055//trehalose 6-phosphate synthase/phosphatase [EC:2.4.1.15 3.1.3.12]+ko01100//Metabolic pathways+ko00500//Starch and sucrose metabolism	GO:0006950//response to stress;GO:0044262//cellular carbohydrate metabolic process;GO:0005992//trehalose biosynthetic process;GO:0009311//oligosaccharide metabolic process;GO:0044249//cellular biosynthetic process;GO:0005991//trehalose metabolic process;GO:0016051//carbohydrate biosynthetic process;GO:0050896//response to stimulus;GO:0009987//cellular process;GO:0009312//oligosaccharide biosynthe…
100135704	NM_001246974.2	Known_gene	15.1	20.39	15.22	19.24	15.1	16.07	21.66	18.93	20.35	19.84	18.01	17.63	17.59	18.71	18.67	18.21	16.84	16.44	21.82	19.52	20.61	17.97	19.61	21.09	K17398//DNA (cytosine-5)-methyltransferase 3A [EC:2.1.1.37]+ko01100//Metabolic pathways+ko00270//Cysteine and methionine metabolism	GO:0006306//DNA methylation;GO:0046483//heterocycle metabolic process;GO:0034641//cellular nitrogen compound metabolic process;GO:0044238//primary metabolic process;GO:0043170//macromolecule metabolic process;GO:0043412//macromolecule modification;GO:0071704//organic substance metabolic process;GO:0006259//DNA metabolic process;GO:0090304//nucleic acid metabolic process;GO:0006807//nitrogen compo…
100136876	XM_010317540.1,NM_001247551.2,BGI_novel_T003068,BGI_novel_T003069,XM_010317542.2,BGI_novel_T003067,XM_010317541.2	Known_gene	16.6	11.56	19.74	14.16	11.16	11.05	12.29	12.35	12.86	8.95	10.27	13.12	11.67	18.62	18.42	12.95	13.08	11.55	18.89	20.31	12.67	17.7	10.97	10		GO:0090304//nucleic acid metabolic process;GO:0016071//mRNA metabolic process;GO:1901259//chloroplast rRNA processing;GO:0034470//ncRNA processing;GO:0010467//gene expression;GO:0044085//cellular component biogenesis;GO:0009657//plastid organization;GO:0046483//heterocycle metabolic process;GO:0043170//macromolecule metabolic process;GO:0006725//cellular aromatic compound metabolic process;GO:000…
100136877	NM_001247555.2	Known_gene	20.31	25.36	18.26	24.99	23.52	24.33	26.28	26.32	26.95	30.18	32.35	32.8	25.21	24.91	22.61	29.97	25.56	25.69	26.48	26.71	22.89	21.59	28.13	39.46	K11462//polycomb protein EED	GO:0009987//cellular process;GO:2000026//regulation of multicellular organismal development;GO:0050896//response to stimulus;GO:0071840//cellular component organization or biogenesis;GO:0009266//response to temperature stimulus;GO:0060255//regulation of macromolecule metabolic process;GO:0008152//metabolic process;GO:0051239//regulation of multicellular organismal process;GO:0043414//macromolecul…
100136886	NM_001247585.2	Known_gene	4.2	3.5	4.63	10.07	6.85	6.33	2.93	2.27	3.18	7.38	6.16	6.09	14.65	7.51	14.21	6.51	3.54	3.34	11.95	14.29	10.02	5.31	5.92	5.64	K09832//sterol 22-desaturase [EC:1.14.19.41]+ko01100//Metabolic pathways+ko01110//Biosynthesis of secondary metabolites+ko00100//Steroid biosynthesis	GO:0016126//sterol biosynthetic process;GO:0016125//sterol metabolic process;GO:0009058//biosynthetic process;GO:0071704//organic substance metabolic process;GO:0044238//primary metabolic process;GO:0006629//lipid metabolic process;GO:1901615//organic hydroxy compound metabolic process;GO:1901617//organic hydroxy compound biosynthetic process;GO:0008202//steroid metabolic process;GO:1901360//orga…
100136887	NM_001247588.2	Known_gene	10.62	14.65	13.13	18.98	15.86	13.99	13.29	14.17	17.66	23.55	24.52	18.59	12.61	23.14	16.44	14.38	23.34	27.99	17.94	8.19	16.26	23.89	31.1	21.16	K09843//(+)-abscisic acid 8'-hydroxylase [EC:1.14.13.93]+ko00906//Carotenoid biosynthesis	GO:0032501//multicellular organismal process;GO:0065008//regulation of biological quality;GO:0042445//hormone metabolic process;GO:0016129//phytosteroid biosynthetic process;GO:0008610//lipid biosynthetic process;GO:0055088//lipid homeostasis;GO:1901576//organic substance biosynthetic process;GO:0006629//lipid metabolic process;GO:0042592//homeostatic process;GO:0009058//biosynthetic process;GO:0…
100136888	NM_001247591.1	Known_gene	0	0	0	0	0	0.03	0	0	0	0	0	0	0	0	0	0	0	0	0	0	0	0	0	0	K09590//brassinosteroid-6-oxidase 1 [EC:1.14.-.-]+ko00905//Brassinosteroid biosynthesis+ko01100//Metabolic pathways+ko01110//Biosynthesis of secondary metabolites	GO:1901362//organic cyclic compound biosynthetic process;GO:0006694//steroid biosynthetic process;GO:1901617//organic hydroxy compound biosynthetic process;GO:0016131//brassinosteroid metabolic process;GO:0065007//biological regulation;GO:0007275//multicellular organism development;GO:0010268//brassinosteroid homeostasis;GO:0016128//phytosteroid metabolic process;GO:0042445//hormone metabolic pro…
100147714	BGI_novel_T005878,BGI_novel_T005880,NM_001246845.3,BGI_novel_T005879	Known_gene	12.39	12.49	10.11	17.7	18.18	15.46	13	11.68	12.09	27.26	24.71	19.01	13.68	13.42	14.57	29.66	19.43	26.91	12.88	14.86	12.38	22.3	23.84	32.32	K20553//5'-3' exoribonuclease 4 [EC:3.1.13.-]+ko04016//MAPK signaling pathway - plant;K20553//5'-3' exoribonuclease 4 [EC:3.1.13.-]+ko04016//MAPK signaling pathway - plant;K20553//5'-3' exoribonuclease 4 [EC:3.1.13.-]+ko04016//MAPK signaling pathway - plant;K20553//5'-3' exoribonuclease 4 [EC:3.1.13.-]+ko04016//MAPK signaling pathway - plant	GO:0006139//nucleobase-containing compound metabolic process;GO:0016043//cellular component organization;GO:0060560//developmental growth involved in morphogenesis;GO:0000902//cell morphogenesis;GO:0048869//cellular developmental process;GO:1901361//organic cyclic compound catabolic process;GO:0010605//negative regulation of macromolecule metabolic process;GO:0001944//vasculature development;GO:0…
100147715	XM_010321741.2,NM_001246855.2	Known_gene	15.26	15.82	19.98	14.8	14.61	17.68	16.79	19.08	24.06	14.53	13.72	14.44	8.86	20.19	12.12	15.19	32.82	32.83	17.55	19.74	20.18	19.91	19.59	15.76	K01853//cycloartenol synthase [EC:5.4.99.8]+ko01100//Metabolic pathways+ko01110//Biosynthesis of secondary metabolites+ko00100//Steroid biosynthesis;K01853//cycloartenol synthase [EC:5.4.99.8]+ko01100//Metabolic pathways+ko01110//Biosynthesis of secondary metabolites+ko00100//Steroid biosynthesis	GO:0016866//intramolecular transferase activity;GO:0003824//catalytic activity;GO:0016853//isomerase activity;
100147716	XM_019215824.1,NM_001246864.2,XM_019215823.1	Known_gene	0.62	0.46	0.45	0.4	0.93	0.38	0.13	0.07	0.26	0.35	0.58	0.28	0.05	0.16	0.16	0.66	0.41	0.22	0.07	0.04	0.02	0.61	0.32	0.12
100147717	XM_004240656.3	Known_gene	779.42	647.13	1060.2	89.8	249.14	411.35	868.48	822.73	476.14	18.61	39.68	60.22	0.9	380.79	12.22	3.62	318.14	211.37	26.97	15.71	71.37	558.79	12.64	4.33		GO:0019028//viral capsid;GO:0019012//virion;GO:0044464//cell part;GO:0044423//virion part;GO:0005623//cell;GO:0030529//intracellular ribonucleoprotein complex;GO:1990904//ribonucleoprotein complex;GO:0005622//intracellular;GO:0019013//viral nucleocapsid;GO:0032991//macromolecular complex;GO:0044424//intracellular part;
100147719	XM_004239086.3	Known_gene	230.85	374.35	444.02	1406.26	1707.4	1263.51	549.61	783.5	875.7	1529.16	1800.7	2000.27	306.37	305.69	563.9	619.46	965.74	1537.07	433.49	391.58	1002.1	642.11	864.52	896.07
100147720	NM_001246882.1	Known_gene	33.82	47.04	60.89	62.92	120.59	58.12	43.69	49.36	38.31	140.5	195.05	105.58	844.6	168.46	386.61	140.09	76.91	82.28	257.67	341.4	110.78	79.37	139.34	229.03		GO:0034645//cellular macromolecule biosynthetic process;GO:0071704//organic substance metabolic process;GO:2000112//regulation of cellular macromolecule biosynthetic process;GO:0051252//regulation of RNA metabolic process;GO:0018130//heterocycle biosynthetic process;GO:0032774//RNA biosynthetic process;GO:0043170//macromolecule metabolic process;GO:0050794//regulation of cellular process;GO:00800…
100147721	NM_001246887.2	Known_gene	1.05	0.1	0.52	0.03	0.02	0	0.12	0.13	0.1	0	0.02	0	0	0.03	0.02	0	0	0.03	0	0	0	0.02	0.02	0	K05909//laccase [EC:1.10.3.2]	GO:0009698//phenylpropanoid metabolic process;GO:0019439//aromatic compound catabolic process;GO:0046274//lignin catabolic process;GO:0071704//organic substance metabolic process;GO:0019748//secondary metabolic process;GO:0008152//metabolic process;GO:1901361//organic cyclic compound catabolic process;GO:0009056//catabolic process;GO:0044237//cellular metabolic process;GO:1901360//organic cyclic …
100147722	NM_001246893.1	Known_gene	73.04	121.96	161.64	288.81	324.41	225.95	130.87	133.25	158.84	353.98	335.43	298.84	329.24	192.65	323.79	305.74	315.74	279.39	295.77	365.9	304.24	240.82	336.64	267.99	K01580//glutamate decarboxylase [EC:4.1.1.15]+ko00410//beta-Alanine metabolism+ko00250//Alanine, aspartate and glutamate metabolism+ko00430//Taurine and hypotaurine metabolism+ko01100//Metabolic pathways+ko00650//Butanoate metabolism+ko01110//Biosynthesis of secondary metabolites	GO:0019752//carboxylic acid metabolic process;GO:0006520//cellular amino acid metabolic process;GO:0006082//organic acid metabolic process;GO:0006807//nitrogen compound metabolic process;GO:0044237//cellular metabolic process;GO:0009987//cellular process;GO:0006536//glutamate metabolic process;GO:0071704//organic substance metabolic process;GO:0043648//dicarboxylic acid metabolic process;GO:19015…
100147723	NM_001246898.2	Known_gene	10.11	13.94	9.66	3.11	12.78	11.33	21.37	20.86	24.85	8.4	10.79	4.67	3.39	8.9	10.06	2.24	11.55	17.09	9.34	6.29	14.79	2.48	5.01	6.8	K01580//glutamate decarboxylase [EC:4.1.1.15]+ko00410//beta-Alanine metabolism+ko00250//Alanine, aspartate and glutamate metabolism+ko00430//Taurine and hypotaurine metabolism+ko01100//Metabolic pathways+ko00650//Butanoate metabolism+ko01110//Biosynthesis of secondary metabolites	GO:1901564//organonitrogen compound metabolic process;GO:0006536//glutamate metabolic process;GO:1901605//alpha-amino acid metabolic process;GO:0043648//dicarboxylic acid metabolic process;GO:0019752//carboxylic acid metabolic process;GO:0043436//oxoacid metabolic process;GO:0044237//cellular metabolic process;GO:0071704//organic substance metabolic process;GO:0044281//small molecule metabolic pr…
100147724	NM_001246903.2,XM_010327403.2	Known_gene	146.49	127.98	114.14	67.84	112.08	108.27	103.89	97.4	90.89	66.59	71.77	68.17	96.92	92.4	108.03	73.43	104.57	131.08	75.5	77.41	84.12	64.94	66.92	94.05	K18121//glyoxylate/succinic semialdehyde reductase [EC:1.1.1.79 1.1.1.-]+ko01100//Metabolic pathways+ko00650//Butanoate metabolism+ko01200//Carbon metabolism+ko00630//Glyoxylate and dicarboxylate metabolism;K18121//glyoxylate/succinic semialdehyde reductase [EC:1.1.1.79 1.1.1.-]+ko01100//Metabolic pathways+ko00650//Butanoate metabolism+ko01200//Carbon metabolism+ko00630//Glyoxylate and dicarboxyl…	GO:0048037//cofactor binding;GO:0097159//organic cyclic compound binding;GO:0005488//binding;GO:0050662//coenzyme binding;GO:0016491//oxidoreductase activity;GO:0000166//nucleotide binding;GO:0004616//phosphogluconate dehydrogenase (decarboxylating) activity;GO:0016616//oxidoreductase activity, acting on the CH-OH group of donors, NAD or NADP as acceptor;GO:0051287//NAD binding;GO:1901265//nucleo…
100147725	NM_001246907.2	Known_gene	199.63	86.12	187.83	64.25	57.88	83.12	98.98	93.45	94.39	57.59	57.89	78.83	25.94	41.7	31.71	52.7	59.73	59.26	31.46	32.92	43.71	91.5	53.82	43.71	K18121//glyoxylate/succinic semialdehyde reductase [EC:1.1.1.79 1.1.1.-]+ko01100//Metabolic pathways+ko00650//Butanoate metabolism+ko01200//Carbon metabolism+ko00630//Glyoxylate and dicarboxylate metabolism	GO:0016616//oxidoreductase activity, acting on the CH-OH group of donors, NAD or NADP as acceptor;GO:0051287//NAD binding;GO:0004616//phosphogluconate dehydrogenase (decarboxylating) activity;GO:0048037//cofactor binding;GO:0016491//oxidoreductase activity;GO:0016614//oxidoreductase activity, acting on CH-OH group of donors;GO:1901363//heterocyclic compound binding;GO:0000166//nucleotide binding;…
100147726	NM_001306175.1,NM_001306174.1,NM_001246912.3	Known_gene	32.13	39.29	33.95	31.11	35.13	30.37	31.21	31.37	37.13	32.52	29.16	33.67	26.62	34	27.46	36.2	34.53	36.15	27.07	25.32	29.38	38.1	30.52	28.61	K17761//succinate-semialdehyde dehydrogenase, mitochondrial [EC:1.2.1.24]+ko00250//Alanine, aspartate and glutamate metabolism+ko01100//Metabolic pathways+ko00650//Butanoate metabolism;K17761//succinate-semialdehyde dehydrogenase, mitochondrial [EC:1.2.1.24]+ko00250//Alanine, aspartate and glutamate metabolism+ko01100//Metabolic pathways+ko00650//Butanoate metabolism;K17761//succinate-semialdehyd…	GO:0006807//nitrogen compound metabolic process;GO:0044237//cellular metabolic process;GO:0043649//dicarboxylic acid catabolic process;GO:0009063//cellular amino acid catabolic process;GO:0042135//neurotransmitter catabolic process;GO:0006105//succinate metabolic process;GO:0043648//dicarboxylic acid metabolic process;GO:0032787//monocarboxylic acid metabolic process;GO:0008152//metabolic process…
100147727	NM_001246918.1	Known_gene	0	0.06	0	0	0.03	0	0	0	0	0.07	0.03	0	0.03	0.03	0.1	0	0	0.19	0	0	0	0.03	0.03	0	K01673//carbonic anhydrase [EC:4.2.1.1]+ko00910//Nitrogen metabolism	GO:0015976//carbon utilization;GO:0046914//transition metal ion binding;GO:0043169//cation binding;GO:0016829//lyase activity;GO:0005488//binding;GO:0016835//carbon-oxygen lyase activity;GO:0043167//ion binding;GO:0008270//zinc ion binding;GO:0003824//catalytic activity;GO:0016836//hydro-lyase activity;GO:0046872//metal ion binding;GO:0004089//carbonate dehydratase activity;
100147728	NM_001246925.2	Known_gene	14.34	13.6	20.87	19.69	16.29	17.26	14.5	17.07	18.26	25.04	26.74	19.17	11.82	14.89	10.33	25.63	27.39	21.9	10.46	12.53	9.74	38.87	32.07	21.21	K03255//protein TIF31;K00430//peroxidase [EC:1.11.1.7]+ko01100//Metabolic pathways+ko01110//Biosynthesis of secondary metabolites+ko00940//Phenylpropanoid biosynthesis	GO:0097159//organic cyclic compound binding;GO:0005488//binding;GO:0003677//DNA binding;GO:1901363//heterocyclic compound binding;GO:0003676//nucleic acid binding;
100191110	XM_004230999.3	Known_gene	266.87	325.29	319.37	303.68	397.19	371.86	443.9	532.76	409.43	307.01	352.62	351.29	89.45	315.41	285.14	374.25	588.04	507.08	243.68	191.33	329.61	534.93	495.08	490.41	K15893//hydroxypyruvate reductase 1+ko01100//Metabolic pathways+ko01110//Biosynthesis of secondary metabolites+ko00260//Glycine, serine and threonine metabolism+ko01200//Carbon metabolism+ko00630//Glyoxylate and dicarboxylate metabolism	GO:0005829//cytosol;GO:0005737//cytoplasm;GO:0005622//intracellular;GO:0044444//cytoplasmic part;GO:0044424//intracellular part;GO:0005623//cell;GO:0044464//cell part;GO:0005488//binding;GO:0050662//coenzyme binding;GO:0030267//glyoxylate reductase (NADP) activity;GO:0016614//oxidoreductase activity, acting on CH-OH group of donors;GO:0016616//oxidoreductase activity, acting on the CH-OH group of…
100191111	NM_001247429.1	Known_gene	0.18	0.95	0.22	19.44	7.02	0.81	0.52	0.64	1.12	3.66	2.02	14.07	3.98	3.9	6.14	32.87	6.36	12.9	1.29	1.63	11.93	19.87	9.41	8.03	K13449//pathogenesis-related protein 1+ko04626//Plant-pathogen interaction+ko04016//MAPK signaling pathway - plant+ko04075//Plant hormone signal transduction	GO:0005576//extracellular region;
100191112	NM_001247434.2	Known_gene	0.05	0.02	0.05	0	0.07	0.05	0	0.02	0.05	1.46	0.47	0.07	0.03	0.13	0.18	0.33	0.68	0.18	0.13	0	0.42	0.17	0.88	0.3	K05282//gibberellin 20-oxidase [EC:1.14.11.12]+ko00904//Diterpenoid biosynthesis+ko01100//Metabolic pathways+ko01110//Biosynthesis of secondary metabolites	GO:0044281//small molecule metabolic process;GO:0042446//hormone biosynthetic process;GO:0010033//response to organic substance;GO:0008152//metabolic process;GO:0033993//response to lipid;GO:0061458//reproductive system development;GO:0009653//anatomical structure morphogenesis;GO:0000902//cell morphogenesis;GO:0022414//reproductive process;GO:0090567//reproductive shoot system development;GO:000…
100191113	NM_001247439.2,XM_019212580.1	Known_gene	36.4	34.93	40.97	42.23	43.04	36.05	41.29	41.95	42.41	39.21	41.31	41.21	54.77	42.48	56.54	40.21	44.11	41.52	45.1	44.16	40.19	36.96	38.68	41.45	K05396//D-cysteine desulfhydrase [EC:4.4.1.15]+ko00270//Cysteine and methionine metabolism;K05396//D-cysteine desulfhydrase [EC:4.4.1.15]+ko00270//Cysteine and methionine metabolism	GO:1901605//alpha-amino acid metabolic process;GO:0009069//serine family amino acid metabolic process;GO:0009692//ethylene metabolic process;GO:0043449//cellular alkene metabolic process;GO:0065007//biological regulation;GO:0044237//cellular metabolic process;GO:0010817//regulation of hormone levels;GO:0043436//oxoacid metabolic process;GO:0009071//serine family amino acid catabolic process;GO:00…
100191114	NM_001247444.1,XM_010319438.2	Known_gene	62.66	256.03	71.41	177.79	107.83	142.56	65.41	59.62	119.86	188.19	167.32	191.98	142.86	123.77	125.34	218.7	108.72	119.78	164.47	164.9	112.27	276.9	189.32	248.43	K13464//jasmonate ZIM domain-containing protein+ko04075//Plant hormone signal transduction;K13464//jasmonate ZIM domain-containing protein+ko04075//Plant hormone signal transduction
100191115	NM_001247449.2	Known_gene	0.04	0.04	0.09	0	0.04	0	0.04	0	0	0	0.09	0	0	0.04	0	0	0.04	0.13	0.05	0	0.05	0	0.05	0	K16670//homeobox protein Meis2	GO:0043229//intracellular organelle;GO:0043231//intracellular membrane-bounded organelle;GO:0043226//organelle;GO:0043227//membrane-bounded organelle;GO:0044424//intracellular part;GO:0005622//intracellular;GO:0005634//nucleus;GO:0005623//cell;GO:0044464//cell part;GO:1901363//heterocyclic compound binding;GO:0005488//binding;GO:0097159//organic cyclic compound binding;GO:0003676//nucleic acid bi…
100191116	BGI_novel_T003509,XM_004232039.3,BGI_novel_T003508,BGI_novel_T003510	Known_gene	18.3	22.07	19.43	27.44	15.59	16.57	17.48	20.02	20.66	25.5	25.6	23.2	23.33	23.45	30.11	27.28	27.05	25.24	32.49	29.91	30.46	21.1	39.88	32.63	K16670//homeobox protein Meis2;K15613//homeobox protein Meis1;K16670//homeobox protein Meis2;K15613//homeobox protein Meis1;K16670//homeobox protein Meis2;K15613//homeobox protein Meis1;K16670//homeobox protein Meis2;K15613//homeobox protein Meis1	GO:0006355//regulation of transcription, DNA-templated;GO:0050789//regulation of biological process;GO:0009889//regulation of biosynthetic process;GO:0060255//regulation of macromolecule metabolic process;GO:0051252//regulation of RNA metabolic process;GO:0019219//regulation of nucleobase-containing compound metabolic process;GO:0031323//regulation of cellular metabolic process;GO:0010556//regula…
100191117	BGI_novel_T009141,BGI_novel_T009140,BGI_novel_T009144,NM_001247458.1,XM_010325291.2,BGI_novel_T009143,BGI_novel_T009142	Known_gene	3.91	3.95	6.76	7.52	9.64	7.75	7.63	7.93	8.97	13.67	14.68	10.03	7.74	5.92	7.74	8.11	11.06	9.84	9.5	11.27	9.58	11.32	12.59	14.79	K00703//starch synthase [EC:2.4.1.21]+ko01100//Metabolic pathways+ko00500//Starch and sucrose metabolism+ko01110//Biosynthesis of secondary metabolites;K00703//starch synthase [EC:2.4.1.21]+ko01100//Metabolic pathways+ko00500//Starch and sucrose metabolism+ko01110//Biosynthesis of secondary metabolites;K00703//starch synthase [EC:2.4.1.21]+ko01100//Metabolic pathways+ko00500//Starch and sucrose m…	GO:0034637//cellular carbohydrate biosynthetic process;GO:0005976//polysaccharide metabolic process;GO:0071704//organic substance metabolic process;GO:0009250//glucan biosynthetic process;GO:0034645//cellular macromolecule biosynthetic process;GO:1901576//organic substance biosynthetic process;GO:0044262//cellular carbohydrate metabolic process;GO:0000271//polysaccharide biosynthetic process;GO:0…
100191118	NM_001247461.1	Known_gene	19.5	12.27	18.72	16.94	20.88	15.5	8.17	9.28	12.88	13.4	22.31	16.02	11.87	19.69	12.82	13.67	13.43	16.82	12.53	13.31	14.96	14.43	10.02	8.39		GO:0032502//developmental process;GO:0007275//multicellular organism development;GO:0048856//anatomical structure development;GO:0032501//multicellular organismal process;
100191119	NM_001247464.2,BGI_novel_T013662	Known_gene	4.88	5.57	5.85	6.2	5.1	5.21	5.28	5.8	7.29	6.53	6.26	5.95	5.34	6.28	5.25	7.13	6.25	6.54	5.73	5.68	4.65	7.18	7.56	5.46	K08864//tousled-like kinase [EC:2.7.11.1];K08864//tousled-like kinase [EC:2.7.11.1]	GO:0008144//drug binding;GO:0004672//protein kinase activity;GO:0005524//ATP binding;GO:0016773//phosphotransferase activity, alcohol group as acceptor;GO:0016301//kinase activity;GO:0005488//binding;GO:0000166//nucleotide binding;GO:0140096//catalytic activity, acting on a protein;GO:0030554//adenyl nucleotide binding;GO:0016772//transferase activity, transferring phosphorus-containing groups;GO…
100191121	XM_004232149.3	Known_gene	19.42	22.9	28.78	38.46	29.82	38.53	20.78	27.2	24.63	42.32	56.93	42.67	12.35	22.86	26.01	68.35	50.48	42.32	21.5	15.89	30.93	53.46	54.09	70.12	K08819//cyclin-dependent kinase 12/13 [EC:2.7.11.22 2.7.11.23];K13424//WRKY transcription factor 33+ko04626//Plant-pathogen interaction+ko04016//MAPK signaling pathway - plant	GO:0044237//cellular metabolic process;GO:0006807//nitrogen compound metabolic process;GO:0019438//aromatic compound biosynthetic process;GO:1901576//organic substance biosynthetic process;GO:0034645//cellular macromolecule biosynthetic process;GO:0018130//heterocycle biosynthetic process;GO:0008152//metabolic process;GO:0046483//heterocycle metabolic process;GO:0044238//primary metabolic process…
100191123	NM_001247472.1	Known_gene	1	0.52	0.18	0.44	0.4	0.61	0.7	0.27	0.35	0.58	0.36	0.12	0.43	1.14	0.37	0.24	0.92	2.02	0.55	0.57	0.6	0.15	0.45	0.46	K09422//transcription factor MYB, plant	GO:2000112//regulation of cellular macromolecule biosynthetic process;GO:0060255//regulation of macromolecule metabolic process;GO:0009987//cellular process;GO:0050789//regulation of biological process;GO:0010628//positive regulation of gene expression;GO:0031326//regulation of cellular biosynthetic process;GO:0048869//cellular developmental process;GO:0019222//regulation of metabolic process;GO:…
100191124	XM_004236958.3,BGI_novel_T005451	Known_gene	6.65	5.32	5.31	3.06	5.55	6.59	4.85	5.16	4.52	4.32	3.46	2.98	1.99	2.76	2.18	1.24	2.94	3.27	1.69	1.27	3.22	3.02	1.34	1.7
100191125	XM_010322242.2,NM_001247476.2,XM_010322241.2	Known_gene	42.51	32.25	65.8	54.58	47.16	43.56	36.94	40.31	46.75	52.86	62.15	51.41	26.18	32.05	38.74	70.62	69.25	60.43	38.04	34.25	33.27	64.63	76.73	57.66	K08244//alpha-glucan, water dikinase [EC:2.7.9.4];K08244//alpha-glucan, water dikinase [EC:2.7.9.4]	GO:0009605//response to external stimulus;GO:0006950//response to stress;GO:0044238//primary metabolic process;GO:0044264//cellular polysaccharide metabolic process;GO:0009628//response to abiotic stimulus;GO:0009266//response to temperature stimulus;GO:0009608//response to symbiont;GO:0009251//glucan catabolic process;GO:0044042//glucan metabolic process;GO:0009620//response to fungus;GO:0005983…
100191126	NM_001247480.2	Known_gene	17.72	27.75	18.27	76.43	90.46	39.35	26.77	33.25	31.44	92.91	119.23	82.42	76.15	60.55	70.8	72.86	59.71	50.25	73.77	80.5	62.41	69.18	96.35	81.2	K04733//interleukin-1 receptor-associated kinase 4 [EC:2.7.11.1]	GO:0016772//transferase activity, transferring phosphorus-containing groups;GO:0140096//catalytic activity, acting on a protein;GO:0032555//purine ribonucleotide binding;GO:1901363//heterocyclic compound binding;GO:0043167//ion binding;GO:0016773//phosphotransferase activity, alcohol group as acceptor;GO:0016301//kinase activity;GO:0043168//anion binding;GO:1901265//nucleoside phosphate binding;G…
100191127	NM_001247483.2	Known_gene	124.51	115.47	159.77	115.52	95.14	116.62	110.27	131.86	136.84	76.66	73.23	99.16	39.07	174.23	96.46	92.72	172.29	133.91	104.17	65.97	87.75	150.98	95.62	59.35	K01188//beta-glucosidase [EC:3.2.1.21]+ko01100//Metabolic pathways+ko00500//Starch and sucrose metabolism+ko01110//Biosynthesis of secondary metabolites+ko00460//Cyanoamino acid metabolism+ko00940//Phenylpropanoid biosynthesis	GO:0044248//cellular catabolic process;GO:0006970//response to osmotic stress;GO:1901657//glycosyl compound metabolic process;GO:0050896//response to stimulus;GO:0044237//cellular metabolic process;GO:0006790//sulfur compound metabolic process;GO:0006807//nitrogen compound metabolic process;GO:1901136//carbohydrate derivative catabolic process;GO:0006950//response to stress;GO:0044281//small mole…
100191128	BGI_novel_T008693,NM_001247487.1,BGI_novel_T008692	Known_gene	38.54	31.02	28.31	33.94	28.69	26.79	70.08	26.67	52.92	24.35	19.82	15.84	169.96	47.42	125.8	16.36	32.82	58.16	132.9	131.35	342.35	15.92	35.7	10.56	K19891//glucan endo-1,3-beta-glucosidase 1/2/3 [EC:3.2.1.39]+ko00500//Starch and sucrose metabolism;K19891//glucan endo-1,3-beta-glucosidase 1/2/3 [EC:3.2.1.39]+ko00500//Starch and sucrose metabolism;K19891//glucan endo-1,3-beta-glucosidase 1/2/3 [EC:3.2.1.39]+ko00500//Starch and sucrose metabolism	GO:0005975//carbohydrate metabolic process;GO:0044238//primary metabolic process;GO:0071704//organic substance metabolic process;GO:0008152//metabolic process;GO:0031225//anchored component of membrane;GO:0071944//cell periphery;GO:0031226//intrinsic component of plasma membrane;GO:0044425//membrane part;GO:0005623//cell;GO:0005886//plasma membrane;GO:0016020//membrane;GO:0046658//anchored compon…
100191129	NM_001247490.2	Known_gene	1.65	0.04	5.27	0	0.08	0.24	0.72	0.19	0.72	0	0.25	0	0	0.04	0	0	0	0.02	0	0	0	0	0	0	K13065//shikimate O-hydroxycinnamoyltransferase [EC:2.3.1.133]+ko01100//Metabolic pathways+ko01110//Biosynthesis of secondary metabolites+ko00940//Phenylpropanoid biosynthesis+ko00941//Flavonoid biosynthesis+ko00945//Stilbenoid, diarylheptanoid and gingerol biosynthesis	GO:0016747//transferase activity, transferring acyl groups other than amino-acyl groups;GO:0003824//catalytic activity;GO:0016740//transferase activity;GO:0016746//transferase activity, transferring acyl groups;
100191131	BGI_novel_T009111,XM_004243644.3,XM_019214815.1	Known_gene	6.59	6.62	8.4	16.53	11.49	13.07	5.78	5.62	7.57	11.08	9.03	11.36	1.1	5.26	4.8	10.19	8.04	8.56	3.45	2.57	2.84	12.34	10.08	5.8	K14486//auxin response factor+ko04075//Plant hormone signal transduction;K14486//auxin response factor+ko04075//Plant hormone signal transduction;K14486//auxin response factor+ko04075//Plant hormone signal transduction	GO:0007165//signal transduction;GO:0050896//response to stimulus;GO:0032774//RNA biosynthetic process;GO:0031323//regulation of cellular metabolic process;GO:0023052//signaling;GO:0006351//transcription, DNA-templated;GO:0010033//response to organic substance;GO:0006725//cellular aromatic compound metabolic process;GO:0009987//cellular process;GO:0010556//regulation of macromolecule biosynthetic …
100191133	NM_001247505.1	Known_gene	8.59	10.47	10.77	8.47	13.09	9.21	9.48	9.57	13.13	11.17	11.83	9.9	16.72	15.32	11.84	13.94	14.37	21.36	12.83	18.88	15.67	15.75	17.67	13.85	K01307//gamma-glutamyl hydrolase [EC:3.4.19.9]+ko00790//Folate biosynthesis	GO:0046483//heterocycle metabolic process;GO:0006760//folic acid-containing compound metabolic process;GO:0034641//cellular nitrogen compound metabolic process;GO:0006807//nitrogen compound metabolic process;GO:0006732//coenzyme metabolic process;GO:0051186//cofactor metabolic process;GO:0019752//carboxylic acid metabolic process;GO:0006575//cellular modified amino acid metabolic process;GO:00436…
100191134	NM_001247509.1,BGI_novel_T009461	Known_gene	1.93	1.08	1.6	3.16	1.7	4.42	4.02	4.54	4.51	5.39	5.38	4.1	1.23	1.58	4.03	3.11	4.68	5.46	6.16	4.86	5.47	2.41	3.19	6.31	K01307//gamma-glutamyl hydrolase [EC:3.4.19.9]+ko00790//Folate biosynthesis;K01307//gamma-glutamyl hydrolase [EC:3.4.19.9]+ko00790//Folate biosynthesis	GO:0006575//cellular modified amino acid metabolic process;GO:0044281//small molecule metabolic process;GO:0043603//cellular amide metabolic process;GO:0006760//folic acid-containing compound metabolic process;GO:0006082//organic acid metabolic process;GO:0006807//nitrogen compound metabolic process;GO:0008152//metabolic process;GO:0019752//carboxylic acid metabolic process;GO:0006725//cellular a…
100191135	BGI_novel_T011952,NM_001247511.3	Known_gene	10.5	14.89	13.86	24.18	26.26	18.43	13.74	14.88	16.91	20.79	23.55	22.05	24.97	15.93	23.89	22.45	21.04	21.18	17.99	18.08	16.19	18.54	21.99	26.2	K01307//gamma-glutamyl hydrolase [EC:3.4.19.9]+ko00790//Folate biosynthesis;K01307//gamma-glutamyl hydrolase [EC:3.4.19.9]+ko00790//Folate biosynthesis	GO:0006082//organic acid metabolic process;GO:0046483//heterocycle metabolic process;GO:0034641//cellular nitrogen compound metabolic process;GO:0044237//cellular metabolic process;GO:0046900//tetrahydrofolylpolyglutamate metabolic process;GO:0006760//folic acid-containing compound metabolic process;GO:0006732//coenzyme metabolic process;GO:0006807//nitrogen compound metabolic process;GO:0006575/…
100191136	NM_001247515.1	Known_gene	21.83	13.87	15.84	13.05	18.86	15.08	14.16	12.45	15.81	14.15	13.52	13.7	31	23.51	23.71	14.41	12.26	17.76	20.71	20.48	21.55	13.22	12.34	12.44	K02959//small subunit ribosomal protein S16+ko03010//Ribosome	GO:0044237//cellular metabolic process;GO:0043603//cellular amide metabolic process;GO:0006412//translation;GO:0034645//cellular macromolecule biosynthetic process;GO:0009059//macromolecule biosynthetic process;GO:0044260//cellular macromolecule metabolic process;GO:0044271//cellular nitrogen compound biosynthetic process;GO:0071704//organic substance metabolic process;GO:0043604//amide biosynthe…
100191137	NM_001247519.2,XM_019214620.1	Known_gene	89.54	95.21	89.04	184.75	133.38	175.51	69.82	66.41	78.47	264.03	219.14	248.78	38.12	97.07	78.16	265.87	113.52	76.58	60.2	28.82	32.33	158.93	156.2	215.38	K12135//zinc finger protein CONSTANS+ko04712//Circadian rhythm - plant;K12135//zinc finger protein CONSTANS+ko04712//Circadian rhythm - plant	GO:0009314//response to radiation;GO:2000026//regulation of multicellular organismal development;GO:0048831//regulation of shoot system development;GO:2000241//regulation of reproductive process;GO:0050789//regulation of biological process;GO:0050896//response to stimulus;GO:0009416//response to light stimulus;GO:0009909//regulation of flower development;GO:0051239//regulation of multicellular or…
100191138	NM_001247523.2	Known_gene	0.55	0.47	0.25	0.17	0.23	0.15	1.72	1.72	1.31	0.85	0.54	0.41	0.16	0.13	0.16	0.08	0.34	0.26	1.27	2.31	1.19	0.39	1.29	1.15	K09284//AP2-like factor, euAP2 lineage	GO:0044271//cellular nitrogen compound biosynthetic process;GO:0044238//primary metabolic process;GO:0019438//aromatic compound biosynthetic process;GO:0071704//organic substance metabolic process;GO:0044249//cellular biosynthetic process;GO:1901360//organic cyclic compound metabolic process;GO:0034654//nucleobase-containing compound biosynthetic process;GO:0048856//anatomical structure developme…
100240705	XM_010317545.2,NM_001247143.1,XM_010317546.2	Known_gene	0.33	0	0.03	0	0	0.07	0	0.03	0.1	0	0	0	0	0.04	0.04	0	0	0.04	0	0	0.02	0	0	0	K09326//homeobox protein OTX1;K18490//homeobox protein OTX2;K14292//trimethylguanosine synthase [EC:2.1.1.-]+ko03013//RNA transport;K09326//homeobox protein OTX1;K18490//homeobox protein OTX2;K14292//trimethylguanosine synthase [EC:2.1.1.-]+ko03013//RNA transport;K09326//homeobox protein OTX1;K18490//homeobox protein OTX2;K14292//trimethylguanosine synthase [EC:2.1.1.-]+ko03013//RNA transport	GO:0048731//system development;GO:0000003//reproduction;GO:0009790//embryo development;GO:0009791//post-embryonic development;GO:0042127//regulation of cell proliferation;GO:0048646//anatomical structure formation involved in morphogenesis;GO:0032501//multicellular organismal process;GO:0090691//formation of plant organ boundary;GO:0009653//anatomical structure morphogenesis;GO:0050789//regulatio…
100271699	XM_010316354.2,NM_001247196.1	Known_gene	0.05	0	0	0.03	0	0	0	0	0	0	0	0	0.03	0	0.03	0.03	0	0	0.06	0	0	0.03	0	0	K09422//transcription factor MYB, plant;K09422//transcription factor MYB, plant	GO:0032502//developmental process;GO:0006355//regulation of transcription, DNA-templated;GO:0009987//cellular process;GO:0050789//regulation of biological process;GO:1903506//regulation of nucleic acid-templated transcription;GO:0050794//regulation of cellular process;GO:0019222//regulation of metabolic process;GO:0010556//regulation of macromolecule biosynthetic process;GO:0080090//regulation of…
100271890	NM_001246936.2	Known_gene	30.61	38.72	18.95	27.59	59.14	44.33	41.15	33.23	53.7	45.23	49.59	23.03	63.76	41.29	35.82	22.48	30.59	55.78	42.81	48.83	45.85	19.53	29.34	36.22		GO:0003700//DNA binding transcription factor activity;GO:0140110//transcription regulator activity;
100301908	NM_001320150.1	Known_gene	26.46	30.87	30.35	299.65	79.18	77.11	42.61	82.77	87.78	132.4	137.38	91.92	311.91	103.47	212.48	88.06	93.06	76.31	279.31	335.82	443.62	93.32	265.98	102.85		GO:0009987//cellular process;GO:0008152//metabolic process;GO:0016567//protein ubiquitination;GO:0042221//response to chemical;GO:0044267//cellular protein metabolic process;GO:0019538//protein metabolic process;GO:0009414//response to water deprivation;GO:0010035//response to inorganic substance;GO:0043170//macromolecule metabolic process;GO:0006950//response to stress;GO:0070647//protein modifi…
100301918	NM_001306176.1	Known_gene	4.78	5.55	4.08	9.18	6.4	4.24	4.47	4.16	5.92	5.69	7.25	4.55	12.08	5.98	16.59	6.33	4.84	6.85	14.99	16.53	14.74	5.18	7.97	6.55	K14494//DELLA protein+ko04075//Plant hormone signal transduction;K14777//ATP-dependent RNA helicase DDX47/RRP3 [EC:3.6.4.13]	GO:0044271//cellular nitrogen compound biosynthetic process;GO:1903506//regulation of nucleic acid-templated transcription;GO:0044260//cellular macromolecule metabolic process;GO:0019222//regulation of metabolic process;GO:0031326//regulation of cellular biosynthetic process;GO:0050794//regulation of cellular process;GO:0010468//regulation of gene expression;GO:0044237//cellular metabolic process…
100301919	NM_001247247.2	Known_gene	2.48	1.98	2.55	3.75	5.48	2.71	0.99	0.94	1.83	7.25	2.87	2.14	0.57	0.94	3.19	5.77	5.37	4.1	0.85	0.51	1.6	1.9	1.49	1.18	K05857//phosphatidylinositol phospholipase C, delta [EC:3.1.4.11]+ko01100//Metabolic pathways+ko04933//AGE-RAGE signaling pathway in diabetic complications+ko04070//Phosphatidylinositol signaling system+ko00562//Inositol phosphate metabolism	GO:0051716//cellular response to stimulus;GO:0035556//intracellular signal transduction;GO:0007165//signal transduction;GO:0008152//metabolic process;GO:0009987//cellular process;GO:0050789//regulation of biological process;GO:0050794//regulation of cellular process;GO:0016042//lipid catabolic process;GO:0044238//primary metabolic process;GO:0071704//organic substance metabolic process;GO:0065007…
100301920	NM_001247252.3	Known_gene	4.94	3.83	3.36	2.02	5.04	3.8	2.14	1.31	2.82	2.99	2.53	1.86	1.69	3.67	4.23	4.98	4.47	5.31	2.52	1.34	2.59	3.63	2.59	1.85	K05857//phosphatidylinositol phospholipase C, delta [EC:3.1.4.11]+ko01100//Metabolic pathways+ko04933//AGE-RAGE signaling pathway in diabetic complications+ko04070//Phosphatidylinositol signaling system+ko00562//Inositol phosphate metabolism	GO:0050794//regulation of cellular process;GO:0007154//cell communication;GO:0009056//catabolic process;GO:0035556//intracellular signal transduction;GO:0023052//signaling;GO:0006629//lipid metabolic process;GO:0016042//lipid catabolic process;GO:0008152//metabolic process;GO:0050896//response to stimulus;GO:0044238//primary metabolic process;GO:0071704//organic substance metabolic process;GO:190…
100301921	NM_001247261.4	Known_gene	43.04	81.44	50.68	93.74	68.65	95.07	76.1	78.92	87.92	120.47	114.42	101.61	155.86	111.51	103.3	150.44	106.71	148.67	129.03	139.61	118.27	114.63	159.1	141.1	K05857//phosphatidylinositol phospholipase C, delta [EC:3.1.4.11]+ko01100//Metabolic pathways+ko04933//AGE-RAGE signaling pathway in diabetic complications+ko04070//Phosphatidylinositol signaling system+ko00562//Inositol phosphate metabolism	GO:0035556//intracellular signal transduction;GO:0050789//regulation of biological process;GO:0050896//response to stimulus;GO:0006629//lipid metabolic process;GO:1901575//organic substance catabolic process;GO:0044238//primary metabolic process;GO:0071704//organic substance metabolic process;GO:0007154//cell communication;GO:0009056//catabolic process;GO:0008152//metabolic process;GO:0007165//si…
100301922	NM_001247268.1,BGI_novel_T007966	Known_gene	0.84	1.32	0.71	0.99	1.52	1.15	1.46	0.39	1.11	1.7	1.12	0.66	9.76	3.8	8.47	2.73	1.6	3.79	5.35	5.15	5.69	0.89	2.04	1.71	K05857//phosphatidylinositol phospholipase C, delta [EC:3.1.4.11]+ko01100//Metabolic pathways+ko04933//AGE-RAGE signaling pathway in diabetic complications+ko04070//Phosphatidylinositol signaling system+ko00562//Inositol phosphate metabolism;K05857//phosphatidylinositol phospholipase C, delta [EC:3.1.4.11]+ko01100//Metabolic pathways+ko04933//AGE-RAGE signaling pathway in diabetic complications+k…	GO:0007154//cell communication;GO:0007165//signal transduction;GO:0016042//lipid catabolic process;GO:0006629//lipid metabolic process;GO:0044238//primary metabolic process;GO:0009056//catabolic process;GO:0035556//intracellular signal transduction;GO:0051716//cellular response to stimulus;GO:0050794//regulation of cellular process;GO:0071704//organic substance metabolic process;GO:0023052//signa…
100301923	BGI_novel_T012378,NM_001247274.1	Known_gene	11.79	12.64	23.6	14.47	22.21	27.21	12.22	12.85	20.74	8.9	21.94	14.48	1.51	3.67	2.54	13.89	17.89	21.46	3.31	4.16	7.5	19.29	16.82	12.55	K05857//phosphatidylinositol phospholipase C, delta [EC:3.1.4.11]+ko01100//Metabolic pathways+ko04933//AGE-RAGE signaling pathway in diabetic complications+ko04070//Phosphatidylinositol signaling system+ko00562//Inositol phosphate metabolism;K05857//phosphatidylinositol phospholipase C, delta [EC:3.1.4.11]+ko01100//Metabolic pathways+ko04933//AGE-RAGE signaling pathway in diabetic complications+k…	GO:0065007//biological regulation;GO:0016042//lipid catabolic process;GO:0044238//primary metabolic process;GO:0008152//metabolic process;GO:0035556//intracellular signal transduction;GO:0023052//signaling;GO:0051716//cellular response to stimulus;GO:0007165//signal transduction;GO:1901575//organic substance catabolic process;GO:0050896//response to stimulus;GO:0006629//lipid metabolic process;GO…
100301924	NM_001247280.1	Known_gene	5.93	4.41	8.6	6.57	6.17	5.61	2.89	2.75	6.52	12.88	9.67	7.32	4.38	3.52	5.28	10	5.76	6.07	4.17	2.74	3.51	7.37	9.98	3.37	K05658//ATP-binding cassette, subfamily B (MDR/TAP), member 1 [EC:3.6.3.44]+ko02010//ABC transporters	GO:0044425//membrane part;GO:0016021//integral component of membrane;GO:0031224//intrinsic component of membrane;GO:0016020//membrane;GO:1901363//heterocyclic compound binding;GO:0016817//hydrolase activity, acting on acid anhydrides;GO:0036094//small molecule binding;GO:0016818//hydrolase activity, acting on acid anhydrides, in phosphorus-containing anhydrides;GO:0022857//transmembrane transport…
100301925	NM_001247286.2	Known_gene	0.1	0.13	0.08	0.08	0.02	0.1	0.1	0.04	0.08	0.09	0	0	0.02	0	0.02	0	0.02	0.08	0	0	0	0.04	0	0.02	K15196//transcription factor IIIB 90 kDa subunit	GO:0019222//regulation of metabolic process;GO:0071704//organic substance metabolic process;GO:0031146//SCF-dependent proteasomal ubiquitin-dependent protein catabolic process;GO:0043632//modification-dependent macromolecule catabolic process;GO:1903506//regulation of nucleic acid-templated transcription;GO:2000112//regulation of cellular macromolecule biosynthetic process;GO:0065007//biological …
100301926	NM_001247290.1	Known_gene	15.01	31.54	20.15	78.98	55.46	25.57	20.94	35.9	34.94	36.55	43.06	30.47	17.54	14.46	39.95	25.62	41.64	25.64	31.42	35.41	25.18	26.56	68.1	43.15	K13126//polyadenylate-binding protein+ko03015//mRNA surveillance pathway+ko03018//RNA degradation+ko03013//RNA transport;K05941//glutathione gamma-glutamylcysteinyltransferase [EC:2.3.2.15];K03094//S-phase kinase-associated protein 1+ko04141//Protein processing in endoplasmic reticulum+ko04120//Ubiquitin mediated proteolysis	GO:0031326//regulation of cellular biosynthetic process;GO:0065007//biological regulation;GO:0045893//positive regulation of transcription, DNA-templated;GO:0048522//positive regulation of cellular process;GO:0010556//regulation of macromolecule biosynthetic process;GO:0060255//regulation of macromolecule metabolic process;GO:0009791//post-embryonic development;GO:0006725//cellular aromatic compo…
100301927	NM_001247294.2	Known_gene	14.3	37.35	17.24	37.26	30.15	22.62	21.42	15.32	27.93	24.13	24.89	18.47	47.51	35.51	91.13	17.61	17.89	17.93	64.73	76.14	84.38	16.48	24.13	25.2	K13464//jasmonate ZIM domain-containing protein+ko04075//Plant hormone signal transduction	GO:1903507//negative regulation of nucleic acid-templated transcription;GO:0065007//biological regulation;GO:0023051//regulation of signaling;GO:1902679//negative regulation of RNA biosynthetic process;GO:0006950//response to stress;GO:0051253//negative regulation of RNA metabolic process;GO:0010556//regulation of macromolecule biosynthetic process;GO:0009892//negative regulation of metabolic pro…
100301928	NM_001247299.2	Known_gene	0.91	9.47	0.88	635.05	17.4	22.88	28.62	149.46	159.12	8.62	51.08	4.71	454.41	80.81	134.01	3.69	85.18	8.08	486.23	697.15	516.53	63.81	594.71	6.36	K04733//interleukin-1 receptor-associated kinase 4 [EC:2.7.11.1];K07936//GTP-binding nuclear protein Ran+ko03013//RNA transport+ko03008//Ribosome biogenesis in eukaryotes
100301929	NM_001247306.2	Known_gene	99.83	85.22	115.04	74.26	95.89	87.27	74.9	82.03	92.01	87.64	93.2	83.31	57.2	60.83	63.76	81.69	89.9	98.55	59.6	61.02	72.49	83.42	78.26	72.5	K00130//betaine-aldehyde dehydrogenase [EC:1.2.1.8]+ko01100//Metabolic pathways+ko00260//Glycine, serine and threonine metabolism	GO:0003824//catalytic activity;GO:0016491//oxidoreductase activity;
100301930	XM_019211261.1,NM_001247310.2	Known_gene	39.93	48.57	32.33	32.79	52.2	42.89	41.62	41.08	49.35	49.18	48.79	42.73	41.04	51.83	42.27	39.16	51.16	58.45	42.91	41.1	49.02	40.5	49.38	60.92	K08246//cycloeucalenol cycloisomerase [EC:5.5.1.9]+ko01100//Metabolic pathways+ko01110//Biosynthesis of secondary metabolites+ko00100//Steroid biosynthesis;K08246//cycloeucalenol cycloisomerase [EC:5.5.1.9]+ko01100//Metabolic pathways+ko01110//Biosynthesis of secondary metabolites+ko00100//Steroid biosynthesis	GO:0044425//membrane part;GO:0031224//intrinsic component of membrane;GO:0016020//membrane;GO:0016021//integral component of membrane;GO:0016853//isomerase activity;GO:0003824//catalytic activity;
100301931	NM_001247314.2	Known_gene	37.55	23.88	59.51	40.1	36.46	27.57	25.78	31.57	29.04	33.71	34.41	35.19	17.61	20.18	18.67	45.64	41.49	29.08	18.32	15.38	13.55	40.44	34.39	24.51	K00383//glutathione reductase (NADPH) [EC:1.8.1.7]+ko00480//Glutathione metabolism	GO:1901700//response to oxygen-containing compound;GO:0071704//organic substance metabolic process;GO:0006790//sulfur compound metabolic process;GO:0050794//regulation of cellular process;GO:0006575//cellular modified amino acid metabolic process;GO:0000302//response to reactive oxygen species;GO:0050896//response to stimulus;GO:0006950//response to stress;GO:0034641//cellular nitrogen compound m…
100301932	NM_001247318.2	Known_gene	183.04	183.64	211.79	224.05	285.07	264.57	178.96	184.82	188.1	214.27	236.55	243.86	154.17	155.15	157.65	190.86	197.38	184.76	145.82	139.97	152.61	207.75	173.06	212.52	K06689//ubiquitin-conjugating enzyme E2 D [EC:2.3.2.23]+ko04141//Protein processing in endoplasmic reticulum+ko04120//Ubiquitin mediated proteolysis	GO:1901564//organonitrogen compound metabolic process;GO:0006464//cellular protein modification process;GO:0019538//protein metabolic process;GO:0044238//primary metabolic process;GO:0032446//protein modification by small protein conjugation;GO:0009987//cellular process;GO:0044260//cellular macromolecule metabolic process;GO:0044267//cellular protein metabolic process;GO:0006807//nitrogen compoun…
100301933	NM_001247322.2	Known_gene	5.76	5.69	2.96	2.37	11.99	7.32	5.44	4.59	8.5	4.41	4.83	2.09	1.32	6.94	4.07	1.49	3.95	8.81	2.87	1.94	5.99	1.72	2.11	1.71	K14292//trimethylguanosine synthase [EC:2.1.1.-]+ko03013//RNA transport;K09326//homeobox protein OTX1;K18490//homeobox protein OTX2	GO:0005634//nucleus;GO:0044464//cell part;GO:0043226//organelle;GO:0005622//intracellular;GO:0005623//cell;GO:0044424//intracellular part;GO:0043227//membrane-bounded organelle;GO:0043231//intracellular membrane-bounded organelle;GO:0043229//intracellular organelle;GO:0097159//organic cyclic compound binding;GO:0005488//binding;GO:0003676//nucleic acid binding;GO:1901363//heterocyclic compound bi…
100301934	NM_001247325.2	Known_gene	0.6	0.29	0.58	0.58	0.61	0.28	0.45	0.47	0.3	0.56	0.49	0.48	0.83	0.71	0.78	0.36	0.39	0.61	0.96	0.5	0.6	0.61	0.45	0.56	K13126//polyadenylate-binding protein+ko03015//mRNA surveillance pathway+ko03018//RNA degradation+ko03013//RNA transport;K05941//glutathione gamma-glutamylcysteinyltransferase [EC:2.3.2.15];K12862//pleiotropic regulator 1+ko03040//Spliceosome	GO:0016070//RNA metabolic process;GO:0009059//macromolecule biosynthetic process;GO:0044260//cellular macromolecule metabolic process;GO:0034654//nucleobase-containing compound biosynthetic process;GO:0009058//biosynthetic process;GO:0043170//macromolecule metabolic process;GO:0050789//regulation of biological process;GO:0019222//regulation of metabolic process;GO:0008152//metabolic process;GO:00…
100301935	NM_001321394.1,NM_001321393.1	Known_gene	19.99	22.64	34.63	35.09	38.28	25.91	26.75	32.65	36.01	44.8	50.22	40.74	69.73	47.03	50.2	45.17	39.39	48.94	61.93	60.86	53.68	33.19	48.1	54.11	K00383//glutathione reductase (NADPH) [EC:1.8.1.7]+ko00480//Glutathione metabolism;K00383//glutathione reductase (NADPH) [EC:1.8.1.7]+ko00480//Glutathione metabolism	GO:0042592//homeostatic process;GO:0006790//sulfur compound metabolic process;GO:0008152//metabolic process;GO:0006518//peptide metabolic process;GO:0071704//organic substance metabolic process;GO:0043603//cellular amide metabolic process;GO:0065008//regulation of biological quality;GO:0006749//glutathione metabolic process;GO:0006807//nitrogen compound metabolic process;GO:0019725//cellular home…
100301936	NM_001247330.2	Known_gene	51.29	80.5	56.62	132.12	96.9	60.32	51.8	99.97	99.01	157.24	97.15	112.56	23.51	29.21	64.1	169.83	87.72	68.86	17.64	12.41	21.99	93.93	140.71	127.57	K00454//lipoxygenase [EC:1.13.11.12]+ko00591//Linoleic acid metabolism+ko00592//alpha-Linolenic acid metabolism+ko01100//Metabolic pathways+ko01110//Biosynthesis of secondary metabolites	GO:0009987//cellular process;GO:0016053//organic acid biosynthetic process;GO:0006690//icosanoid metabolic process;GO:0006633//fatty acid biosynthetic process;GO:0006629//lipid metabolic process;GO:0044249//cellular biosynthetic process;GO:0071704//organic substance metabolic process;GO:0031407//oxylipin metabolic process;GO:0072330//monocarboxylic acid biosynthetic process;GO:0010597//green leaf…
100301938	XM_010326653.2,NM_001247340.1	Known_gene	125.25	84.75	123.15	75.49	64.61	70.27	78.63	87.17	83.22	48.36	58.12	71.54	88.69	83.57	88.25	73.54	69.26	74.7	75.98	76.93	70.36	101.61	66.98	50.98	K06118//UDP-sulfoquinovose synthase [EC:3.13.1.1]+ko00520//Amino sugar and nucleotide sugar metabolism+ko00561//Glycerolipid metabolism;K06118//UDP-sulfoquinovose synthase [EC:3.13.1.1]+ko00520//Amino sugar and nucleotide sugar metabolism+ko00561//Glycerolipid metabolism	GO:1901137//carbohydrate derivative biosynthetic process;GO:0051716//cellular response to stimulus;GO:1901576//organic substance biosynthetic process;GO:1901135//carbohydrate derivative metabolic process;GO:0046467//membrane lipid biosynthetic process;GO:0006629//lipid metabolic process;GO:0044237//cellular metabolic process;GO:0071496//cellular response to external stimulus;GO:0044255//cellular …
100301939	XM_010325882.2,NM_001247345.1,XM_010325881.2	Known_gene	86.55	81.34	105.16	83.57	91.05	77.06	78.11	88.5	89.85	65.5	72.77	86.34	98.82	79.72	116.3	80.17	79.18	90.94	89.74	86.04	82.77	82.42	68.42	63.84	K01011//thiosulfate/3-mercaptopyruvate sulfurtransferase [EC:2.8.1.1 2.8.1.2]+ko00920//Sulfur metabolism+ko04122//Sulfur relay system+ko01100//Metabolic pathways+ko00270//Cysteine and methionine metabolism;K01011//thiosulfate/3-mercaptopyruvate sulfurtransferase [EC:2.8.1.1 2.8.1.2]+ko00920//Sulfur metabolism+ko04122//Sulfur relay system+ko01100//Metabolic pathways+ko00270//Cysteine and methionin…	GO:0016782//transferase activity, transferring sulfur-containing groups;GO:0016740//transferase activity;GO:0016783//sulfurtransferase activity;GO:0003824//catalytic activity;GO:0004792//thiosulfate sulfurtransferase activity;
100301940	NM_001320008.1,BGI_novel_T002808,NM_001320009.1	Known_gene	26.76	20.34	22.6	24.18	25.29	22.34	19.04	19.33	20.48	25.46	24.78	24.09	29.64	26.64	28.15	25.99	23.93	26.25	27.53	25.08	24.39	25.47	27.2	26.38	K01011//thiosulfate/3-mercaptopyruvate sulfurtransferase [EC:2.8.1.1 2.8.1.2]+ko00920//Sulfur metabolism+ko04122//Sulfur relay system+ko01100//Metabolic pathways+ko00270//Cysteine and methionine metabolism;K01011//thiosulfate/3-mercaptopyruvate sulfurtransferase [EC:2.8.1.1 2.8.1.2]+ko00920//Sulfur metabolism+ko04122//Sulfur relay system+ko01100//Metabolic pathways+ko00270//Cysteine and methionin…	GO:0003824//catalytic activity;GO:0004792//thiosulfate sulfurtransferase activity;GO:0016740//transferase activity;GO:0016783//sulfurtransferase activity;GO:0016782//transferase activity, transferring sulfur-containing groups;
100301941	NM_001247355.1,XM_010324704.2,XM_010324703.2	Known_gene	1.45	1.37	1.69	1.32	2.78	1.06	1.62	0.65	1.33	2.08	1.11	0.79	0.8	1.52	1.35	1.23	1.59	1.6	0.79	0.7	1.36	0.77	0.68	0.88	K05857//phosphatidylinositol phospholipase C, delta [EC:3.1.4.11]+ko01100//Metabolic pathways+ko04933//AGE-RAGE signaling pathway in diabetic complications+ko04070//Phosphatidylinositol signaling system+ko00562//Inositol phosphate metabolism;K05857//phosphatidylinositol phospholipase C, delta [EC:3.1.4.11]+ko01100//Metabolic pathways+ko04933//AGE-RAGE signaling pathway in diabetic complications+k…	GO:0065007//biological regulation;GO:0035556//intracellular signal transduction;GO:0050789//regulation of biological process;GO:0007154//cell communication;GO:0009987//cellular process;GO:0007165//signal transduction;GO:0071704//organic substance metabolic process;GO:1901575//organic substance catabolic process;GO:0008152//metabolic process;GO:0016042//lipid catabolic process;GO:0050896//response…
100301942	NM_001247361.1	Known_gene	22.68	11.5	15.16	6.9	6.89	14.91	14.5	20.68	15.06	11.27	13.74	12.33	2.98	11.91	0.54	10.58	9.92	8.44	4.21	4.47	3.44	18.01	12.42	17.7	K17693//DNA-binding protein inhibitor ID2	GO:0005488//binding;GO:0005515//protein binding;GO:0046983//protein dimerization activity;
100301943	NM_001247367.1	Known_gene	40.65	53.15	47.56	61.52	117.78	82.22	62.16	65.76	79.26	209.05	163.36	65.94	221.72	112.94	160.68	86.7	102.49	154.25	176.79	203	209.73	54.45	131.03	129.79	K09338//homeobox-leucine zipper protein	GO:0043226//organelle;GO:0005634//nucleus;GO:0005622//intracellular;GO:0044464//cell part;GO:0043231//intracellular membrane-bounded organelle;GO:0043229//intracellular organelle;GO:0005623//cell;GO:0043227//membrane-bounded organelle;GO:0044424//intracellular part;GO:0043565//sequence-specific DNA binding;GO:0097159//organic cyclic compound binding;GO:0003700//DNA binding transcription factor ac…
100301944	NM_001247372.2	Known_gene	7.5	13.96	7	289.43	90.58	46.68	17.07	29.96	41.31	98.81	144	79.66	115.93	54.1	68.79	21.19	32.84	9.45	335.41	371.53	254.9	46.95	171.8	17.71	K18834//WRKY transcription factor 1+ko04626//Plant-pathogen interaction	GO:0090304//nucleic acid metabolic process;GO:0044260//cellular macromolecule metabolic process;GO:0018130//heterocycle biosynthetic process;GO:0008152//metabolic process;GO:0019438//aromatic compound biosynthetic process;GO:1901360//organic cyclic compound metabolic process;GO:0044238//primary metabolic process;GO:0006807//nitrogen compound metabolic process;GO:0016070//RNA metabolic process;GO:…
100301945	XM_019212166.1,BGI_novel_T002293,BGI_novel_T002291,BGI_novel_T002292,XM_004231585.3	Known_gene	7.94	5	9.8	4.9	7.93	5.88	5.69	5.23	9.76	10.96	10.14	4.41	4.71	7.02	4.83	8.78	10.9	10.98	8.72	8.21	6.63	9.52	9.93	5.4	K14486//auxin response factor+ko04075//Plant hormone signal transduction;K14486//auxin response factor+ko04075//Plant hormone signal transduction;K14486//auxin response factor+ko04075//Plant hormone signal transduction;K14486//auxin response factor+ko04075//Plant hormone signal transduction;K14486//auxin response factor+ko04075//Plant hormone signal transduction	GO:0009725//response to hormone;GO:0034654//nucleobase-containing compound biosynthetic process;GO:0018130//heterocycle biosynthetic process;GO:2001141//regulation of RNA biosynthetic process;GO:0044238//primary metabolic process;GO:0009719//response to endogenous stimulus;GO:0008152//metabolic process;GO:0034645//cellular macromolecule biosynthetic process;GO:0071495//cellular response to endoge…
100301981	XM_010319456.2,NM_001247503.2	Known_gene	19.2	23.71	28.29	37.64	43.57	51.31	27.33	28	27.89	49.81	62.26	45.25	18.1	28.99	24.11	42.96	38.56	40.89	28.87	24.73	31.13	44.81	50.15	56.3	K14682//amino-acid N-acetyltransferase [EC:2.3.1.1]+ko00220//Arginine biosynthesis+ko01230//Biosynthesis of amino acids+ko01100//Metabolic pathways+ko01110//Biosynthesis of secondary metabolites+ko01210//2-Oxocarboxylic acid metabolism;K14682//amino-acid N-acetyltransferase [EC:2.3.1.1]+ko00220//Arginine biosynthesis+ko01230//Biosynthesis of amino acids+ko01100//Metabolic pathways+ko01110//Biosyn…	GO:1901576//organic substance biosynthetic process;GO:0006520//cellular amino acid metabolic process;GO:0008152//metabolic process;GO:0044283//small molecule biosynthetic process;GO:1901564//organonitrogen compound metabolic process;GO:0071704//organic substance metabolic process;GO:0044238//primary metabolic process;GO:0009987//cellular process;GO:0016053//organic acid biosynthetic process;GO:00…
100303774	XM_010316156.2,NM_001247508.1,XM_010316155.2	Known_gene	170.02	199.69	111.98	144.75	203.67	172.9	177.48	150.83	187.16	231.44	304.38	187.71	410.86	319.12	351.49	281.82	187.07	305.67	320.79	313.27	318.52	202.09	256.63	325.41	K06689//ubiquitin-conjugating enzyme E2 D [EC:2.3.2.23]+ko04141//Protein processing in endoplasmic reticulum+ko04120//Ubiquitin mediated proteolysis;K06689//ubiquitin-conjugating enzyme E2 D [EC:2.3.2.23]+ko04141//Protein processing in endoplasmic reticulum+ko04120//Ubiquitin mediated proteolysis;K06689//ubiquitin-conjugating enzyme E2 D [EC:2.3.2.23]+ko04141//Protein processing in endoplasmic re…	GO:0035639//purine ribonucleoside triphosphate binding;GO:0008144//drug binding;GO:0005524//ATP binding;GO:0032553//ribonucleotide binding;GO:0005488//binding;GO:1901265//nucleoside phosphate binding;GO:0097367//carbohydrate derivative binding;GO:0032555//purine ribonucleotide binding;GO:0043167//ion binding;GO:0030554//adenyl nucleotide binding;GO:0097159//organic cyclic compound binding;GO:0032…
100313501	NM_001247504.1	Known_gene	0.02	0	0	0	0	0	0	0	0	0	0	0	0	0	0	0	0	0	0	0	0	0	0	0	K17912//9-cis-beta-carotene 9',10'-cleaving dioxygenase [EC:1.13.11.68]+ko00906//Carotenoid biosynthesis	GO:0071704//organic substance metabolic process;GO:0016119//carotene metabolic process;GO:0006720//isoprenoid metabolic process;GO:0008299//isoprenoid biosynthetic process;GO:0065008//regulation of biological quality;GO:0042214//terpene metabolic process;GO:0018130//heterocycle biosynthetic process;GO:1901362//organic cyclic compound biosynthetic process;GO:1901334//lactone metabolic process;GO:1…
100313952	NM_001247253.2	Known_gene	25.84	19.63	26.8	23.78	26.35	18.78	19.67	20.39	26.36	26.41	26.86	23.35	27.98	28.88	28.05	28.15	26.47	25.29	32.21	28.19	24.56	27.89	30.57	22.86	K14290//exportin-1+ko03013//RNA transport+ko03008//Ribosome biogenesis in eukaryotes	GO:0006403//RNA localization;GO:0051223//regulation of protein transport;GO:0070727//cellular macromolecule localization;GO:0050789//regulation of biological process;GO:0051179//localization;GO:0033750//ribosome localization;GO:0065007//biological regulation;GO:0050658//RNA transport;GO:0000054//ribosomal subunit export from nucleus;GO:0033036//macromolecule localization;GO:0071426//ribonucleopro…
100316872	NM_001247651.2	Known_gene	0.15	0.11	0.37	3.55	9.49	1.32	0.58	0.26	0.44	6.16	7.47	2.21	3.88	0.61	5.59	4.36	0.93	1.33	2.12	3.6	6.67	1.17	3.95	4.02	K04733//interleukin-1 receptor-associated kinase 4 [EC:2.7.11.1]	GO:0031224//intrinsic component of membrane;GO:0044425//membrane part;GO:0016020//membrane;GO:0016021//integral component of membrane;GO:0005524//ATP binding;GO:1901265//nucleoside phosphate binding;GO:0097367//carbohydrate derivative binding;GO:0043168//anion binding;GO:0032559//adenyl ribonucleotide binding;GO:0017076//purine nucleotide binding;GO:0030554//adenyl nucleotide binding;GO:0000166//…
100316873	NM_001247656.1	Known_gene	495.14	333.82	675.25	455.04	527.52	564.32	439.79	527.22	411.62	296.72	383.99	467.17	117.53	271.86	245	356.57	477.57	334.2	193.8	166.39	236.18	703.6	293.88	255.41	K01100//sedoheptulose-bisphosphatase [EC:3.1.3.37]+ko01100//Metabolic pathways+ko00710//Carbon fixation in photosynthetic organisms+ko01200//Carbon metabolism	GO:0044283//small molecule biosynthetic process;GO:0005996//monosaccharide metabolic process;GO:0005975//carbohydrate metabolic process;GO:0005985//sucrose metabolic process;GO:0030388//fructose 1,6-bisphosphate metabolic process;GO:0046351//disaccharide biosynthetic process;GO:0009058//biosynthetic process;GO:0008152//metabolic process;GO:0006002//fructose 6-phosphate metabolic process;GO:001931…
100316874	NM_001247660.2	Known_gene	146.37	80.81	228	162.73	157.67	135.92	166.36	224.99	173.57	136.32	162.27	186.04	91.35	161.06	142.07	155.17	205.07	157.2	139.61	107.97	138.99	274	146.76	142.79	K10046//GDP-D-mannose 3', 5'-epimerase [EC:5.1.3.18 5.1.3.-]+ko00520//Amino sugar and nucleotide sugar metabolism+ko01100//Metabolic pathways+ko00053//Ascorbate and aldarate metabolism+ko01110//Biosynthesis of secondary metabolites	GO:0005737//cytoplasm;GO:0044424//intracellular part;GO:0005829//cytosol;GO:0005623//cell;GO:0044464//cell part;GO:0005622//intracellular;GO:0044444//cytoplasmic part;GO:0051287//NAD binding;GO:0036094//small molecule binding;GO:0050662//coenzyme binding;GO:0047918//GDP-mannose 3,5-epimerase activity;GO:0016857//racemase and epimerase activity, acting on carbohydrates and derivatives;GO:0097159//…
100316875	BGI_novel_T013864,BGI_novel_T013865,NM_001247664.1	Known_gene	0.21	0.36	0.51	6.41	3.39	6.13	0.18	0.2	0.14	4.35	3.91	4.05	5.97	6.05	18.02	3.88	1.96	2.01	4.09	1.54	10.94	6.31	2.62	3.19	K00469//inositol oxygenase [EC:1.13.99.1]+ko00053//Ascorbate and aldarate metabolism+ko00562//Inositol phosphate metabolism;K00469//inositol oxygenase [EC:1.13.99.1]+ko00053//Ascorbate and aldarate metabolism+ko00562//Inositol phosphate metabolism;K00469//inositol oxygenase [EC:1.13.99.1]+ko00053//Ascorbate and aldarate metabolism+ko00562//Inositol phosphate metabolism	GO:0008152//metabolic process;GO:0009056//catabolic process;GO:0044281//small molecule metabolic process;GO:0009987//cellular process;GO:0044248//cellular catabolic process;GO:0006020//inositol metabolic process;GO:0005975//carbohydrate metabolic process;GO:0016052//carbohydrate catabolic process;GO:1901575//organic substance catabolic process;GO:0044238//primary metabolic process;GO:0046164//alc…
100316877	XM_004244759.3	Known_gene	0.54	0.97	0.54	1.05	0.86	0.85	0.33	0.6	0.61	1.24	1.4	0.19	0.42	0.29	0.12	0.73	0.77	1.35	0.1	0.4	0.3	0.65	1.87	0.46	K09840//9-cis-epoxycarotenoid dioxygenase [EC:1.13.11.51]+ko00906//Carotenoid biosynthesis+ko01100//Metabolic pathways+ko01110//Biosynthesis of secondary metabolites	GO:0016491//oxidoreductase activity;GO:0016702//oxidoreductase activity, acting on single donors with incorporation of molecular oxygen, incorporation of two atoms of oxygen;GO:0003824//catalytic activity;GO:0005488//binding;GO:0043167//ion binding;GO:0043169//cation binding;GO:0051213//dioxygenase activity;GO:0046872//metal ion binding;GO:0016701//oxidoreductase activity, acting on single donors…
100316879	NM_001247678.2,XM_010319346.2	Known_gene	11.3	15.34	15.09	23.16	35.24	21.63	23.95	21.79	25	49.48	61.42	31.48	57.76	27.62	66.72	32.61	27.27	34.07	55.74	65.54	91.87	27.46	41.77	42.08	K13412//calcium-dependent protein kinase [EC:2.7.11.1]+ko04626//Plant-pathogen interaction;K13412//calcium-dependent protein kinase [EC:2.7.11.1]+ko04626//Plant-pathogen interaction	GO:1901564//organonitrogen compound metabolic process;GO:0071215//cellular response to abscisic acid stimulus;GO:0008152//metabolic process;GO:0044237//cellular metabolic process;GO:0006464//cellular protein modification process;GO:0009719//response to endogenous stimulus;GO:0006468//protein phosphorylation;GO:0035556//intracellular signal transduction;GO:0007165//signal transduction;GO:0044267//…
100316880	XM_004249174.2	Known_gene	29.82	13.05	36.03	24.72	75.16	42.11	12.38	20.46	21.8	44.29	61.84	28.92	5.39	4.01	2.12	31.64	20.67	23.78	5.48	4.62	3.09	17.59	28.32	28.68	K01082//3'(2'), 5'-bisphosphate nucleotidase [EC:3.1.3.7]+ko00920//Sulfur metabolism+ko01100//Metabolic pathways;K01097//N-acylneuraminate-9-phosphatase [EC:3.1.3.29]+ko00520//Amino sugar and nucleotide sugar metabolism+ko01100//Metabolic pathways	GO:0008152//metabolic process;GO:0016787//hydrolase activity;GO:0003824//catalytic activity;
100316881	BGI_novel_T002636,BGI_novel_T002634,BGI_novel_T002637,NM_001247688.3,XM_019211958.1,BGI_novel_T002633,XM_019211959.1	Known_gene	20.77	19.29	15.6	13.27	12.84	14.7	24.05	21.4	20.05	11.82	13.25	12.33	13.54	18.17	15.85	12.95	16.36	15.97	16.54	17.89	14.91	14.82	12.54	12.23	K00703//starch synthase [EC:2.4.1.21]+ko01100//Metabolic pathways+ko00500//Starch and sucrose metabolism+ko01110//Biosynthesis of secondary metabolites;K00703//starch synthase [EC:2.4.1.21]+ko01100//Metabolic pathways+ko00500//Starch and sucrose metabolism+ko01110//Biosynthesis of secondary metabolites;K00703//starch synthase [EC:2.4.1.21]+ko01100//Metabolic pathways+ko00500//Starch and sucrose m…	GO:0005975//carbohydrate metabolic process;GO:0009987//cellular process;GO:0019252//starch biosynthetic process;GO:0071704//organic substance metabolic process;GO:0044264//cellular polysaccharide metabolic process;GO:0000271//polysaccharide biosynthetic process;GO:1901576//organic substance biosynthetic process;GO:0005976//polysaccharide metabolic process;GO:0009250//glucan biosynthetic process;G…
100316882	NM_001247694.1	Known_gene	29.34	22.58	47.67	33.94	29.07	29.68	26.02	32.34	29.1	21.41	29.34	30.19	7.72	12.45	15.69	33.22	44.64	33.48	11	8.78	11.15	41.29	35.34	26.04	K00703//starch synthase [EC:2.4.1.21]+ko01100//Metabolic pathways+ko00500//Starch and sucrose metabolism+ko01110//Biosynthesis of secondary metabolites	GO:0044237//cellular metabolic process;GO:0044238//primary metabolic process;GO:0044249//cellular biosynthetic process;GO:0009058//biosynthetic process;GO:0016051//carbohydrate biosynthetic process;GO:0009250//glucan biosynthetic process;GO:0034645//cellular macromolecule biosynthetic process;GO:1901576//organic substance biosynthetic process;GO:0009059//macromolecule biosynthetic process;GO:0044…
100316883	NM_001247700.1	Known_gene	3.56	0.6	0.29	1.17	0.41	1.47	0.52	0.13	0.44	1.22	0.35	0.03	1.13	0.39	0.46	0.24	0.45	0.63	0.23	0.14	0.54	0.12	0.77	0.12	K18116//beta-phellandrene synthase (neryl-diphosphate-cyclizing) [EC:4.2.3.51];K04121//ent-kaurene synthase [EC:4.2.3.19]+ko00904//Diterpenoid biosynthesis+ko01100//Metabolic pathways+ko01110//Biosynthesis of secondary metabolites	GO:0008152//metabolic process;GO:0005737//cytoplasm;GO:0009536//plastid;GO:0043227//membrane-bounded organelle;GO:0005623//cell;GO:0005622//intracellular;GO:0043229//intracellular organelle;GO:0043231//intracellular membrane-bounded organelle;GO:0009507//chloroplast;GO:0044464//cell part;GO:0044424//intracellular part;GO:0043226//organelle;GO:0044444//cytoplasmic part;GO:0016829//lyase activity;G…
100316884	NM_001247704.1	Known_gene	4.95	1.56	1.37	2.36	2.13	6.99	1.22	0	2.24	4.01	0.81	0.08	3.47	0.53	0.43	0.61	1.14	1.02	0.17	0.09	1.19	0.16	1.17	0.12	K18114//dimethylallylcistransferase [EC:2.5.1.28];K11778//ditrans,polycis-polyprenyl diphosphate synthase [EC:2.5.1.87]+ko00900//Terpenoid backbone biosynthesis+ko01110//Biosynthesis of secondary metabolites	GO:0006629//lipid metabolic process;GO:1901615//organic hydroxy compound metabolic process;GO:0006720//isoprenoid metabolic process;GO:0009058//biosynthetic process;GO:0044255//cellular lipid metabolic process;GO:0008299//isoprenoid biosynthetic process;GO:0008152//metabolic process;GO:1901576//organic substance biosynthetic process;GO:0044281//small molecule metabolic process;GO:0044249//cellula…
100316887	XM_010319742.2,BGI_novel_T004393,XM_004235067.3	Known_gene	0.84	1.39	2.03	3.09	10.64	2.52	2.24	1.93	2.32	9.09	8.49	4.33	6.92	5.16	14.65	4.27	2.75	3.55	6.87	6.63	10.55	2.27	5.25	5.25	K08332//vacuolar protein 8;K08332//vacuolar protein 8;K08332//vacuolar protein 8	GO:0140096//catalytic activity, acting on a protein;GO:0016740//transferase activity;GO:0003824//catalytic activity;GO:0019787//ubiquitin-like protein transferase activity;GO:0004842//ubiquitin-protein transferase activity;
100316888	NM_001306181.1,NM_001247722.2	Known_gene	19.5	21.49	16.5	19.01	27.19	18.35	19.41	19.34	20.87	25.72	28.71	22.19	42.97	30.5	30.28	21.98	22.05	23.39	29.78	30.96	25.31	18.9	22.37	26.64		GO:0048518//positive regulation of biological process;GO:0065007//biological regulation;GO:0050789//regulation of biological process;GO:0042753//positive regulation of circadian rhythm;GO:0042752//regulation of circadian rhythm;
100316889	NM_001247728.2	Known_gene	21.5	19.42	26.6	29.63	23.83	25.75	17.85	20.25	19.5	42.98	33.69	25.28	29.78	51.27	43.27	41.26	28.24	22.82	47.75	45.76	35.88	44.09	45.52	33.05	K09338//homeobox-leucine zipper protein	GO:0051171//regulation of nitrogen compound metabolic process;GO:1903506//regulation of nucleic acid-templated transcription;GO:0010468//regulation of gene expression;GO:0065007//biological regulation;GO:0010556//regulation of macromolecule biosynthetic process;GO:0050794//regulation of cellular process;GO:0006355//regulation of transcription, DNA-templated;GO:0031326//regulation of cellular bios…
100316890	NM_001247734.1	Known_gene	20.14	14.43	25.93	20.45	22.33	16.62	16.37	14.77	22.96	34.25	28.98	19.97	24.56	29.79	23.52	23.04	24.82	32.71	27.48	30.92	23.84	23.14	24.11	15.44	K14486//auxin response factor+ko04075//Plant hormone signal transduction	GO:0016070//RNA metabolic process;GO:0009719//response to endogenous stimulus;GO:0018130//heterocycle biosynthetic process;GO:0010467//gene expression;GO:0031326//regulation of cellular biosynthetic process;GO:0006355//regulation of transcription, DNA-templated;GO:0042221//response to chemical;GO:0044260//cellular macromolecule metabolic process;GO:0046483//heterocycle metabolic process;GO:000680…
100316891	NM_001247739.2	Known_gene	0.31	1.21	0.18	0.45	0.23	0.11	1.88	1.89	2.63	0.42	0.19	0.1	23.33	3.6	2.84	0.27	1.43	3.89	10.77	22.67	7.65	0.18	2.47	0.51	K18819//inositol 3-alpha-galactosyltransferase [EC:2.4.1.123]+ko00052//Galactose metabolism	GO:0071704//organic substance metabolic process;GO:0006012//galactose metabolic process;GO:0005996//monosaccharide metabolic process;GO:0005975//carbohydrate metabolic process;GO:0008152//metabolic process;GO:0019318//hexose metabolic process;GO:0044238//primary metabolic process;GO:0044281//small molecule metabolic process;GO:0005737//cytoplasm;GO:0044424//intracellular part;GO:0005622//intracel…
100316892	NM_001247744.2	Known_gene	33.06	22.52	39.35	37.47	29.73	31.72	25.23	29.5	30.76	47.32	50.56	48.3	8.5	23.18	15.64	42.41	31.55	26.33	16.52	14.85	16.05	61.4	42.99	28.12	K14485//transport inhibitor response 1+ko04075//Plant hormone signal transduction
100316893	NM_001247750.2	Known_gene	0.78	0.41	1.48	0.18	0.87	0.58	0.69	0.14	1.18	18.2	1.83	0.17	0.93	0.82	2.9	3.96	10.98	0.39	0.37	1.23	0.94	2.46	7.01	1.54		GO:0031224//intrinsic component of membrane;GO:0016020//membrane;GO:0016021//integral component of membrane;GO:0044425//membrane part;
100316894	XM_019212581.1,XM_010320093.2,XM_010320096.2,NM_001247757.2,BGI_novel_T005300,XM_010320095.2	Known_gene	29.15	120.68	21.18	52.96	70.86	48.31	143.09	137.07	141.08	129.3	87	55.43	181.83	136.62	141.34	120.53	229.2	312.76	183.48	197	137.78	70.18	257.64	324.62	K14497//protein phosphatase 2C [EC:3.1.3.16]+ko04016//MAPK signaling pathway - plant+ko04075//Plant hormone signal transduction;K14497//protein phosphatase 2C [EC:3.1.3.16]+ko04016//MAPK signaling pathway - plant+ko04075//Plant hormone signal transduction;K14497//protein phosphatase 2C [EC:3.1.3.16]+ko04016//MAPK signaling pathway - plant+ko04075//Plant hormone signal transduction;K14497//protein…	GO:0043167//ion binding;GO:0004721//phosphoprotein phosphatase activity;GO:0016787//hydrolase activity;GO:0016791//phosphatase activity;GO:0043169//cation binding;GO:0004722//protein serine/threonine phosphatase activity;GO:0016788//hydrolase activity, acting on ester bonds;GO:0042578//phosphoric ester hydrolase activity;GO:0003824//catalytic activity;GO:0005488//binding;GO:0046872//metal ion bin…
100316895	NM_001247763.2	Known_gene	0.9	14.34	0.17	1.65	0.64	0.18	20.18	16.96	19.43	2.04	0.6	0.87	28.32	22.83	16.48	4.78	31.42	92.67	25.15	23.2	14.27	1.19	22.36	23.62	K14497//protein phosphatase 2C [EC:3.1.3.16]+ko04016//MAPK signaling pathway - plant+ko04075//Plant hormone signal transduction	GO:0003824//catalytic activity;GO:0043169//cation binding;GO:0005488//binding;GO:0016791//phosphatase activity;GO:0043167//ion binding;GO:0004721//phosphoprotein phosphatase activity;GO:0042578//phosphoric ester hydrolase activity;GO:0004722//protein serine/threonine phosphatase activity;GO:0016788//hydrolase activity, acting on ester bonds;GO:0140096//catalytic activity, acting on a protein;GO:0…
100316896	NM_001247768.2	Known_gene	43.38	37.12	34.89	42.29	46.03	38.45	31.08	32.24	35.85	48.11	49.59	43.46	58.34	49.3	48.73	44.91	35.28	40.43	50.58	43	43.97	42.65	45.07	44.62	K00521//ferric-chelate reductase [EC:1.16.1.7];K11446//histone demethylase JARID1 [EC:1.14.11.-]	GO:1903506//regulation of nucleic acid-templated transcription;GO:0009889//regulation of biosynthetic process;GO:0050794//regulation of cellular process;GO:0080090//regulation of primary metabolic process;GO:0010468//regulation of gene expression;GO:0031323//regulation of cellular metabolic process;GO:0031326//regulation of cellular biosynthetic process;GO:2001141//regulation of RNA biosynthetic …
100316897	NM_001247775.2	Known_gene	49.2	27.21	63.93	28.6	24.13	20.66	28.4	33.83	35.06	21.69	23.72	29.47	22.52	31.68	31.13	31.35	27.82	26.08	32.79	31.65	29.52	39.11	25.39	18.31	K00602//phosphoribosylaminoimidazolecarboxamide formyltransferase / IMP cyclohydrolase [EC:2.1.2.3 3.5.4.10]+ko00230//Purine metabolism+ko00670//One carbon pool by folate+ko01100//Metabolic pathways+ko01110//Biosynthesis of secondary metabolites	GO:0034654//nucleobase-containing compound biosynthetic process;GO:0034641//cellular nitrogen compound metabolic process;GO:0009058//biosynthetic process;GO:1901564//organonitrogen compound metabolic process;GO:0006753//nucleoside phosphate metabolic process;GO:0006164//purine nucleotide biosynthetic process;GO:1901566//organonitrogen compound biosynthetic process;GO:0006807//nitrogen compound me…
100316898	NM_001247780.2	Known_gene	5.02	3.41	6.39	3.58	3.21	3.73	2.79	3.42	4.53	3.49	2.63	3.26	4.35	5	4.16	4.51	4.65	4.93	3.19	2.41	3.74	4.22	3.61	1.98	K01599//uroporphyrinogen decarboxylase [EC:4.1.1.37]+ko00860//Porphyrin and chlorophyll metabolism+ko01100//Metabolic pathways+ko01110//Biosynthesis of secondary metabolites;K03549//KUP system potassium uptake protein	GO:0000224//peptide-N4-(N-acetyl-beta-glucosaminyl)asparagine amidase activity;GO:0016810//hydrolase activity, acting on carbon-nitrogen (but not peptide) bonds;GO:0016811//hydrolase activity, acting on carbon-nitrogen (but not peptide) bonds, in linear amides;GO:0003824//catalytic activity;GO:0016787//hydrolase activity;
100316899	NM_001247787.2	Known_gene	23.49	25.62	22.22	20.95	28.24	29.76	23.36	19.73	26.8	20.03	24.48	21.36	28.89	25.25	24.9	17.85	29.51	32.88	27.03	33.17	39.3	21.64	21.65	29.47	K00801//farnesyl-diphosphate farnesyltransferase [EC:2.5.1.21]+ko00909//Sesquiterpenoid and triterpenoid biosynthesis+ko01100//Metabolic pathways+ko01110//Biosynthesis of secondary metabolites+ko00100//Steroid biosynthesis	GO:1901360//organic cyclic compound metabolic process;GO:0016126//sterol biosynthetic process;GO:1901617//organic hydroxy compound biosynthetic process;GO:0019637//organophosphate metabolic process;GO:1901576//organic substance biosynthetic process;GO:0016128//phytosteroid metabolic process;GO:0006694//steroid biosynthetic process;GO:0044283//small molecule biosynthetic process;GO:0006696//ergost…
100316900	NM_001247793.1	Known_gene	13.43	11.9	13.56	14.99	17.95	13.32	10.29	10.68	14.32	27.72	27.77	17.57	16.65	19.04	21.04	25.68	15.27	17.33	21.86	21.06	21.44	18.92	26.4	18.23	K14485//transport inhibitor response 1+ko04075//Plant hormone signal transduction
100316901	NM_001247799.2	Known_gene	243.38	437.25	291.5	310.22	313.24	335.86	396.07	407.87	371.17	390.67	354.02	307.21	444.77	496.62	518.5	502.49	643.25	544.05	484.03	532.38	460.31	309.62	435.1	554.17	K03527//4-hydroxy-3-methylbut-2-en-1-yl diphosphate reductase [EC:1.17.7.4]+ko00900//Terpenoid backbone biosynthesis+ko01100//Metabolic pathways+ko01110//Biosynthesis of secondary metabolites	GO:0009240//isopentenyl diphosphate biosynthetic process;GO:0044255//cellular lipid metabolic process;GO:0008610//lipid biosynthetic process;GO:0044281//small molecule metabolic process;GO:0044237//cellular metabolic process;GO:0009987//cellular process;GO:0008152//metabolic process;GO:0008654//phospholipid biosynthetic process;GO:0006793//phosphorus metabolic process;GO:1901135//carbohydrate der…
100316902	NM_001247805.2,XM_010325333.1,BGI_novel_T001218,BGI_novel_T001219	Known_gene	62.75	17.45	69.79	17.35	26.24	25.8	13.49	16.37	14.99	10.68	16.88	13.31	2.6	5.77	4.41	15.6	26.39	21.07	2.78	2.88	3.25	54.63	8.17	7.17	K10046//GDP-D-mannose 3', 5'-epimerase [EC:5.1.3.18 5.1.3.-]+ko00520//Amino sugar and nucleotide sugar metabolism+ko01100//Metabolic pathways+ko00053//Ascorbate and aldarate metabolism+ko01110//Biosynthesis of secondary metabolites;K10046//GDP-D-mannose 3', 5'-epimerase [EC:5.1.3.18 5.1.3.-]+ko00520//Amino sugar and nucleotide sugar metabolism+ko01100//Metabolic pathways+ko00053//Ascorbate and al…	GO:0003824//catalytic activity;GO:0016854//racemase and epimerase activity;GO:0047918//GDP-mannose 3,5-epimerase activity;GO:0005488//binding;GO:0036094//small molecule binding;GO:0000166//nucleotide binding;GO:0051287//NAD binding;GO:0097159//organic cyclic compound binding;GO:1901363//heterocyclic compound binding;GO:0016853//isomerase activity;GO:0050662//coenzyme binding;GO:0048037//cofactor …
100322875	NM_001247120.2	Known_gene	34.93	32.33	42.52	30.77	26.03	29.03	28.57	33.42	32.47	23.47	25.58	29.36	25.09	31.59	36.69	27.62	33	28.49	28.92	28.42	27.6	37.93	29.65	22.37	K15747//beta-ring hydroxylase [EC:1.14.-.-]+ko00906//Carotenoid biosynthesis+ko01100//Metabolic pathways+ko01110//Biosynthesis of secondary metabolites	GO:0009987//cellular process;GO:0009058//biosynthetic process;GO:0016123//xanthophyll biosynthetic process;GO:0071704//organic substance metabolic process;GO:0046148//pigment biosynthetic process;GO:1901576//organic substance biosynthetic process;GO:0044237//cellular metabolic process;GO:0016117//carotenoid biosynthetic process;GO:0008152//metabolic process;GO:0006721//terpenoid metabolic process…
100322877	BGI_novel_T012581,BGI_novel_T012582,NM_001247129.2,BGI_novel_T012583	Known_gene	35.09	21.3	45.09	23.84	16.39	20.22	24.21	25.73	25.36	16.25	15.98	23.58	11.19	18.84	15.18	28.83	27.2	24.47	13.29	13.02	12.53	37.11	20.91	14.69	K09837//carotene epsilon-monooxygenase [EC:1.14.99.45]+ko00906//Carotenoid biosynthesis+ko01100//Metabolic pathways+ko01110//Biosynthesis of secondary metabolites;K09837//carotene epsilon-monooxygenase [EC:1.14.99.45]+ko00906//Carotenoid biosynthesis+ko01100//Metabolic pathways+ko01110//Biosynthesis of secondary metabolites;K09837//carotene epsilon-monooxygenase [EC:1.14.99.45]+ko00906//Carotenoi…	GO:0016114//terpenoid biosynthetic process;GO:0006629//lipid metabolic process;GO:0042440//pigment metabolic process;GO:0009058//biosynthetic process;GO:0016117//carotenoid biosynthetic process;GO:0044237//cellular metabolic process;GO:0044238//primary metabolic process;GO:0009987//cellular process;GO:0006721//terpenoid metabolic process;GO:0046148//pigment biosynthetic process;GO:0008610//lipid …
100462655	NM_001247138.1	Known_gene	1.46	0.19	0.69	0.38	0.74	0.36	0.11	0.21	0.33	0.5	0.45	0.24	0.37	0.39	0.25	0.24	0.74	1.11	0.38	0.41	0.23	0.44	0.58	0.25	K08735//DNA mismatch repair protein MSH2+ko03430//Mismatch repair	GO:0006974//cellular response to DNA damage stimulus;GO:0006259//DNA metabolic process;GO:0006139//nucleobase-containing compound metabolic process;GO:0050896//response to stimulus;GO:0044238//primary metabolic process;GO:0043170//macromolecule metabolic process;GO:0009987//cellular process;GO:0044237//cellular metabolic process;GO:0033554//cellular response to stress;GO:0034641//cellular nitroge…
100462656	XM_004242880.3,XM_010325108.2,XM_010325109.2	Known_gene	14.94	11.27	18.01	17.23	14.72	13.63	10.48	11.67	13.46	14.2	16.78	15.53	10.01	10.51	13.68	19.21	18.13	17.27	10.61	9.8	9.45	20.57	21.54	17.22	K08737//DNA mismatch repair protein MSH6+ko03430//Mismatch repair;K08737//DNA mismatch repair protein MSH6+ko03430//Mismatch repair	GO:0006807//nitrogen compound metabolic process;GO:0046483//heterocycle metabolic process;GO:0008152//metabolic process;GO:0006259//DNA metabolic process;GO:0044238//primary metabolic process;GO:1901360//organic cyclic compound metabolic process;GO:0044260//cellular macromolecule metabolic process;GO:0006281//DNA repair;GO:0006139//nucleobase-containing compound metabolic process;GO:0033554//cell…
100498663	NM_001247811.2	Known_gene	6.22	13.15	11.07	29.92	13.95	13.62	8.74	9.36	13.75	47.63	49.87	33.16	23.02	45.02	51.06	55.46	22.7	26.56	33.87	36.33	25.5	33.3	43.77	27.66	K14486//auxin response factor+ko04075//Plant hormone signal transduction	GO:0006139//nucleobase-containing compound metabolic process;GO:1901362//organic cyclic compound biosynthetic process;GO:0044260//cellular macromolecule metabolic process;GO:0010556//regulation of macromolecule biosynthetic process;GO:0043170//macromolecule metabolic process;GO:0071495//cellular response to endogenous stimulus;GO:0018130//heterocycle biosynthetic process;GO:0009719//response to e…
100500729	NM_001247922.2	Known_gene	27.62	23.32	30.08	24.65	19.07	20.14	26.16	26.16	33.17	23.05	18.71	23.49	19.87	26.41	21.43	25.73	26.5	29.51	25.1	23.38	22.81	28.09	24.53	17.96	K01191//alpha-mannosidase [EC:3.2.1.24]+ko00511//Other glycan degradation	GO:0044237//cellular metabolic process;GO:0071704//organic substance metabolic process;GO:0005975//carbohydrate metabolic process;GO:0005996//monosaccharide metabolic process;GO:0043170//macromolecule metabolic process;GO:0006517//protein deglycosylation;GO:1901564//organonitrogen compound metabolic process;GO:0044260//cellular macromolecule metabolic process;GO:0019318//hexose metabolic process;…
100505457	BGI_novel_T013999,NM_001247336.1	Known_gene	19.11	21.33	17.05	20.95	19.9	17.7	20.04	17.22	21.58	22.9	19.67	21.1	19.76	40.07	19.35	20.33	16.17	18.16	27.04	23.98	15.33	20.35	17.74	25.91	K19475//WAS/WASL-interacting protein+ko04144//Endocytosis;K19475//WAS/WASL-interacting protein+ko04144//Endocytosis
100505458	NM_001247341.2	Known_gene	116.49	92.8	126.78	89.07	69.67	75.3	88.67	104.68	89.56	66.1	80.15	95.35	107.8	90.08	138.95	112.83	95.53	97.18	103.5	105.25	101.38	102.89	97.69	104.66	K07390//monothiol glutaredoxin	GO:0042592//homeostatic process;GO:0009987//cellular process;GO:0045454//cell redox homeostasis;GO:0006810//transport;GO:0051234//establishment of localization;GO:0065008//regulation of biological quality;GO:0051179//localization;GO:0050789//regulation of biological process;GO:0006811//ion transport;GO:0006812//cation transport;GO:0019725//cellular homeostasis;GO:0050794//regulation of cellular p…
100527965	NM_001247234.1	Known_gene	4.52	3.31	5.49	3.29	4.28	3.88	2.13	2.73	5.11	6.53	7.11	3.28	0.44	2.74	1.09	3.93	3.38	3.32	1.16	0.8	2	2.37	3.35	0.93	K13947//auxin efflux carrier family	GO:0090567//reproductive shoot system development;GO:0007275//multicellular organism development;GO:0009793//embryo development ending in seed dormancy;GO:0010154//fruit development;GO:0071365//cellular response to auxin stimulus;GO:0048825//cotyledon development;GO:0010338//leaf formation;GO:0051179//localization;GO:1905392//plant organ morphogenesis;GO:0009790//embryo development;GO:0009725//re…
100527966	NM_001247241.1	Known_gene	0	0	0	0	0	0	0	0	0	0.04	0	0	0	0	0	0	0.03	0	0	0	0	0	0	0	K13947//auxin efflux carrier family	GO:0009755//hormone-mediated signaling pathway;GO:0010033//response to organic substance;GO:0009606//tropism;GO:0051234//establishment of localization;GO:0060918//auxin transport;GO:0009987//cellular process;GO:0009733//response to auxin;GO:0009725//response to hormone;GO:0010252//auxin homeostasis;GO:0009743//response to carbohydrate;GO:0050794//regulation of cellular process;GO:0023052//signali…
100527967	NM_001247248.1,XM_010320812.2,BGI_novel_T005481	Known_gene	2.11	1.52	3.75	2.42	2.89	2.88	0.57	0.6	2.21	9.46	7.86	2.47	0.04	0.07	0.11	5.32	4.57	1.84	0.16	0.1	0.52	4.04	4.66	1.22	K13947//auxin efflux carrier family;K13947//auxin efflux carrier family;K13947//auxin efflux carrier family	GO:0009725//response to hormone;GO:0048878//chemical homeostasis;GO:0010817//regulation of hormone levels;GO:0050789//regulation of biological process;GO:0009734//auxin-activated signaling pathway;GO:0060918//auxin transport;GO:0050794//regulation of cellular process;GO:0071365//cellular response to auxin stimulus;GO:0065007//biological regulation;GO:0070887//cellular response to chemical stimulu…
100527968	NM_001247255.1,XM_010322243.2	Known_gene	41.02	32.45	45.89	53.85	36.41	37.77	16.61	26.09	33.38	120.17	82.13	53.38	17.73	46.07	29.51	87.07	52.47	33.96	18.54	17.51	27.24	97.17	64.83	26.93	K13947//auxin efflux carrier family;K13947//auxin efflux carrier family	GO:0009719//response to endogenous stimulus;GO:0051716//cellular response to stimulus;GO:0055085//transmembrane transport;GO:0050789//regulation of biological process;GO:0010252//auxin homeostasis;GO:0009733//response to auxin;GO:0071365//cellular response to auxin stimulus;GO:0071310//cellular response to organic substance;GO:0050896//response to stimulus;GO:0048878//chemical homeostasis;GO:0007…
100527969	NM_001247263.1	Known_gene	0.63	0	0.39	0.1	2.37	0.55	0.13	0	0.24	0.44	2.3	0.1	0	0	0.04	0	0.64	2.17	0	0	0.14	0	0	0.03	K13947//auxin efflux carrier family	GO:0070887//cellular response to chemical stimulus;GO:0051716//cellular response to stimulus;GO:0050896//response to stimulus;GO:0009987//cellular process;GO:0071310//cellular response to organic substance;GO:0010252//auxin homeostasis;GO:0009733//response to auxin;GO:0071495//cellular response to endogenous stimulus;GO:0009719//response to endogenous stimulus;GO:0009725//response to hormone;GO:0…
100527970	NM_001247270.1	Known_gene	0.28	0.19	0.4	0.09	0.36	0.51	0.15	0.38	0.79	0.85	0.53	0.19	0.07	0.35	0.07	0.17	0.41	0.62	0.29	0.28	0.53	0.06	0.16	0.09	K13947//auxin efflux carrier family	GO:0010817//regulation of hormone levels;GO:0060918//auxin transport;GO:0048731//system development;GO:0048767//root hair elongation;GO:0071495//cellular response to endogenous stimulus;GO:0048764//trichoblast maturation;GO:0048523//negative regulation of cellular process;GO:0023057//negative regulation of signaling;GO:0009888//tissue development;GO:0048589//developmental growth;GO:0032870//cellu…
100527971	NM_001247275.1	Known_gene	2.92	1.29	3.09	2.42	2.45	3.25	1.19	1.56	2.8	4.29	6.69	2.1	0.61	2.09	1.71	4.75	2.91	3.91	1.85	1.18	2.7	1.61	2.33	1.36	K13947//auxin efflux carrier family	GO:0009734//auxin-activated signaling pathway;GO:0071310//cellular response to organic substance;GO:0055085//transmembrane transport;GO:0007165//signal transduction;GO:0009755//hormone-mediated signaling pathway;GO:0010817//regulation of hormone levels;GO:0009725//response to hormone;GO:0050789//regulation of biological process;GO:0007154//cell communication;GO:0023052//signaling;GO:0065008//regu…
100527972	XM_010317549.2,NM_001247282.1	Known_gene	0.42	0.18	0.31	0.13	0.29	0.36	0.26	0.06	0.2	0.5	0.34	0.14	0.18	0.43	0.3	0.07	0.31	0.43	0.2	0.39	0.18	0.14	0.08	0.15	K13947//auxin efflux carrier family;K13947//auxin efflux carrier family	GO:0009733//response to auxin;GO:0060918//auxin transport;GO:0051179//localization;GO:0010252//auxin homeostasis;GO:0009719//response to endogenous stimulus;GO:0010033//response to organic substance;GO:0032870//cellular response to hormone stimulus;GO:0065007//biological regulation;GO:0023052//signaling;GO:0006810//transport;GO:0070887//cellular response to chemical stimulus;GO:0050896//response …
100527974	NM_001247291.1	Known_gene	2.23	1.07	1.77	0.94	0.73	0.96	0.37	0.93	1.05	1	1.31	0.65	0.25	1.01	0.46	1.29	0.84	1.25	0.67	0.66	0.73	1.5	1.3	0.64	K13947//auxin efflux carrier family	GO:0023052//signaling;GO:0042592//homeostatic process;GO:0009755//hormone-mediated signaling pathway;GO:0009926//auxin polar transport;GO:0032870//cellular response to hormone stimulus;GO:0070887//cellular response to chemical stimulus;GO:0010033//response to organic substance;GO:0071365//cellular response to auxin stimulus;GO:0009734//auxin-activated signaling pathway;GO:0010817//regulation of h…
100527977	NM_001247308.2,BGI_novel_T013031	Known_gene	1.87	2.1	2.07	2.19	3.48	2.79	2.05	1.82	1.88	2.97	3.07	2.65	5.79	3.77	2.82	2.74	2.82	3.92	4.05	4.1	2.47	3.21	2.62	4.1	K14486//auxin response factor+ko04075//Plant hormone signal transduction	GO:0051171//regulation of nitrogen compound metabolic process;GO:0042221//response to chemical;GO:0010033//response to organic substance;GO:0023052//signaling;GO:0090304//nucleic acid metabolic process;GO:0006139//nucleobase-containing compound metabolic process;GO:0010556//regulation of macromolecule biosynthetic process;GO:0010468//regulation of gene expression;GO:0010467//gene expression;GO:00…
100529100	NM_001247668.2,XM_010315320.2,BGI_novel_T013803,XM_010315319.2	Known_gene	16.34	12.51	22.6	10.14	6.49	13.29	12.36	13.96	14.86	8.41	9.58	10.04	16.02	18.09	13.53	12.86	14.4	16.61	20.39	15.81	10.43	15.95	21.16	15.09	K21928//delta/alpha/beta-amyrin synthase [EC:5.4.99.55 5.4.99.40 5.4.99.39]+ko00909//Sesquiterpenoid and triterpenoid biosynthesis+ko01110//Biosynthesis of secondary metabolites;K15813//beta-amyrin synthase [EC:5.4.99.39]+ko00909//Sesquiterpenoid and triterpenoid biosynthesis+ko01110//Biosynthesis of secondary metabolites;K21928//delta/alpha/beta-amyrin synthase [EC:5.4.99.55 5.4.99.40 5.4.99.39]…	GO:0016853//isomerase activity;GO:0016866//intramolecular transferase activity;GO:0003824//catalytic activity;
100529102	XM_010315322.2,NM_001247675.1	Known_gene	4.87	4.45	14.98	1.76	2.65	2.78	5.58	7.05	8.37	0.91	1.52	0.79	13.38	10.4	6.35	3.73	9.87	12.57	7.28	9.33	4.15	0.56	8.06	4.23	K15813//beta-amyrin synthase [EC:5.4.99.39]+ko00909//Sesquiterpenoid and triterpenoid biosynthesis+ko01110//Biosynthesis of secondary metabolites;K15813//beta-amyrin synthase [EC:5.4.99.39]+ko00909//Sesquiterpenoid and triterpenoid biosynthesis+ko01110//Biosynthesis of secondary metabolites	GO:0016853//isomerase activity;GO:0003824//catalytic activity;GO:0016866//intramolecular transferase activity;
100529103	NM_001247679.2	Known_gene	9.4	5.89	9.69	8.52	11.2	8.3	7.2	8.15	7.86	11.46	11.99	9.76	6.95	7.37	7.66	10.58	12.17	12.02	5.5	6.11	6.26	13.75	9.56	9.75	K12373//hexosaminidase [EC:3.2.1.52]+ko00603//Glycosphingolipid biosynthesis - globo and isoglobo series+ko00604//Glycosphingolipid biosynthesis - ganglio series+ko00531//Glycosaminoglycan degradation+ko00520//Amino sugar and nucleotide sugar metabolism+ko00511//Other glycan degradation+ko01100//Metabolic pathways	GO:0044238//primary metabolic process;GO:0008152//metabolic process;GO:0071704//organic substance metabolic process;GO:0005975//carbohydrate metabolic process;GO:0005623//cell;GO:0044464//cell part;GO:0005886//plasma membrane;GO:0071944//cell periphery;GO:0016020//membrane;GO:0016787//hydrolase activity;GO:0004553//hydrolase activity, hydrolyzing O-glycosyl compounds;GO:0004563//beta-N-acetylhexo…
100529104	BGI_novel_T007461,NM_001247684.2,XM_010322982.2	Known_gene	22.42	23.71	24.96	31.56	31.42	24.94	21.4	21.82	25.72	36.01	32.72	31.26	22.76	24.72	25.98	27.58	29.26	26.07	23.13	26.78	23.14	27.45	30.63	27.89	K12373//hexosaminidase [EC:3.2.1.52]+ko00603//Glycosphingolipid biosynthesis - globo and isoglobo series+ko00604//Glycosphingolipid biosynthesis - ganglio series+ko00531//Glycosaminoglycan degradation+ko00520//Amino sugar and nucleotide sugar metabolism+ko00511//Other glycan degradation+ko01100//Metabolic pathways;K12373//hexosaminidase [EC:3.2.1.52]+ko00603//Glycosphingolipid biosynthesis - glob…	GO:0008152//metabolic process;GO:0071704//organic substance metabolic process;GO:0005975//carbohydrate metabolic process;GO:0044238//primary metabolic process;GO:0005618//cell wall;GO:0030312//external encapsulating structure;GO:0043227//membrane-bounded organelle;GO:0044444//cytoplasmic part;GO:0044464//cell part;GO:0005622//intracellular;GO:0005623//cell;GO:0043229//intracellular organelle;GO:0…
100529106	NM_001247696.2	Known_gene	4.22	0.62	3.63	0.68	2.13	1.09	0.52	0.78	1.52	1.3	1.55	0.85	0.07	0.17	0.32	1.5	0.54	1.38	0.66	0.11	0.32	0.46	0.59	0.66	K09872//aquaporin PIP	GO:0055085//transmembrane transport;GO:0051234//establishment of localization;GO:0051179//localization;GO:0034220//ion transmembrane transport;GO:0006811//ion transport;GO:0006810//transport;GO:0005887//integral component of plasma membrane;GO:0031224//intrinsic component of membrane;GO:0016020//membrane;GO:0031226//intrinsic component of plasma membrane;GO:0044425//membrane part;GO:0005886//plas…
100529127	NM_001306057.1	Known_gene	0	0	0	0	0	0	0.95	1.06	1.15	1.35	1.16	0.89	0	0.02	0.02	0.01	0.01	0	0.7	0.61	0.67	1.29	0.87	0.55	K03347//cullin 1+ko04141//Protein processing in endoplasmic reticulum+ko04120//Ubiquitin mediated proteolysis	GO:0044260//cellular macromolecule metabolic process;GO:0009057//macromolecule catabolic process;GO:0006508//proteolysis;GO:0008152//metabolic process;GO:0009987//cellular process;GO:0044265//cellular macromolecule catabolic process;GO:0044238//primary metabolic process;GO:1901565//organonitrogen compound catabolic process;GO:0043170//macromolecule metabolic process;GO:0044267//cellular protein m…
100529133	NM_001247844.1	Known_gene	0.02	0.02	0	0	0	0.02	0	0.02	0.02	0	0.03	0.02	0	0	0.03	0	0	0	0	0	0.08	0	0	0	K18834//WRKY transcription factor 1+ko04626//Plant-pathogen interaction;K18835//WRKY transcription factor 2+ko04626//Plant-pathogen interaction;K13424//WRKY transcription factor 33+ko04626//Plant-pathogen interaction+ko04016//MAPK signaling pathway - plant
100529134	NM_001247850.2,XM_010314672.2	Known_gene	15.11	24.26	24.68	33.99	19.69	19.05	24.1	26.01	31.33	35.39	38.2	31.34	16.26	16.81	19.09	44.83	31.77	33.25	23.12	20.24	19.06	33.06	53.1	36.37	K06683//cell division control protein CDC15 [EC:2.7.11.1];K20606//mitogen-activated protein kinase kinase kinase ANP1 [EC:2.7.11.25]+ko04016//MAPK signaling pathway - plant;K06683//cell division control protein CDC15 [EC:2.7.11.1];K20606//mitogen-activated protein kinase kinase kinase ANP1 [EC:2.7.11.25]+ko04016//MAPK signaling pathway - plant	GO:0016773//phosphotransferase activity, alcohol group as acceptor;GO:0017076//purine nucleotide binding;GO:0032555//purine ribonucleotide binding;GO:0016301//kinase activity;GO:0043168//anion binding;GO:0140096//catalytic activity, acting on a protein;GO:0030554//adenyl nucleotide binding;GO:0036094//small molecule binding;GO:0004672//protein kinase activity;GO:0003824//catalytic activity;GO:000…
100529135	NM_001247855.2	Known_gene	11.16	11.57	14.12	13.88	18.32	13.27	13.81	10.61	12.6	13.76	15.79	13.77	23.14	18.45	30.8	11.58	12.07	12.64	27.2	33.99	31.2	11.32	11.79	12.45	K13412//calcium-dependent protein kinase [EC:2.7.11.1]+ko04626//Plant-pathogen interaction	GO:0070887//cellular response to chemical stimulus;GO:1901564//organonitrogen compound metabolic process;GO:0023052//signaling;GO:0071215//cellular response to abscisic acid stimulus;GO:0006793//phosphorus metabolic process;GO:0050789//regulation of biological process;GO:0043170//macromolecule metabolic process;GO:0097305//response to alcohol;GO:0009987//cellular process;GO:0046777//protein autop…
100529136	NM_001247861.1	Known_gene	0	0	0	0	0	0	0	0	0	0	0	0	0	0	0.02	0	0	0	0	0	0	0	0	0	K14486//auxin response factor+ko04075//Plant hormone signal transduction	GO:0010467//gene expression;GO:0032870//cellular response to hormone stimulus;GO:0046483//heterocycle metabolic process;GO:0019438//aromatic compound biosynthetic process;GO:0009725//response to hormone;GO:0051716//cellular response to stimulus;GO:0034641//cellular nitrogen compound metabolic process;GO:0044237//cellular metabolic process;GO:0010468//regulation of gene expression;GO:0044260//cell…
100529137	NM_001247867.2,XM_010314885.2	Known_gene	4.3	3.95	6.07	3.85	3.36	5.36	4.21	3.68	5.17	5.88	8.06	3.86	7.18	6.93	2.97	7.39	6.22	7.48	5.2	4.42	2.62	5.68	8.77	8.02	K14486//auxin response factor+ko04075//Plant hormone signal transduction;K14486//auxin response factor+ko04075//Plant hormone signal transduction	GO:0009058//biosynthetic process;GO:0031323//regulation of cellular metabolic process;GO:0090304//nucleic acid metabolic process;GO:0010033//response to organic substance;GO:0007154//cell communication;GO:0051252//regulation of RNA metabolic process;GO:0044260//cellular macromolecule metabolic process;GO:0031326//regulation of cellular biosynthetic process;GO:2000112//regulation of cellular macro…
100529138	NM_001247873.2	Known_gene	0	0.02	0.02	0.02	0	0	0	0	0	0	0.02	0	0	0.05	0.02	0	0	0.02	0.07	0	0.07	0	0	0	K18835//WRKY transcription factor 2+ko04626//Plant-pathogen interaction;K13424//WRKY transcription factor 33+ko04626//Plant-pathogen interaction+ko04016//MAPK signaling pathway - plant;K18834//WRKY transcription factor 1+ko04626//Plant-pathogen interaction	GO:0034645//cellular macromolecule biosynthetic process;GO:0034654//nucleobase-containing compound biosynthetic process;GO:0034641//cellular nitrogen compound metabolic process;GO:0016070//RNA metabolic process;GO:0043170//macromolecule metabolic process;GO:0019438//aromatic compound biosynthetic process;GO:0006139//nucleobase-containing compound metabolic process;GO:1901576//organic substance bi…
100529139	NM_001247880.1,BGI_novel_T011714	Known_gene	3.86	2.18	10.95	2.83	26.62	16.54	7.51	3.22	17.69	17.31	26.09	4.26	0	0.07	0	3.43	3.88	4.04	0	0	0.49	0.16	1.58	0.38	K21483//salicylate 1-O-methyltransferase [EC:2.1.1.274];K21483//salicylate 1-O-methyltransferase [EC:2.1.1.274]	GO:0016740//transferase activity;GO:0003824//catalytic activity;GO:0008168//methyltransferase activity;GO:0016741//transferase activity, transferring one-carbon groups;
100529140	BGI_novel_T006646,BGI_novel_T006643,BGI_novel_T006647,XM_010322245.2,XM_010322248.2,XM_010322246.2,XM_010322244.2,BGI_novel_T006644,XM_019213735.1,BGI_novel_T006645,NM_001247887.1	Known_gene	63.24	83.67	77.26	162.3	137.77	129.6	99.94	92.37	81.84	218.23	164.17	194.99	174.23	147.29	141.57	147.55	124.98	109.32	145.74	118.87	94.62	152.24	153.31	239.5	K20715//phototropin [EC:2.7.11.1];K20715//phototropin [EC:2.7.11.1];K20715//phototropin [EC:2.7.11.1];K20715//phototropin [EC:2.7.11.1];K20715//phototropin [EC:2.7.11.1];K20715//phototropin [EC:2.7.11.1];K20715//phototropin [EC:2.7.11.1];K20715//phototropin [EC:2.7.11.1];K20715//phototropin [EC:2.7.11.1];K20715//phototropin [EC:2.7.11.1];K20715//phototropin [EC:2.7.11.1]	GO:0044464//cell part;GO:0005623//cell;GO:0005622//intracellular;GO:0004872//receptor activity;GO:0060089//molecular transducer activity;GO:0016773//phosphotransferase activity, alcohol group as acceptor;GO:0016772//transferase activity, transferring phosphorus-containing groups;GO:0016775//phosphotransferase activity, nitrogenous group as acceptor;GO:0003824//catalytic activity;GO:0016301//kinas…
100534642	NM_001247337.2	Known_gene	9.43	8.42	11.53	13.22	20.81	11.97	7.18	7.12	9.26	15.72	17.79	13.44	10.83	9.94	17.33	13.58	8.03	12.42	11.34	9.52	11.32	12.37	11.94	11.09	K20600//mitogen-activated protein kinase 4 [EC:2.7.11.24]+ko04016//MAPK signaling pathway - plant	GO:0050789//regulation of biological process;GO:0010468//regulation of gene expression;GO:0065007//biological regulation;GO:0060255//regulation of macromolecule metabolic process;GO:0019222//regulation of metabolic process;GO:0043227//membrane-bounded organelle;GO:0044424//intracellular part;GO:0005622//intracellular;GO:0043226//organelle;GO:0044464//cell part;GO:0043231//intracellular membrane-b…
100620057	XM_010317550.2,NM_001246979.2	Known_gene	4.52	5.41	6.07	11.3	9.31	6.18	3.98	4.61	4.74	9.09	11.26	8.18	11.89	7.48	9.43	10.74	9.39	9.21	8.69	9.32	8.61	6.68	8.66	7.78	K09284//AP2-like factor, euAP2 lineage;K09284//AP2-like factor, euAP2 lineage	GO:0032502//developmental process;GO:0044238//primary metabolic process;GO:0032774//RNA biosynthetic process;GO:1901360//organic cyclic compound metabolic process;GO:0006351//transcription, DNA-templated;GO:0044237//cellular metabolic process;GO:0046483//heterocycle metabolic process;GO:1901576//organic substance biosynthetic process;GO:0097659//nucleic acid-templated transcription;GO:0044260//ce…
100736245	XM_010324843.2,NM_001247888.1,XM_010324846.2,XM_010324845.2,BGI_novel_T008831,XM_010324844.2	Known_gene	16	14.72	17.14	30.31	33.71	17.13	17.37	13.25	17.97	24.69	24.14	24.52	87.81	83.08	111.35	30.01	42.51	36.97	111.71	137.9	102.58	20.91	28.83	25.5	K01537//Ca2+-transporting ATPase [EC:3.6.3.8];K01537//Ca2+-transporting ATPase [EC:3.6.3.8];K01537//Ca2+-transporting ATPase [EC:3.6.3.8];K01537//Ca2+-transporting ATPase [EC:3.6.3.8]	GO:0044464//cell part;GO:0043226//organelle;GO:0043229//intracellular organelle;GO:0016020//membrane;GO:0044425//membrane part;GO:0031226//intrinsic component of plasma membrane;GO:0016021//integral component of membrane;GO:0044424//intracellular part;GO:0005886//plasma membrane;GO:0031224//intrinsic component of membrane;GO:0005623//cell;GO:0044459//plasma membrane part;GO:0005887//integral comp…
100736246	NM_001247895.2	Known_gene	3.74	1.8	2.65	2.77	3.54	3.69	1.99	1.71	2.79	3.94	4.34	2.27	0.9	1.9	1.27	2.78	2.54	3.5	1.38	1.22	2.07	2.82	2.59	1.7	K13420//LRR receptor-like serine/threonine-protein kinase FLS2 [EC:2.7.11.1]+ko04626//Plant-pathogen interaction+ko04016//MAPK signaling pathway - plant	GO:0048507//meristem development;GO:0048856//anatomical structure development;GO:0009888//tissue development;GO:0032502//developmental process;GO:0016021//integral component of membrane;GO:0031224//intrinsic component of membrane;GO:0044425//membrane part;GO:0016020//membrane;GO:0033612//receptor serine/threonine kinase binding;GO:0005488//binding;GO:0005102//receptor binding;GO:0005515//protein …
100736247	NM_001247902.2	Known_gene	19.11	20.63	23.2	25.7	26.45	26.37	19.17	19.12	21.71	28.48	35.79	23.3	22.66	33.69	22.94	37.25	26.21	32.96	29.17	21.83	20.45	26.96	36.9	30	K16221//transcription factor TCP21 (protein CCA1 HIKING EXPEDITION)+ko04712//Circadian rhythm - plant	GO:0034645//cellular macromolecule biosynthetic process;GO:0006725//cellular aromatic compound metabolic process;GO:1901360//organic cyclic compound metabolic process;GO:0009059//macromolecule biosynthetic process;GO:0080090//regulation of primary metabolic process;GO:0051252//regulation of RNA metabolic process;GO:0046483//heterocycle metabolic process;GO:0050794//regulation of cellular process;…
100736432	NM_001247559.1	Known_gene	2046.6	2199.46	1997.51	2541.3	4174.78	2202.13	2524.12	2843.16	3311.89	3372.69	3162.28	2798.92	2099.58	1735.63	2886.97	1675.39	3608.7	4972.67	1799.11	1855.16	2583.89	1102.51	1987.36	3103.64	K01802//peptidylprolyl isomerase [EC:5.2.1.8]	GO:0009987//cellular process;GO:0006457//protein folding;GO:0005623//cell;GO:0044424//intracellular part;GO:0044464//cell part;GO:0005622//intracellular;GO:0005737//cytoplasm;GO:0140096//catalytic activity, acting on a protein;GO:0033218//amide binding;GO:0003755//peptidyl-prolyl cis-trans isomerase activity;GO:0008144//drug binding;GO:0003824//catalytic activity;GO:0016859//cis-trans isomerase a…
100736433	NM_001247562.2	Known_gene	2.04	21.15	1.84	71.74	18.61	4.89	22.04	8.06	23.32	39.45	4.27	2.88	25.38	3.11	19.22	1.34	6.25	9.04	18.75	36.76	31.85	1.08	32.7	0.89	K03283//heat shock 70kDa protein 1/2/6/8+ko03040//Spliceosome+ko04144//Endocytosis+ko04141//Protein processing in endoplasmic reticulum	GO:0035639//purine ribonucleoside triphosphate binding;GO:0030554//adenyl nucleotide binding;GO:0017076//purine nucleotide binding;GO:0043167//ion binding;GO:0005488//binding;GO:0043168//anion binding;GO:0036094//small molecule binding;GO:0097367//carbohydrate derivative binding;GO:1901363//heterocyclic compound binding;GO:0000166//nucleotide binding;GO:0032559//adenyl ribonucleotide binding;GO:1…
100736435	XM_010324847.2,NM_001247569.2	Known_gene	2.04	15.54	10.06	94.93	23.49	24.79	9.06	10.29	11.78	64.64	24.09	202.52	0.43	5.01	6.72	45.02	13.44	4.29	16.76	2.76	6.75	44.32	22.67	27.3	K21894//cytoglobin;K21894//cytoglobin	GO:1901363//heterocyclic compound binding;GO:0043167//ion binding;GO:0008144//drug binding;GO:0005488//binding;GO:0046906//tetrapyrrole binding;GO:0140104//molecular carrier activity;GO:0020037//heme binding;GO:0019825//oxygen binding;GO:0043169//cation binding;GO:0046872//metal ion binding;GO:0097159//organic cyclic compound binding;GO:0048037//cofactor binding;GO:0005344//oxygen carrier activit…
100736436	NM_001247573.2	Known_gene	0.02	0	0	0	0	0.02	0	0	0	0	0	0	0.02	0	0	0.02	0	0	0	0	0	0	0	0	K01723//hydroperoxide dehydratase [EC:4.2.1.92]+ko00592//alpha-Linolenic acid metabolism+ko01100//Metabolic pathways+ko01110//Biosynthesis of secondary metabolites	GO:0008152//metabolic process;GO:0044238//primary metabolic process;GO:1901360//organic cyclic compound metabolic process;GO:0016125//sterol metabolic process;GO:0006629//lipid metabolic process;GO:0071704//organic substance metabolic process;GO:0008202//steroid metabolic process;GO:1901615//organic hydroxy compound metabolic process;GO:0097159//organic cyclic compound binding;GO:0016705//oxidore…
100736437	NM_001247577.2	Known_gene	160.54	176.42	150.58	119.69	178.57	152.47	191.65	177.39	168.79	170.88	189.45	144.58	223.26	220.8	219.08	119.41	159	174.44	185.88	209.43	206.77	145.69	138.06	177.69		GO:0009314//response to radiation;GO:0044260//cellular macromolecule metabolic process;GO:0051252//regulation of RNA metabolic process;GO:1901360//organic cyclic compound metabolic process;GO:2001141//regulation of RNA biosynthetic process;GO:2000112//regulation of cellular macromolecule biosynthetic process;GO:0050789//regulation of biological process;GO:0009058//biosynthetic process;GO:0009812/…
100736438	NM_001247581.2	Known_gene	275.12	138.54	244.64	106.56	112.61	90.25	173.84	170.26	156.15	81.34	72.36	109.29	65.6	88.88	87.63	72.8	93.68	80.08	66.28	69.58	73.24	93.58	47.42	55.78	K09022//2-iminobutanoate/2-iminopropanoate deaminase [EC:3.5.99.10]
100736439	NM_001247586.1	Known_gene	26.91	30.01	29.18	35.92	42.77	35.36	22.36	24.99	26.18	23.02	35.57	28.59	33.37	43.3	42.18	26.46	34.54	55.25	43.8	45.31	44.93	27.11	28.44	26.61	K03098//apolipoprotein D and lipocalin family protein	GO:1901002//positive regulation of response to salt stress;GO:0003006//developmental process involved in reproduction;GO:1902884//positive regulation of response to oxidative stress;GO:0006883//cellular sodium ion homeostasis;GO:0048583//regulation of response to stimulus;GO:0009642//response to light intensity;GO:0021700//developmental maturation;GO:0055065//metal ion homeostasis;GO:0050801//ion…
100736441	NM_001247592.2	Known_gene	13.57	48.27	39.36	46.68	12.87	36.19	29.07	56.61	71.74	18.17	26.59	34.71	762.36	258.95	393.57	76.9	73.88	92.19	294.63	309.93	205.86	25.82	113.09	33.06	K12472//epidermal growth factor receptor substrate 15+ko04144//Endocytosis;K06699//proteasome activator subunit 4+ko03050//Proteasome	GO:0006950//response to stress;GO:0006970//response to osmotic stress;GO:0050896//response to stimulus;GO:0009628//response to abiotic stimulus;GO:0009651//response to salt stress;GO:0031984//organelle subcompartment;GO:0005622//intracellular;GO:0005737//cytoplasm;GO:0012505//endomembrane system;GO:0005794//Golgi apparatus;GO:0005623//cell;GO:0044431//Golgi apparatus part;GO:0043226//organelle;GO…
100736444	BGI_novel_T001122,NM_001247601.2	Known_gene	7.24	5.58	5.52	275.11	40.88	12.12	13.45	32.63	43.19	66.62	74.42	60.71	179.49	36.6	53.48	8.58	33.2	18.42	196.82	278.71	182.46	33.97	180.87	15.3	K13457//disease resistance protein RPM1+ko04626//Plant-pathogen interaction;K16225//probable WRKY transcription factor 52+ko04626//Plant-pathogen interaction;K16225//probable WRKY transcription factor 52+ko04626//Plant-pathogen interaction;K13457//disease resistance protein RPM1+ko04626//Plant-pathogen interaction	GO:0043170//macromolecule metabolic process;GO:0044271//cellular nitrogen compound biosynthetic process;GO:0034645//cellular macromolecule biosynthetic process;GO:0044249//cellular biosynthetic process;GO:1901576//organic substance biosynthetic process;GO:1901362//organic cyclic compound biosynthetic process;GO:0006807//nitrogen compound metabolic process;GO:0006351//transcription, DNA-templated;…
100736445	NM_001247605.1,XM_010326986.2	Known_gene	2.46	1.13	0.62	0.7	0.82	0.45	0.57	0.55	0.78	0.72	0.77	0.47	0.77	1.06	0.45	0.75	0.74	0.75	1.22	0.74	0.93	0.88	0.75	0.63	K14486//auxin response factor+ko04075//Plant hormone signal transduction;K14486//auxin response factor+ko04075//Plant hormone signal transduction	GO:0042221//response to chemical;GO:0065007//biological regulation;GO:0010033//response to organic substance;GO:0046483//heterocycle metabolic process;GO:0051716//cellular response to stimulus;GO:0097659//nucleic acid-templated transcription;GO:0034645//cellular macromolecule biosynthetic process;GO:0031323//regulation of cellular metabolic process;GO:0071365//cellular response to auxin stimulus;…
100736446	NM_001247608.2	Known_gene	98.95	83.01	98.76	72.61	82.04	71.73	68.51	65.51	100.78	75.57	82.46	72.81	48.56	64.85	56.21	74.83	76.02	72.69	51.34	46.73	56.77	82.61	63.35	59.95	K05917//sterol 14-demethylase [EC:1.14.13.70]+ko01100//Metabolic pathways+ko01110//Biosynthesis of secondary metabolites+ko00100//Steroid biosynthesis	GO:0008202//steroid metabolic process;GO:0008610//lipid biosynthetic process;GO:1901615//organic hydroxy compound metabolic process;GO:0016125//sterol metabolic process;GO:0044238//primary metabolic process;GO:1901617//organic hydroxy compound biosynthetic process;GO:0009058//biosynthetic process;GO:0071704//organic substance metabolic process;GO:1901576//organic substance biosynthetic process;GO…
100736448	NM_001247616.1	Known_gene	6.66	1.81	4.17	0.86	2.72	2.32	2.25	2.31	3.61	2.05	1.59	0.87	1.88	2.97	0.74	1.06	3.79	3.9	1.22	2.38	1.85	0.72	0.99	0.57	K14486//auxin response factor+ko04075//Plant hormone signal transduction	GO:0043170//macromolecule metabolic process;GO:0090567//reproductive shoot system development;GO:0070887//cellular response to chemical stimulus;GO:0010305//leaf vascular tissue pattern formation;GO:0031326//regulation of cellular biosynthetic process;GO:0022622//root system development;GO:0034654//nucleobase-containing compound biosynthetic process;GO:0009733//response to auxin;GO:0010154//fruit…
100736450	XM_019212582.1,BGI_novel_T004023,NM_001247623.1,BGI_novel_T004022,BGI_novel_T004021,XM_010319347.2,BGI_novel_T004020	Known_gene	23.62	25.25	27.49	31.09	29.41	28.39	27.08	23.19	33.83	44.68	36.86	32.99	38.06	42.17	33.96	35.71	37.89	42.1	55.08	62.97	34.36	48.73	35.78	33	K14486//auxin response factor+ko04075//Plant hormone signal transduction;K14486//auxin response factor+ko04075//Plant hormone signal transduction;K14486//auxin response factor+ko04075//Plant hormone signal transduction;K14486//auxin response factor+ko04075//Plant hormone signal transduction;K14486//auxin response factor+ko04075//Plant hormone signal transduction;K14486//auxin response factor+ko04…	GO:0031323//regulation of cellular metabolic process;GO:0032870//cellular response to hormone stimulus;GO:0023052//signaling;GO:0010467//gene expression;GO:0009719//response to endogenous stimulus;GO:0019219//regulation of nucleobase-containing compound metabolic process;GO:0032774//RNA biosynthetic process;GO:0009058//biosynthetic process;GO:0044249//cellular biosynthetic process;GO:0090304//nuc…
100736451	NM_001247627.2	Known_gene	55.87	80.68	53.14	64.51	46.92	38.43	147.27	152.36	118.37	74.68	61.83	58.88	121.26	42.73	52.55	75.83	164.56	271.32	98.4	158.85	67.62	50.99	170.85	224.82	K01177//beta-amylase [EC:3.2.1.2]+ko00500//Starch and sucrose metabolism	GO:0009414//response to water deprivation;GO:0044275//cellular carbohydrate catabolic process;GO:0006073//cellular glucan metabolic process;GO:0005982//starch metabolic process;GO:0042221//response to chemical;GO:1901700//response to oxygen-containing compound;GO:0044262//cellular carbohydrate metabolic process;GO:0044238//primary metabolic process;GO:0009056//catabolic process;GO:0044260//cellul…
100736452	NM_001247631.3,BGI_novel_T001222,BGI_novel_T001220,BGI_novel_T001221,XM_010325372.2	Known_gene	15.32	16.2	15.18	21.31	22.61	18.62	16.02	14.58	16.17	25.41	25.76	18.95	21.13	18.58	19.4	25.64	22.55	25.65	22.32	21.12	17.52	24.56	27.74	29.38	K01456//peptide-N4-(N-acetyl-beta-glucosaminyl)asparagine amidase [EC:3.5.1.52]+ko04141//Protein processing in endoplasmic reticulum;K01456//peptide-N4-(N-acetyl-beta-glucosaminyl)asparagine amidase [EC:3.5.1.52]+ko04141//Protein processing in endoplasmic reticulum;K01456//peptide-N4-(N-acetyl-beta-glucosaminyl)asparagine amidase [EC:3.5.1.52]+ko04141//Protein processing in endoplasmic reticulum;…	GO:0006807//nitrogen compound metabolic process;GO:0008152//metabolic process;GO:0044238//primary metabolic process;GO:0044265//cellular macromolecule catabolic process;GO:0006508//proteolysis;GO:1901564//organonitrogen compound metabolic process;GO:0009056//catabolic process;GO:1901565//organonitrogen compound catabolic process;GO:0050896//response to stimulus;GO:0006950//response to stress;GO:0…
100736453	NM_001247635.2	Known_gene	1.41	0.24	0.85	0.76	0.07	0.71	0.29	0.55	0.63	0.3	0.53	0.44	0.66	0.2	0.08	0.17	0.54	0.15	0.36	0.75	0.4	0.68	0.83	0.54		GO:0044237//cellular metabolic process;GO:0050794//regulation of cellular process;GO:0050789//regulation of biological process;GO:0065007//biological regulation;GO:0046483//heterocycle metabolic process;GO:0016070//RNA metabolic process;GO:1901576//organic substance biosynthetic process;GO:0019219//regulation of nucleobase-containing compound metabolic process;GO:0019438//aromatic compound biosyn…
100736454	NM_001247639.2	Known_gene	1.29	1.19	1.02	2.08	0.67	1.55	1.34	1.4	1.61	1.22	1.35	1.46	2.69	2.82	3.07	1.42	1.62	0.94	3.82	3.71	2.59	1.1	2.36	1.41		GO:0006725//cellular aromatic compound metabolic process;GO:0080090//regulation of primary metabolic process;GO:0051252//regulation of RNA metabolic process;GO:0044271//cellular nitrogen compound biosynthetic process;GO:0051171//regulation of nitrogen compound metabolic process;GO:1901362//organic cyclic compound biosynthetic process;GO:0009987//cellular process;GO:2000112//regulation of cellular…
100736455	NM_001247643.3	Known_gene	1.45	1.23	0.22	1.29	1.19	0.36	0.42	0.24	0.36	16.6	3.55	1.22	1.58	1.74	1.37	2.64	0.57	0.36	4.71	0.34	0.28	0.37	0.85	1.59		GO:0044237//cellular metabolic process;GO:0050789//regulation of biological process;GO:0032774//RNA biosynthetic process;GO:0060255//regulation of macromolecule metabolic process;GO:1901362//organic cyclic compound biosynthetic process;GO:0009059//macromolecule biosynthetic process;GO:0044249//cellular biosynthetic process;GO:0046483//heterocycle metabolic process;GO:0065007//biological regulatio…
100736456	NM_001247647.1	Known_gene	7.52	5.76	9.94	17.63	8.93	10.23	3.35	4.52	4.63	10.04	14.13	12.18	23.9	18.58	21.11	11.33	10.16	4.02	19.1	26.71	15.15	8.82	13.45	9.53		GO:0019438//aromatic compound biosynthetic process;GO:2001141//regulation of RNA biosynthetic process;GO:0008152//metabolic process;GO:0034641//cellular nitrogen compound metabolic process;GO:1901576//organic substance biosynthetic process;GO:0046483//heterocycle metabolic process;GO:0006807//nitrogen compound metabolic process;GO:0018130//heterocycle biosynthetic process;GO:0031323//regulation o…
100736457	XM_019213209.1,XM_019213208.1,NM_001306211.1	Known_gene	20.01	16.36	15.2	24.67	20.25	26.47	11.65	11.04	15.73	18.02	20.36	22.66	17.21	15.58	23.3	19.74	14.99	13.14	19.91	19.9	25.36	23.73	23.63	18.57	K16221//transcription factor TCP21 (protein CCA1 HIKING EXPEDITION)+ko04712//Circadian rhythm - plant;K16221//transcription factor TCP21 (protein CCA1 HIKING EXPEDITION)+ko04712//Circadian rhythm - plant;K16221//transcription factor TCP21 (protein CCA1 HIKING EXPEDITION)+ko04712//Circadian rhythm - plant	GO:0010556//regulation of macromolecule biosynthetic process;GO:0009987//cellular process;GO:0016070//RNA metabolic process;GO:0006807//nitrogen compound metabolic process;GO:0019219//regulation of nucleobase-containing compound metabolic process;GO:0065007//biological regulation;GO:0031323//regulation of cellular metabolic process;GO:0032774//RNA biosynthetic process;GO:0060255//regulation of ma…
100736458	NM_001247657.1	Known_gene	4.35	6.73	3.14	3.8	5.49	6.24	7.34	7.63	8.23	9.57	13.6	4.67	11.59	12.8	7.07	18.71	13.28	29.91	7.04	7.62	6.93	7.61	18.39	26.5	K16221//transcription factor TCP21 (protein CCA1 HIKING EXPEDITION)+ko04712//Circadian rhythm - plant	GO:0080090//regulation of primary metabolic process;GO:0034645//cellular macromolecule biosynthetic process;GO:0034654//nucleobase-containing compound biosynthetic process;GO:0031326//regulation of cellular biosynthetic process;GO:0044238//primary metabolic process;GO:0009987//cellular process;GO:0006139//nucleobase-containing compound metabolic process;GO:0046483//heterocycle metabolic process;G…
100736459	NM_001247661.2	Known_gene	10.65	17.64	10.7	28.72	15.09	13.12	20.74	29.04	25.44	15.73	24.28	20.17	135.78	52.01	68.71	26	28.16	25.72	96.5	119.99	89.99	21.34	53.22	28.38	K16221//transcription factor TCP21 (protein CCA1 HIKING EXPEDITION)+ko04712//Circadian rhythm - plant	GO:1901576//organic substance biosynthetic process;GO:0051252//regulation of RNA metabolic process;GO:0006807//nitrogen compound metabolic process;GO:0010468//regulation of gene expression;GO:0009987//cellular process;GO:0034645//cellular macromolecule biosynthetic process;GO:0019219//regulation of nucleobase-containing compound metabolic process;GO:0060255//regulation of macromolecule metabolic …
100736460	XM_010322250.2,XM_010322249.2,NM_001247665.1,XM_010322251.2	Known_gene	3.16	3.24	3.45	1.92	6.29	6.41	3.59	2.16	5.43	9.73	7.99	2.59	10.67	12.91	13.43	7.62	5.32	15.12	7.07	4.59	7.68	2.78	7.32	4.83	K16221//transcription factor TCP21 (protein CCA1 HIKING EXPEDITION)+ko04712//Circadian rhythm - plant;K16221//transcription factor TCP21 (protein CCA1 HIKING EXPEDITION)+ko04712//Circadian rhythm - plant;K16221//transcription factor TCP21 (protein CCA1 HIKING EXPEDITION)+ko04712//Circadian rhythm - plant;K16221//transcription factor TCP21 (protein CCA1 HIKING EXPEDITION)+ko04712//Circadian rhythm…	GO:0032774//RNA biosynthetic process;GO:0043170//macromolecule metabolic process;GO:0080090//regulation of primary metabolic process;GO:0065007//biological regulation;GO:1903506//regulation of nucleic acid-templated transcription;GO:0090304//nucleic acid metabolic process;GO:0051171//regulation of nitrogen compound metabolic process;GO:0008152//metabolic process;GO:0009987//cellular process;GO:00…
100736461	NM_001247669.1	Known_gene	0.45	0.09	0.22	0.07	0.2	0.16	0	0.07	0.09	0.15	0.14	0.13	0.14	0	0.07	0.07	0.11	0.02	0.07	0.02	0.05	0.25	0.09	0.05		GO:0071704//organic substance metabolic process;GO:0019219//regulation of nucleobase-containing compound metabolic process;GO:0044238//primary metabolic process;GO:0006807//nitrogen compound metabolic process;GO:0006351//transcription, DNA-templated;GO:0018130//heterocycle biosynthetic process;GO:0034654//nucleobase-containing compound biosynthetic process;GO:2000112//regulation of cellular macro…
100736462	BGI_novel_T009887,BGI_novel_T009886,NM_001247673.1,BGI_novel_T009888,XM_010326155.2,BGI_novel_T009885,XM_010326152.2,XM_019215017.1,BGI_novel_T009884,XM_010326153.2,XM_010326154.2	Known_gene	2.6	3.75	3.1	2.69	2.63	2.65	3.52	3.14	4.08	3.64	6.05	2.43	2.88	4.13	2.86	4.12	4.52	5.82	3.62	4.34	4.49	5.25	4.05	4.04	K14486//auxin response factor+ko04075//Plant hormone signal transduction;K14486//auxin response factor+ko04075//Plant hormone signal transduction;K14486//auxin response factor+ko04075//Plant hormone signal transduction;K14486//auxin response factor+ko04075//Plant hormone signal transduction;K14486//auxin response factor+ko04075//Plant hormone signal transduction;K14486//auxin response factor+ko04…	GO:0009987//cellular process;GO:0018130//heterocycle biosynthetic process;GO:0009058//biosynthetic process;GO:2000112//regulation of cellular macromolecule biosynthetic process;GO:0032870//cellular response to hormone stimulus;GO:0044271//cellular nitrogen compound biosynthetic process;GO:0032774//RNA biosynthetic process;GO:0070887//cellular response to chemical stimulus;GO:0009733//response to …
100736463	XM_019213737.1,NM_001247676.1,XM_010322983.2,XM_019213738.1	Known_gene	3.91	2.83	5.37	5.25	8.3	4.19	2.12	2.7	5.09	11.98	14.31	5.24	5.03	7.02	3.9	13.63	8.75	10.72	4.74	4.09	4.72	7.97	10.19	5.11	K14486//auxin response factor+ko04075//Plant hormone signal transduction;K14486//auxin response factor+ko04075//Plant hormone signal transduction;K14486//auxin response factor+ko04075//Plant hormone signal transduction;K14486//auxin response factor+ko04075//Plant hormone signal transduction	GO:0044271//cellular nitrogen compound biosynthetic process;GO:0044238//primary metabolic process;GO:0006139//nucleobase-containing compound metabolic process;GO:0070887//cellular response to chemical stimulus;GO:0034641//cellular nitrogen compound metabolic process;GO:0031323//regulation of cellular metabolic process;GO:0019222//regulation of metabolic process;GO:1901576//organic substance biosy…
100736464	NM_001247680.1	Known_gene	33.35	27.3	34.2	34	29.61	27.04	21.99	27.36	30.45	34.06	31.05	33.4	37.25	32.35	34.56	37.34	37.1	38.96	38.64	34.49	33.24	37.08	36.89	31.78	K15849//bifunctional aspartate aminotransferase and glutamate/aspartate-prephenate aminotransferase [EC:2.6.1.1 2.6.1.78 2.6.1.79]+ko01230//Biosynthesis of amino acids+ko00960//Tropane, piperidine and pyridine alkaloid biosynthesis+ko00350//Tyrosine metabolism+ko01100//Metabolic pathways+ko00950//Isoquinoline alkaloid biosynthesis+ko01110//Biosynthesis of secondary metabolites+ko00400//Phenylalan…	GO:0008152//metabolic process;GO:0009058//biosynthetic process;GO:0008144//drug binding;GO:0019842//vitamin binding;GO:0016740//transferase activity;GO:0005488//binding;GO:0043168//anion binding;GO:1901363//heterocyclic compound binding;GO:0070279//vitamin B6 binding;GO:0016769//transferase activity, transferring nitrogenous groups;GO:0050662//coenzyme binding;GO:0003824//catalytic activity;GO:00…
100736465	BGI_novel_T011781,BGI_novel_T011780,BGI_novel_T011779,BGI_novel_T011782,XM_010328625.2	Known_gene	4.1	3.55	4.93	4.8	3.87	3.17	2.79	3.01	3.77	4.62	4.66	4.05	2.83	3.18	2.86	5.26	5.48	4.98	3.43	3.22	2.92	5.61	6.27	4.26	K11380//NuA3 HAT complex component NTO1;K11422//histone-lysine N-methyltransferase SETD1 [EC:2.1.1.43]+ko00310//Lysine degradation;K11348//bromodomain and PHD finger-containing protein 1;K11380//NuA3 HAT complex component NTO1;K11422//histone-lysine N-methyltransferase SETD1 [EC:2.1.1.43]+ko00310//Lysine degradation;K11348//bromodomain and PHD finger-containing protein 1;K11380//NuA3 HAT complex …	GO:0043229//intracellular organelle;GO:0005622//intracellular;GO:0043231//intracellular membrane-bounded organelle;GO:0005634//nucleus;GO:0043227//membrane-bounded organelle;GO:0044464//cell part;GO:0005623//cell;GO:0044424//intracellular part;GO:0043226//organelle;GO:0008170//N-methyltransferase activity;GO:0016278//lysine N-methyltransferase activity;GO:0005488//binding;GO:0008168//methyltransf…
100736466	NM_001247690.1	Known_gene	0.02	0	0	0.06	0.04	0.02	0	0	0.02	0.13	0.07	0.06	0.02	0	0.09	0.06	0.06	0.06	0	0.04	0.02	0.12	0.13	0.02	K18822//soyasapogenol B glucuronide galactosyltransferase [EC:2.4.1.272]	GO:0008152//metabolic process;GO:0005622//intracellular;GO:0044464//cell part;GO:0043229//intracellular organelle;GO:0043226//organelle;GO:0043231//intracellular membrane-bounded organelle;GO:0044424//intracellular part;GO:0043227//membrane-bounded organelle;GO:0005623//cell;GO:0035251//UDP-glucosyltransferase activity;GO:0046527//glucosyltransferase activity;GO:0016757//transferase activity, tra…
100736467	NM_001247697.1,BGI_novel_T012217	Known_gene	10.78	14.9	12.71	19.41	21.91	14.74	13.96	14.34	16.06	26.64	25.93	19.51	16.9	14.47	19.65	19.25	14.1	14.75	16.91	18.79	17.35	17.69	19.84	18.11	K13416//brassinosteroid insensitive 1-associated receptor kinase 1 [EC:2.7.10.1 2.7.11.1]+ko04626//Plant-pathogen interaction+ko04016//MAPK signaling pathway - plant+ko04075//Plant hormone signal transduction;K13416//brassinosteroid insensitive 1-associated receptor kinase 1 [EC:2.7.10.1 2.7.11.1]+ko04626//Plant-pathogen interaction+ko04016//MAPK signaling pathway - plant+ko04075//Plant hormone s…	GO:0043412//macromolecule modification;GO:0007154//cell communication;GO:0007165//signal transduction;GO:0008152//metabolic process;GO:0006796//phosphate-containing compound metabolic process;GO:0044267//cellular protein metabolic process;GO:0019538//protein metabolic process;GO:0036211//protein modification process;GO:0006468//protein phosphorylation;GO:0006793//phosphorus metabolic process;GO:0…
100736468	NM_001247701.2	Known_gene	100.6	128.71	85.1	152.54	176.23	181.44	103.38	110.77	124.53	225.48	248.88	198.54	118.62	111.47	111.03	214.69	176.01	220.81	100.7	86.87	92.29	180.06	237.28	312.48	K08341//GABA(A) receptor-associated protein+ko04136//Autophagy - other	GO:0006914//autophagy;GO:0006995//cellular response to nitrogen starvation;GO:0071496//cellular response to external stimulus;GO:0009267//cellular response to starvation;GO:0044237//cellular metabolic process;GO:0051716//cellular response to stimulus;GO:0042594//response to starvation;GO:0031667//response to nutrient levels;GO:0009056//catabolic process;GO:0050896//response to stimulus;GO:0061919…
100736469	NM_001247705.1,XM_010326987.2	Known_gene	38.02	52.37	38.97	70.83	89.63	73.78	46.88	52.03	54.21	86.62	98.76	77.02	139.49	75.16	98.44	73.63	86.43	96.21	80.6	79.7	76.18	68.98	88.12	115.66	K08341//GABA(A) receptor-associated protein+ko04136//Autophagy - other;K08341//GABA(A) receptor-associated protein+ko04136//Autophagy - other	GO:0061919//process utilizing autophagic mechanism;GO:0044237//cellular metabolic process;GO:0009056//catabolic process;GO:0044248//cellular catabolic process;GO:0008152//metabolic process;GO:0006914//autophagy;GO:0009987//cellular process;
100736470	NM_001247710.1	Known_gene	83.42	133.49	85.91	130.71	146.56	141.85	110.88	110.8	106.98	134.26	147.38	142.02	91.11	78.21	111.83	122.87	124.74	131.81	64.18	63.98	71.81	113.21	120.81	186.55	K08341//GABA(A) receptor-associated protein+ko04136//Autophagy - other	GO:0009987//cellular process;GO:0044237//cellular metabolic process;GO:0033554//cellular response to stress;GO:0007154//cell communication;GO:0009605//response to external stimulus;GO:0031667//response to nutrient levels;GO:0031668//cellular response to extracellular stimulus;GO:0061919//process utilizing autophagic mechanism;GO:0042594//response to starvation;GO:0050896//response to stimulus;GO:…
100736471	XM_010327199.2	Known_gene	10.85	10.45	11.09	12.3	10.23	7.54	9.03	9.43	11.14	12.35	11.95	11.38	12.41	12.46	12.18	16.55	12.6	13.42	12.54	11.51	10.16	12.86	14.18	10.63	K16278//E3 ubiquitin-protein ligase HOS1 [EC:2.3.2.27]	GO:0009966//regulation of signal transduction;GO:0023051//regulation of signaling;GO:0065007//biological regulation;GO:0048583//regulation of response to stimulus;GO:0050794//regulation of cellular process;GO:0050789//regulation of biological process;GO:0010646//regulation of cell communication;GO:0005737//cytoplasm;GO:0005622//intracellular;GO:0005623//cell;GO:0044464//cell part;GO:0044424//intr…
100736472	BGI_novel_T013721,XM_010314886.2,BGI_novel_T013719,BGI_novel_T013720,NM_001247718.2	Known_gene	6.69	51.85	10.74	20.1	18.98	40.48	17.83	15.76	27.3	28.2	38.89	29.16	28.11	83.72	55.4	33.43	32.97	43.57	61.46	41.62	44.86	41.57	34.83	68.19	K09284//AP2-like factor, euAP2 lineage;K09284//AP2-like factor, euAP2 lineage;K09284//AP2-like factor, euAP2 lineage;K09284//AP2-like factor, euAP2 lineage;K09284//AP2-like factor, euAP2 lineage	GO:0009058//biosynthetic process;GO:0008152//metabolic process;GO:0090304//nucleic acid metabolic process;GO:0034641//cellular nitrogen compound metabolic process;GO:0044271//cellular nitrogen compound biosynthetic process;GO:0010467//gene expression;GO:0044260//cellular macromolecule metabolic process;GO:0032502//developmental process;GO:0009059//macromolecule biosynthetic process;GO:0097659//nu…
100736473	NM_001328498.1	Known_gene	120.98	23.07	227.56	283.97	124.77	74.32	22.28	40.37	36.95	99.03	186.13	328.44	2.91	7.73	9.93	39.74	24.59	10.48	11.5	9.72	14.53	120.54	16.15	65.41	K10534//nitrate reductase (NAD(P)H) [EC:1.7.1.1 1.7.1.2 1.7.1.3]+ko00910//Nitrogen metabolism	GO:1903409//reactive oxygen species biosynthetic process;GO:2001057//reactive nitrogen species metabolic process;GO:0006807//nitrogen compound metabolic process;GO:0044271//cellular nitrogen compound biosynthetic process;GO:0006082//organic acid metabolic process;GO:0017144//drug metabolic process;GO:0009058//biosynthetic process;GO:0009987//cellular process;GO:0071704//organic substance metaboli…
100736474	NM_001247731.2,BGI_novel_T007271	Known_gene	12.19	11.86	13.76	14.4	11.83	12.2	13.71	15.51	14.25	15.2	16.97	14.23	8.89	13.53	11.18	13.85	14.96	14.17	15.48	15.26	12.67	18.09	16.68	14.69	K20600//mitogen-activated protein kinase 4 [EC:2.7.11.24]+ko04016//MAPK signaling pathway - plant;K20600//mitogen-activated protein kinase 4 [EC:2.7.11.24]+ko04016//MAPK signaling pathway - plant	GO:0019222//regulation of metabolic process;GO:0010468//regulation of gene expression;GO:0050789//regulation of biological process;GO:0060255//regulation of macromolecule metabolic process;GO:0065007//biological regulation;GO:0044464//cell part;GO:0005737//cytoplasm;GO:0044424//intracellular part;GO:0043229//intracellular organelle;GO:0043227//membrane-bounded organelle;GO:0043231//intracellular …
100736475	XM_010325293.2,NM_001247735.1	Known_gene	18.17	11.72	23.13	14.56	15.21	18.17	12.83	12.34	16.52	19.27	20.08	15.29	11.29	17.01	15.22	15.03	13.62	17.97	12.28	14.13	15.75	17.8	13.54	8.72	K20538//mitogen-activated protein kinase 8 [EC:2.7.11.24]+ko04016//MAPK signaling pathway - plant;K20538//mitogen-activated protein kinase 8 [EC:2.7.11.24]+ko04016//MAPK signaling pathway - plant	GO:0019222//regulation of metabolic process;GO:0010468//regulation of gene expression;GO:0065007//biological regulation;GO:0050789//regulation of biological process;GO:0060255//regulation of macromolecule metabolic process;GO:0005634//nucleus;GO:0043231//intracellular membrane-bounded organelle;GO:0005737//cytoplasm;GO:0005622//intracellular;GO:0044464//cell part;GO:0043229//intracellular organel…
100736476	XM_019213761.1,XM_010322403.2	Known_gene	1.79	0.29	0.43	0.08	0.07	0.29	0.57	0.4	0.28	0.1	0.06	0.04	0.02	0.32	0.04	0.02	0.08	0.08	0.06	0.06	0.02	0.48	0.1	0.02	K20538//mitogen-activated protein kinase 8 [EC:2.7.11.24]+ko04016//MAPK signaling pathway - plant;K20538//mitogen-activated protein kinase 8 [EC:2.7.11.24]+ko04016//MAPK signaling pathway - plant	GO:0019222//regulation of metabolic process;GO:0050789//regulation of biological process;GO:0065007//biological regulation;GO:0010468//regulation of gene expression;GO:0060255//regulation of macromolecule metabolic process;GO:0043229//intracellular organelle;GO:0044464//cell part;GO:0005622//intracellular;GO:0044424//intracellular part;GO:0043227//membrane-bounded organelle;GO:0005634//nucleus;GO…
100736477	NM_001247746.1	Known_gene	9.75	4.53	10.07	5.14	7.85	8.61	3.71	4.52	9.52	13.76	9.88	5.87	1.79	5.25	3.72	7.36	8.45	10.08	5.02	3.12	4.57	5.12	6.31	2.43	K13946//auxin influx carrier (AUX1 LAX family)+ko04075//Plant hormone signal transduction	GO:0015711//organic anion transport;GO:0046942//carboxylic acid transport;GO:0006865//amino acid transport;GO:0071705//nitrogen compound transport;GO:0006811//ion transport;GO:0055085//transmembrane transport;GO:0071702//organic substance transport;GO:1903825//organic acid transmembrane transport;GO:0006810//transport;GO:0006820//anion transport;GO:0051179//localization;GO:1905039//carboxylic aci…
100736478	NM_001247753.1	Known_gene	8.74	3.23	7.8	4.42	4.61	3.27	1.7	1.2	5.33	20.25	6.19	4.56	7.38	11.13	7.98	6.93	13.08	6	4.87	4.06	3.98	4.58	4.75	0.87	K13946//auxin influx carrier (AUX1 LAX family)+ko04075//Plant hormone signal transduction	GO:0015711//organic anion transport;GO:0071702//organic substance transport;GO:0003333//amino acid transmembrane transport;GO:0015849//organic acid transport;GO:1903825//organic acid transmembrane transport;GO:0006811//ion transport;GO:0051179//localization;GO:0051234//establishment of localization;GO:0098656//anion transmembrane transport;GO:0046942//carboxylic acid transport;GO:0006810//transpo…
100736479	NM_001247759.1,XM_010329375.2,BGI_novel_T012381,XM_010329377.2,BGI_novel_T012380	Known_gene	5.92	3.91	9.46	8.43	5.7	7.09	4.73	3.54	6.07	8.05	9.65	11.13	1.54	3.85	3.17	5.91	3.59	4.48	4.18	3.79	3.62	9.71	6.94	5.85	K13946//auxin influx carrier (AUX1 LAX family)+ko04075//Plant hormone signal transduction;K13946//auxin influx carrier (AUX1 LAX family)+ko04075//Plant hormone signal transduction;K13946//auxin influx carrier (AUX1 LAX family)+ko04075//Plant hormone signal transduction;K13946//auxin influx carrier (AUX1 LAX family)+ko04075//Plant hormone signal transduction;K13946//auxin influx carrier (AUX1 LAX …	GO:0071702//organic substance transport;GO:0034220//ion transmembrane transport;GO:0051234//establishment of localization;GO:0046942//carboxylic acid transport;GO:1903825//organic acid transmembrane transport;GO:0055085//transmembrane transport;GO:0006810//transport;GO:0098656//anion transmembrane transport;GO:0006811//ion transport;GO:0015711//organic anion transport;GO:0051179//localization;GO:…
100736480	XM_019212583.1,NM_001247765.1	Known_gene	0.22	1.33	0.86	1.44	0.43	1.48	0.53	0.86	1.79	0.44	1.13	0.33	0.29	0.82	0.36	0.91	0.59	2.25	0.48	0.31	0.93	0.67	0.91	0.66	K14484//auxin-responsive protein IAA+ko04075//Plant hormone signal transduction;K14484//auxin-responsive protein IAA+ko04075//Plant hormone signal transduction	GO:0007165//signal transduction;GO:0090304//nucleic acid metabolic process;GO:0046483//heterocycle metabolic process;GO:0031326//regulation of cellular biosynthetic process;GO:0023052//signaling;GO:0009987//cellular process;GO:0032870//cellular response to hormone stimulus;GO:0044237//cellular metabolic process;GO:0010468//regulation of gene expression;GO:0006355//regulation of transcription, DNA…
100736481	NM_001247771.2	Known_gene	0	0.13	0.4	0	0	0.14	0	0.13	0.21	0.3	1.3	0	0	0	0	0.13	0.06	0.21	0	0	0	0.13	0.21	0	K14484//auxin-responsive protein IAA+ko04075//Plant hormone signal transduction	GO:2001141//regulation of RNA biosynthetic process;GO:0034645//cellular macromolecule biosynthetic process;GO:0051252//regulation of RNA metabolic process;GO:0032870//cellular response to hormone stimulus;GO:0019219//regulation of nucleobase-containing compound metabolic process;GO:0006807//nitrogen compound metabolic process;GO:0009719//response to endogenous stimulus;GO:0034654//nucleobase-cont…
100736482	NM_001329483.1	Known_gene	3.9	0.3	3.58	0.43	0.33	1.22	1.25	0.77	1	2.28	0.57	0.86	0.57	0.52	0.66	0.03	0.46	0.57	2.08	1.69	1.74	0.25	0.56	0.28	K00475//naringenin 3-dioxygenase [EC:1.14.11.9]+ko01100//Metabolic pathways+ko01110//Biosynthesis of secondary metabolites+ko00941//Flavonoid biosynthesis	GO:0050896//response to stimulus;GO:0008152//metabolic process;GO:0010224//response to UV-B;GO:0009628//response to abiotic stimulus;GO:0071704//organic substance metabolic process;GO:0009411//response to UV;GO:0009314//response to radiation;GO:0009416//response to light stimulus;GO:1901576//organic substance biosynthetic process;GO:0009058//biosynthetic process;GO:0009813//flavonoid biosynthetic…
100736483	XM_010320097.2,BGI_novel_T005262,NM_001247783.1,XM_010320098.2	Known_gene	5.94	5.91	10.9	10.46	8.97	7.93	5.96	7.27	8.9	11.84	12.75	11.67	8.91	7.31	9.1	9.38	9.09	7.31	13.46	13.4	15.57	9.83	10.04	6.79	K04733//interleukin-1 receptor-associated kinase 4 [EC:2.7.11.1];K04733//interleukin-1 receptor-associated kinase 4 [EC:2.7.11.1];K13429//chitin elicitor receptor kinase 1+ko04626//Plant-pathogen interaction;K04733//interleukin-1 receptor-associated kinase 4 [EC:2.7.11.1];K04733//interleukin-1 receptor-associated kinase 4 [EC:2.7.11.1]	GO:0050896//response to stimulus;GO:0071495//cellular response to endogenous stimulus;GO:1901419//regulation of response to alcohol;GO:0010646//regulation of cell communication;GO:0007154//cell communication;GO:0033993//response to lipid;GO:1901700//response to oxygen-containing compound;GO:0050794//regulation of cellular process;GO:0009620//response to fungus;GO:0048585//negative regulation of r…
100736484	BGI_novel_T002883,NM_001247790.1	Known_gene	0.36	0.11	0.38	0.15	2.65	0.23	0.16	0.07	0.43	0.86	0.44	0.42	0.02	0.11	0.51	0.46	0.29	0.57	0.06	0.25	0.51	0.12	0.19	0.15	K13429//chitin elicitor receptor kinase 1+ko04626//Plant-pathogen interaction;K13429//chitin elicitor receptor kinase 1+ko04626//Plant-pathogen interaction	GO:0044425//membrane part;GO:0031224//intrinsic component of membrane;GO:0016020//membrane;GO:0016021//integral component of membrane;GO:0005524//ATP binding;GO:0016773//phosphotransferase activity, alcohol group as acceptor;GO:0016301//kinase activity;GO:0140096//catalytic activity, acting on a protein;GO:0032555//purine ribonucleotide binding;GO:0032553//ribonucleotide binding;GO:0017076//purin…
100736485	NM_001247796.1	Known_gene	0.17	0.07	0.15	0.04	0.24	0.16	0.28	0.15	0.19	0.51	0.3	0.45	0.06	0	0.08	0.2	0.27	0.19	0.12	0.21	0.08	0.3	0.29	0.4	K13429//chitin elicitor receptor kinase 1+ko04626//Plant-pathogen interaction	GO:0044425//membrane part;GO:0031224//intrinsic component of membrane;GO:0016021//integral component of membrane;GO:0016020//membrane;GO:0035639//purine ribonucleoside triphosphate binding;GO:0097159//organic cyclic compound binding;GO:0004674//protein serine/threonine kinase activity;GO:0005524//ATP binding;GO:0000166//nucleotide binding;GO:0016773//phosphotransferase activity, alcohol group as …
100736486	XM_010325387.2,BGI_novel_T001257,BGI_novel_T001255,NM_001247801.1,BGI_novel_T001256	Known_gene	3.43	4.99	4.04	4.14	3.22	4.32	4.43	4.56	6.06	3.84	1.99	4.22	0.64	2.46	2.82	2.08	2.99	2.53	2.23	1.5	1.87	3.86	3.08	2.13	K13429//chitin elicitor receptor kinase 1+ko04626//Plant-pathogen interaction;K13429//chitin elicitor receptor kinase 1+ko04626//Plant-pathogen interaction;K13429//chitin elicitor receptor kinase 1+ko04626//Plant-pathogen interaction;K13429//chitin elicitor receptor kinase 1+ko04626//Plant-pathogen interaction;K13429//chitin elicitor receptor kinase 1+ko04626//Plant-pathogen interaction	GO:0006464//cellular protein modification process;GO:0071310//cellular response to organic substance;GO:0045088//regulation of innate immune response;GO:0031349//positive regulation of defense response;GO:0035556//intracellular signal transduction;GO:0051704//multi-organism process;GO:1901700//response to oxygen-containing compound;GO:0050776//regulation of immune response;GO:0043412//macromolecu…
100736487	NM_001247808.2	Known_gene	0.52	1.34	0.49	0.89	0.4	0.42	0.1	0.6	0.51	1.26	2.61	1.1	0.02	0.12	0.21	1.2	0.57	1.08	0.18	0.19	0.21	1.21	1.31	0.37	K15639//PHYB activation tagged suppressor 1 [EC:1.14.-.-]+ko00905//Brassinosteroid biosynthesis	GO:0065008//regulation of biological quality;GO:0009741//response to brassinosteroid;GO:0014070//response to organic cyclic compound;GO:0010268//brassinosteroid homeostasis;GO:0055088//lipid homeostasis;GO:1901700//response to oxygen-containing compound;GO:0048878//chemical homeostasis;GO:0008152//metabolic process;GO:0016131//brassinosteroid metabolic process;GO:0010033//response to organic subs…
100736493	NM_001247838.2	Known_gene	1.21	4.69	0.82	6.78	5.7	1.17	4.07	2.13	5.01	4.81	3.46	0.64	18.47	9.63	17.57	0.85	4.52	3.43	21.33	24.22	27.07	1.3	8.73	1.13	K14493//gibberellin receptor GID1 [EC:3.-.-.-]+ko04075//Plant hormone signal transduction	GO:0048518//positive regulation of biological process;GO:0009966//regulation of signal transduction;GO:0009311//oligosaccharide metabolic process;GO:0032502//developmental process;GO:0048367//shoot system development;GO:0009653//anatomical structure morphogenesis;GO:0090567//reproductive shoot system development;GO:0023056//positive regulation of signaling;GO:0010646//regulation of cell communica…
100736498	NM_001247868.2	Known_gene	47.52	78.95	94.33	141.75	227.57	123.43	76.96	97.11	110.79	90.1	164.93	150.81	139.15	71.11	93.86	133.2	109.32	108.23	86.4	91.72	85.39	76.75	143.59	195.1		GO:0008283//cell proliferation;GO:0005576//extracellular region;GO:0030545//receptor regulator activity;GO:0005515//protein binding;GO:0005102//receptor binding;GO:0008083//growth factor activity;GO:0005488//binding;GO:0048018//receptor ligand activity;GO:0098772//molecular function regulator;
100736499	NM_001247874.2	Known_gene	72.91	173.06	102.16	131.75	170.16	111.86	213.43	262.54	252.5	163.93	171.87	146.91	406.51	258.14	340.92	116.18	270.56	333.37	310.27	391.31	360.92	102.06	182.32	184.15	K00134//glyceraldehyde 3-phosphate dehydrogenase [EC:1.2.1.12]+ko00010//Glycolysis / Gluconeogenesis+ko01230//Biosynthesis of amino acids+ko01100//Metabolic pathways+ko01110//Biosynthesis of secondary metabolites+ko00710//Carbon fixation in photosynthetic organisms+ko01200//Carbon metabolism	GO:0044281//small molecule metabolic process;GO:0019318//hexose metabolic process;GO:0005975//carbohydrate metabolic process;GO:0005996//monosaccharide metabolic process;GO:0008152//metabolic process;GO:0071704//organic substance metabolic process;GO:0006006//glucose metabolic process;GO:0044238//primary metabolic process;GO:1901265//nucleoside phosphate binding;GO:0036094//small molecule binding…
100736500	BGI_novel_T008143,BGI_novel_T008141,BGI_novel_T008144,NM_001247881.1,BGI_novel_T008142	Known_gene	44.51	9.18	25.94	4.67	7.15	43.13	27.69	3.46	24.11	33.31	7.4	5.7	4.33	13.53	4.11	3.82	29.76	51.27	2.21	0.76	9.49	1.71	6.36	1.14	K12121//phytochrome B+ko04712//Circadian rhythm - plant;K21952//CASK-interacting protein;K12121//phytochrome B+ko04712//Circadian rhythm - plant;K02184//formin 2;K12121//phytochrome B+ko04712//Circadian rhythm - plant;K02184//formin 2;K12121//phytochrome B+ko04712//Circadian rhythm - plant;K02184//formin 2
100736502	NM_001247896.2,XM_019211262.1	Known_gene	0	0	0.01	0.01	0.04	0.04	0.03	0.01	0.01	0.03	0.01	0.01	0.02	0	0.01	0	0	0.02	0.01	0	0.01	0	0	0	K03010//DNA-directed RNA polymerase II subunit RPB2 [EC:2.7.7.6]+ko00230//Purine metabolism+ko03020//RNA polymerase+ko01100//Metabolic pathways+ko00240//Pyrimidine metabolism;K03010//DNA-directed RNA polymerase II subunit RPB2 [EC:2.7.7.6]+ko00230//Purine metabolism+ko03020//RNA polymerase+ko01100//Metabolic pathways+ko00240//Pyrimidine metabolism	GO:0008152//metabolic process;GO:0044237//cellular metabolic process;GO:0071704//organic substance metabolic process;GO:0090304//nucleic acid metabolic process;GO:0044238//primary metabolic process;GO:0006351//transcription, DNA-templated;GO:0010467//gene expression;GO:0019438//aromatic compound biosynthetic process;GO:0043170//macromolecule metabolic process;GO:0006139//nucleobase-containing com…
100736503	NM_001247903.1	Known_gene	47.73	197.51	66.77	131.95	155.11	100.23	241.86	244.03	213.07	62.39	84.28	74.74	48.34	88.21	98.15	87.86	294.47	291.62	109.1	86.77	105.45	51.15	160	199.2	K03098//apolipoprotein D and lipocalin family protein	GO:0005215//transporter activity;
100736504	NM_001247911.2	Known_gene	0.55	0.9	1.67	0.2	0.31	0.12	0.33	0.02	0.24	0.8	0.61	0.41	0	0.16	0.25	0.02	0.66	0.14	0.06	0.19	0.06	0.14	0.06	0.04	K13083//flavonoid 3',5'-hydroxylase [EC:1.14.13.88]+ko01110//Biosynthesis of secondary metabolites+ko00941//Flavonoid biosynthesis+ko00944//Flavone and flavonol biosynthesis	GO:0044550//secondary metabolite biosynthetic process;GO:0009058//biosynthetic process;GO:0008152//metabolic process;GO:0019748//secondary metabolic process;GO:0016020//membrane;GO:0016021//integral component of membrane;GO:0044425//membrane part;GO:0031224//intrinsic component of membrane;GO:1901363//heterocyclic compound binding;GO:0016709//oxidoreductase activity, acting on paired donors, with…
100736505	NM_001247918.2	Known_gene	2.64	2.24	1.81	3.23	2.75	3.99	1.47	1.22	0.88	3.84	2.49	1.72	14.39	6.61	12.48	3.29	2.04	4.47	6.57	6.11	5.2	1.48	2.18	1.4	K20617//cytochrome P450 family 71 subfamily A	GO:0008152//metabolic process;GO:0044550//secondary metabolite biosynthetic process;GO:0019748//secondary metabolic process;GO:0009058//biosynthetic process;GO:0016020//membrane;GO:0044425//membrane part;GO:0016021//integral component of membrane;GO:0031224//intrinsic component of membrane;GO:0046906//tetrapyrrole binding;GO:0016491//oxidoreductase activity;GO:0043169//cation binding;GO:0005506//…
100736506	NM_001247925.2,BGI_novel_T010891,XM_019215440.1,BGI_novel_T010892	Known_gene	47.83	47.27	75.73	93.65	79.46	82.99	63.77	67.5	75.04	113.4	119.69	108.83	26.37	45.98	50.47	96.4	94.42	63.9	66.16	55.62	68.6	120.82	102.42	114.07	K09419//heat shock transcription factor, other eukaryote;K09419//heat shock transcription factor, other eukaryote;K09419//heat shock transcription factor, other eukaryote;K09419//heat shock transcription factor, other eukaryote	GO:0009628//response to abiotic stimulus;GO:0042221//response to chemical;GO:0042493//response to drug;GO:1901698//response to nitrogen compound;GO:0050896//response to stimulus;GO:0010200//response to chitin;GO:0010033//response to organic substance;GO:0006950//response to stress;GO:0010243//response to organonitrogen compound;GO:0009408//response to heat;GO:0009266//response to temperature stim…
100736507	NM_001247931.3	Known_gene	68.64	48.78	62.03	53.31	76.2	60.95	51.22	46.45	54.31	57.78	60.36	53.33	139.23	65.81	90.06	54.45	60.26	84.37	74.83	70.55	115.54	59.87	56.27	52.78	K00235//succinate dehydrogenase (ubiquinone) iron-sulfur subunit [EC:1.3.5.1]+ko00020//Citrate cycle (TCA cycle)+ko01100//Metabolic pathways+ko00190//Oxidative phosphorylation+ko01110//Biosynthesis of secondary metabolites+ko01200//Carbon metabolism	GO:0071704//organic substance metabolic process;GO:0006101//citrate metabolic process;GO:0015980//energy derivation by oxidation of organic compounds;GO:0044238//primary metabolic process;GO:0043436//oxoacid metabolic process;GO:0022904//respiratory electron transport chain;GO:0055114//oxidation-reduction process;GO:0006091//generation of precursor metabolites and energy;GO:0006082//organic acid …
100736509	NM_001247942.2	Known_gene	24.18	23.6	29.66	35.16	41.39	27.54	26.41	21.9	30.13	61.65	57.99	33.93	123.65	43.44	79.17	49.9	42.26	42.55	85.1	83.39	149.84	38.88	57.62	38.83	K14486//auxin response factor+ko04075//Plant hormone signal transduction	GO:0019222//regulation of metabolic process;GO:0031326//regulation of cellular biosynthetic process;GO:0010150//leaf senescence;GO:0009058//biosynthetic process;GO:0032502//developmental process;GO:0044271//cellular nitrogen compound biosynthetic process;GO:0044238//primary metabolic process;GO:2000113//negative regulation of cellular macromolecule biosynthetic process;GO:0050794//regulation of c…
100736510	NM_001247947.2,XM_010317553.2,BGI_novel_T003165	Known_gene	2.95	2.71	4.31	3.03	3.93	3.71	3.65	2.42	4.31	6.04	5.09	2.39	10.44	4.94	6.19	4.37	4.36	4.6	6.02	5.33	7.69	2.16	4.32	2.73	K20537//mitogen-activated protein kinase 7/14 [EC:2.7.11.24]+ko04016//MAPK signaling pathway - plant;K20537//mitogen-activated protein kinase 7/14 [EC:2.7.11.24]+ko04016//MAPK signaling pathway - plant;K20537//mitogen-activated protein kinase 7/14 [EC:2.7.11.24]+ko04016//MAPK signaling pathway - plant	GO:0019222//regulation of metabolic process;GO:0050789//regulation of biological process;GO:0060255//regulation of macromolecule metabolic process;GO:0065007//biological regulation;GO:0010468//regulation of gene expression;GO:0043226//organelle;GO:0005623//cell;GO:0044424//intracellular part;GO:0043231//intracellular membrane-bounded organelle;GO:0043229//intracellular organelle;GO:0044464//cell …
100736511	NM_001247951.2	Known_gene	1.16	1.48	1.54	1.63	1.7	1.42	1.39	1.35	1.38	2.92	3.12	1.47	2.13	2.67	1.65	2.2	2.38	2.99	1.86	1.66	1.2	1.56	2.14	1.84	K14486//auxin response factor+ko04075//Plant hormone signal transduction	GO:0090304//nucleic acid metabolic process;GO:1903506//regulation of nucleic acid-templated transcription;GO:1901362//organic cyclic compound biosynthetic process;GO:0010033//response to organic substance;GO:0006725//cellular aromatic compound metabolic process;GO:0019222//regulation of metabolic process;GO:0008152//metabolic process;GO:0010556//regulation of macromolecule biosynthetic process;GO…
100736512	NM_001246832.1	Known_gene	44.16	42.32	53.45	64.15	71.37	68.44	44.12	50.29	52.93	57.28	68.77	58.62	33.61	45.41	38.99	45.63	70.31	57.76	33.9	39.74	38.95	52.09	45.59	38.11	K20535//mitogen-activated protein kinase 1/2 [EC:2.7.11.24]+ko04016//MAPK signaling pathway - plant	GO:0060255//regulation of macromolecule metabolic process;GO:0010468//regulation of gene expression;GO:0050789//regulation of biological process;GO:0019222//regulation of metabolic process;GO:0065007//biological regulation;GO:0005737//cytoplasm;GO:0043231//intracellular membrane-bounded organelle;GO:0043226//organelle;GO:0044424//intracellular part;GO:0044464//cell part;GO:0043229//intracellular …
100736513	BGI_novel_T013723,NM_001246838.1	Known_gene	5.63	1.87	3.25	1.99	3.3	2.47	1.88	1.95	2.98	2.91	1.94	1.35	3.93	3.55	3.33	1.75	2.1	3.65	3.6	3.63	3.67	0.89	1.45	1.32	K04371//mitogen-activated protein kinase 1/3 [EC:2.7.11.24]+ko04933//AGE-RAGE signaling pathway in diabetic complications;K04371//mitogen-activated protein kinase 1/3 [EC:2.7.11.24]+ko04933//AGE-RAGE signaling pathway in diabetic complications	GO:0050789//regulation of biological process;GO:1905392//plant organ morphogenesis;GO:0090696//post-embryonic plant organ development;GO:0032501//multicellular organismal process;GO:0048646//anatomical structure formation involved in morphogenesis;GO:0007275//multicellular organism development;GO:1905393//plant organ formation;GO:0048527//lateral root development;GO:0090697//post-embryonic plant …
100736514	BGI_novel_T009233,BGI_novel_T009236,BGI_novel_T009235,NM_001247001.2,BGI_novel_T009234,NM_001246844.1,BGI_novel_T009232	Known_gene	4.81	4.34	5.7	10.89	15.58	7.29	6.32	4.62	5.08	16.05	12.87	9.4	31.73	14.83	37.53	12.7	7.66	9.29	25.67	29.23	50.7	9.39	14.52	10.99	K13429//chitin elicitor receptor kinase 1+ko04626//Plant-pathogen interaction;K13429//chitin elicitor receptor kinase 1+ko04626//Plant-pathogen interaction;K13429//chitin elicitor receptor kinase 1+ko04626//Plant-pathogen interaction;K13429//chitin elicitor receptor kinase 1+ko04626//Plant-pathogen interaction;K13429//chitin elicitor receptor kinase 1+ko04626//Plant-pathogen interaction;K13429//c…	GO:0044267//cellular protein metabolic process;GO:0051716//cellular response to stimulus;GO:0065007//biological regulation;GO:0006793//phosphorus metabolic process;GO:0007165//signal transduction;GO:0007166//cell surface receptor signaling pathway;GO:0071704//organic substance metabolic process;GO:0008152//metabolic process;GO:0006468//protein phosphorylation;GO:0050896//response to stimulus;GO:0…
100736515	NM_001246854.2	Known_gene	3.96	0.58	3.34	1.23	1.39	2.04	1.27	1.37	1.31	1.62	2.57	1.99	0.89	0.57	0.63	1.1	1.34	1.77	1.2	1.4	0.69	2.21	1.43	1.4		GO:0006351//transcription, DNA-templated;GO:0031323//regulation of cellular metabolic process;GO:2001141//regulation of RNA biosynthetic process;GO:0060255//regulation of macromolecule metabolic process;GO:0071704//organic substance metabolic process;GO:0044271//cellular nitrogen compound biosynthetic process;GO:1901360//organic cyclic compound metabolic process;GO:0090304//nucleic acid metabolic…
100736516	NM_001246863.2	Known_gene	10.73	10.47	11.87	9.98	7.02	7.21	6.53	8.65	6.87	6.7	6.7	6.33	14.66	10.81	14.13	7.76	11.3	5.17	7.75	9.83	7.76	9.66	7.91	7.91		GO:0019438//aromatic compound biosynthetic process;GO:0018130//heterocycle biosynthetic process;GO:0006807//nitrogen compound metabolic process;GO:0080090//regulation of primary metabolic process;GO:0010467//gene expression;GO:0050794//regulation of cellular process;GO:1903506//regulation of nucleic acid-templated transcription;GO:0044249//cellular biosynthetic process;GO:2000112//regulation of c…
100736518	NM_001246873.2	Known_gene	0.21	0.43	0.63	1.14	0.93	0.51	0.17	0.23	0.24	3.67	1.73	0.64	0.22	0.36	0.66	1.22	0.59	0.09	0.34	0.16	0.25	0.32	0.34	0.53		GO:0071704//organic substance metabolic process;GO:0044249//cellular biosynthetic process;GO:2001141//regulation of RNA biosynthetic process;GO:0031326//regulation of cellular biosynthetic process;GO:2000112//regulation of cellular macromolecule biosynthetic process;GO:0046483//heterocycle metabolic process;GO:0006725//cellular aromatic compound metabolic process;GO:0016070//RNA metabolic process…
100736519	NM_001246877.1	Known_gene	1.79	8.91	1.41	9.3	7.91	3.76	10.9	11.29	9.31	37.08	43.08	32.69	54.68	64.17	28.66	20.87	18.13	52.48	61.38	71.3	48.91	41.77	93.94	120.94	K16221//transcription factor TCP21 (protein CCA1 HIKING EXPEDITION)+ko04712//Circadian rhythm - plant	GO:0031326//regulation of cellular biosynthetic process;GO:0016070//RNA metabolic process;GO:0044260//cellular macromolecule metabolic process;GO:0009987//cellular process;GO:2001141//regulation of RNA biosynthetic process;GO:0032774//RNA biosynthetic process;GO:0046483//heterocycle metabolic process;GO:0065007//biological regulation;GO:0097659//nucleic acid-templated transcription;GO:0008152//me…
100736520	BGI_novel_T000170,NM_001246881.2,BGI_novel_T000172,BGI_novel_T000171	Known_gene	42.91	41.64	43.53	50.15	50.71	56.86	32.14	29.28	44.51	67.68	68.64	57.48	45.88	41.53	26.98	62.32	46.68	46.47	34.19	30.69	38.64	67.89	62.18	45.42	K16221//transcription factor TCP21 (protein CCA1 HIKING EXPEDITION)+ko04712//Circadian rhythm - plant;K16221//transcription factor TCP21 (protein CCA1 HIKING EXPEDITION)+ko04712//Circadian rhythm - plant;K16221//transcription factor TCP21 (protein CCA1 HIKING EXPEDITION)+ko04712//Circadian rhythm - plant;K16221//transcription factor TCP21 (protein CCA1 HIKING EXPEDITION)+ko04712//Circadian rhythm…	GO:0031326//regulation of cellular biosynthetic process;GO:2000112//regulation of cellular macromolecule biosynthetic process;GO:0006725//cellular aromatic compound metabolic process;GO:0006351//transcription, DNA-templated;GO:0071704//organic substance metabolic process;GO:0032774//RNA biosynthetic process;GO:0034654//nucleobase-containing compound biosynthetic process;GO:0065007//biological reg…
100736521	NM_001246886.1	Known_gene	8.13	6.75	7.96	4.17	5.42	4.94	6.42	7.05	9.5	5.27	7.56	7.57	1.77	5.76	4.86	9.5	6.06	9.34	3.99	3.24	4.51	13.06	6.62	5.36	K16221//transcription factor TCP21 (protein CCA1 HIKING EXPEDITION)+ko04712//Circadian rhythm - plant	GO:0006355//regulation of transcription, DNA-templated;GO:0044237//cellular metabolic process;GO:0006725//cellular aromatic compound metabolic process;GO:0006807//nitrogen compound metabolic process;GO:0032774//RNA biosynthetic process;GO:1901362//organic cyclic compound biosynthetic process;GO:0050789//regulation of biological process;GO:1901576//organic substance biosynthetic process;GO:0019219…
100736522	NM_001246892.2	Known_gene	8.25	6.33	7.17	9.79	5.93	6.68	5.86	5.43	6.07	8.83	11.26	9.41	9.6	11.68	8.76	10.44	7.63	6.74	9.81	9.38	8.85	11.99	14.92	8.47	K16221//transcription factor TCP21 (protein CCA1 HIKING EXPEDITION)+ko04712//Circadian rhythm - plant	GO:0019438//aromatic compound biosynthetic process;GO:0006139//nucleobase-containing compound metabolic process;GO:0034645//cellular macromolecule biosynthetic process;GO:2001141//regulation of RNA biosynthetic process;GO:0006355//regulation of transcription, DNA-templated;GO:0009889//regulation of biosynthetic process;GO:1901360//organic cyclic compound metabolic process;GO:0044271//cellular nit…
100736523	NM_001246897.1	Known_gene	0.67	0.27	0.35	0.65	0.15	0.65	0.21	0.29	0.49	0.59	0.29	0.77	0.1	0.06	0.06	0.29	0.32	0.22	0.19	0.07	0.26	0.89	0.85	0.21	K16221//transcription factor TCP21 (protein CCA1 HIKING EXPEDITION)+ko04712//Circadian rhythm - plant	GO:0016070//RNA metabolic process;GO:2000112//regulation of cellular macromolecule biosynthetic process;GO:0071704//organic substance metabolic process;GO:0043170//macromolecule metabolic process;GO:0044271//cellular nitrogen compound biosynthetic process;GO:2001141//regulation of RNA biosynthetic process;GO:0046483//heterocycle metabolic process;GO:0032774//RNA biosynthetic process;GO:1901362//o…
100736524	NM_001246902.2,BGI_novel_T009965	Known_gene	55.55	44.49	59.27	63.37	64.69	63.54	46.11	50	48.6	62.99	71.65	65.74	78.32	81.32	68.88	56.45	66.74	57.54	73.88	73.1	65.28	80.26	74.12	67.69		GO:0019219//regulation of nucleobase-containing compound metabolic process;GO:0051252//regulation of RNA metabolic process;GO:0044260//cellular macromolecule metabolic process;GO:0034654//nucleobase-containing compound biosynthetic process;GO:0006139//nucleobase-containing compound metabolic process;GO:0031326//regulation of cellular biosynthetic process;GO:0097659//nucleic acid-templated transcr…
100736525	NM_001246906.2	Known_gene	22.71	259.73	16.99	641.33	979.55	492.36	209.1	203.7	161.31	1204.38	972.21	619.78	70.69	125.85	193.11	794.4	725.75	742.74	79.58	72.84	79.15	266.86	774.09	2098.09	K03686//molecular chaperone DnaJ;K09517//DnaJ homolog subfamily B member 11+ko04141//Protein processing in endoplasmic reticulum;K09510//DnaJ homolog subfamily B member 4	GO:0044425//membrane part;GO:0016021//integral component of membrane;GO:0031224//intrinsic component of membrane;GO:0016020//membrane;
100736526	NM_001246911.2	Known_gene	2.93	0.96	4.3	2.7	8.41	2.58	7.77	2.15	3	9.22	5.21	4.79	4.2	3.15	5.02	1.59	3.1	3.25	1.89	3.11	15.16	1.76	1.39	2.05	K00475//naringenin 3-dioxygenase [EC:1.14.11.9]+ko01100//Metabolic pathways+ko01110//Biosynthesis of secondary metabolites+ko00941//Flavonoid biosynthesis	GO:0046872//metal ion binding;GO:0043169//cation binding;GO:0005488//binding;GO:0003824//catalytic activity;GO:0043167//ion binding;GO:0016491//oxidoreductase activity;
100736527	NM_001246917.2	Known_gene	268.09	148.12	192.85	143.54	59.17	86.31	116.91	109.43	126.19	68.37	43.67	146.5	29.83	94.9	57.34	106.11	73.43	52.23	57.89	44.06	59.69	127.01	47.81	30.85	K09872//aquaporin PIP	GO:0055085//transmembrane transport;GO:0006811//ion transport;GO:0051179//localization;GO:0051234//establishment of localization;GO:0034220//ion transmembrane transport;GO:0006810//transport;GO:0005886//plasma membrane;GO:0016021//integral component of membrane;GO:0016020//membrane;GO:0005623//cell;GO:0031224//intrinsic component of membrane;GO:0031226//intrinsic component of plasma membrane;GO:0…
100736528	NM_001246924.2	Known_gene	23.6	31.52	23.48	9.79	15.54	20.98	27.64	26.75	45.54	6.42	10.64	7.63	10.25	56.56	15.9	5.97	20.71	17.22	19.41	24.97	18.14	16.08	7.63	9.2	K14595//abscisate beta-glucosyltransferase [EC:2.4.1.263]+ko00906//Carotenoid biosynthesis+ko01100//Metabolic pathways+ko01110//Biosynthesis of secondary metabolites;K18822//soyasapogenol B glucuronide galactosyltransferase [EC:2.4.1.272]	GO:0008152//metabolic process;GO:0005622//intracellular;GO:0044424//intracellular part;GO:0044464//cell part;GO:0043227//membrane-bounded organelle;GO:0043231//intracellular membrane-bounded organelle;GO:0005623//cell;GO:0043229//intracellular organelle;GO:0043226//organelle;GO:0046527//glucosyltransferase activity;GO:0080044//quercetin 7-O-glucosyltransferase activity;GO:0035251//UDP-glucosyltra…
100736529	NM_001246931.1	Known_gene	0	0	0	0	0	0	0	0	0	0	0	0	0	0	0.05	0	0	0	0	0	0	0	0	0	K18822//soyasapogenol B glucuronide galactosyltransferase [EC:2.4.1.272];K14595//abscisate beta-glucosyltransferase [EC:2.4.1.263]+ko00906//Carotenoid biosynthesis+ko01100//Metabolic pathways+ko01110//Biosynthesis of secondary metabolites	GO:0008152//metabolic process;GO:0005622//intracellular;GO:0005623//cell;GO:0043226//organelle;GO:0043227//membrane-bounded organelle;GO:0044424//intracellular part;GO:0044464//cell part;GO:0043229//intracellular organelle;GO:0043231//intracellular membrane-bounded organelle;GO:0080043//quercetin 3-O-glucosyltransferase activity;GO:0035251//UDP-glucosyltransferase activity;GO:0003824//catalytic a…
100736530	NM_001246937.1	Known_gene	23.99	14.87	27.59	13.35	18.32	16.86	14.89	11.82	17.46	11.9	19.3	12.7	6.88	14.45	6.64	16.67	17.17	18.42	7.65	9.3	10.9	24.34	13	6.94	K13418//somatic embryogenesis receptor kinase 1 [EC:2.7.10.1 2.7.11.1]	GO:0016021//integral component of membrane;GO:0016020//membrane;GO:0044425//membrane part;GO:0031224//intrinsic component of membrane;GO:0017076//purine nucleotide binding;GO:0140096//catalytic activity, acting on a protein;GO:0005524//ATP binding;GO:0000166//nucleotide binding;GO:0016740//transferase activity;GO:0004674//protein serine/threonine kinase activity;GO:0030554//adenyl nucleotide bind…
100736531	NM_001246942.1	Known_gene	6.84	9.3	10.66	16.99	22.52	11.86	5.9	8.24	12.01	23.76	20.89	14.23	14.86	10.32	23	18.43	12.2	12.8	12.32	14.35	14.92	12.54	16.88	11.29	K13416//brassinosteroid insensitive 1-associated receptor kinase 1 [EC:2.7.10.1 2.7.11.1]+ko04626//Plant-pathogen interaction+ko04016//MAPK signaling pathway - plant+ko04075//Plant hormone signal transduction	GO:0050794//regulation of cellular process;GO:0023052//signaling;GO:0009987//cellular process;GO:0007165//signal transduction;GO:0065007//biological regulation;GO:0051716//cellular response to stimulus;GO:0050896//response to stimulus;GO:0007154//cell communication;GO:0050789//regulation of biological process;GO:0016020//membrane;GO:0016021//integral component of membrane;GO:0044425//membrane par…
100736533	XM_019214128.1,NM_001246951.1	Known_gene	25.25	31.48	25.65	31.64	33.75	33.29	24.91	26.31	32.22	43.98	45.91	37.95	26.26	26.75	30.63	48.72	31.03	40.36	28.12	20.97	29.38	36.94	43.32	41.38	K14424//methylsterol monooxygenase 2+ko01100//Metabolic pathways+ko01110//Biosynthesis of secondary metabolites+ko00100//Steroid biosynthesis;K14424//methylsterol monooxygenase 2+ko01100//Metabolic pathways+ko01110//Biosynthesis of secondary metabolites+ko00100//Steroid biosynthesis	GO:0030258//lipid modification;GO:0071704//organic substance metabolic process;GO:0006629//lipid metabolic process;GO:1901360//organic cyclic compound metabolic process;GO:0055114//oxidation-reduction process;GO:1901617//organic hydroxy compound biosynthetic process;GO:0044237//cellular metabolic process;GO:0008202//steroid metabolic process;GO:0009058//biosynthetic process;GO:0080065//4-alpha-me…
100736534	NM_001246957.1,XM_010317554.2	Known_gene	12.2	13.43	13.68	17.93	16.85	13.13	14.64	16.56	17.9	26.2	35.58	23.19	33.2	28.86	28.37	20.14	15.91	13.78	30.91	30.11	23.87	18.17	27.31	26.09	K09284//AP2-like factor, euAP2 lineage;K09284//AP2-like factor, euAP2 lineage	GO:0006807//nitrogen compound metabolic process;GO:0009059//macromolecule biosynthetic process;GO:0010467//gene expression;GO:1901362//organic cyclic compound biosynthetic process;GO:0071704//organic substance metabolic process;GO:0097659//nucleic acid-templated transcription;GO:0048856//anatomical structure development;GO:0006351//transcription, DNA-templated;GO:0032501//multicellular organismal…
100736535	XM_010324006.2,NM_001246962.2	Known_gene	7.51	14.08	12	5.69	9.79	7.94	11.49	5.99	10.99	1.48	4.89	4.19	1.5	1.79	1.76	1.3	2.94	2.46	1.61	3.92	2.77	3.87	0.54	0.88	K09284//AP2-like factor, euAP2 lineage;K09284//AP2-like factor, euAP2 lineage	GO:0044238//primary metabolic process;GO:0044271//cellular nitrogen compound biosynthetic process;GO:0006351//transcription, DNA-templated;GO:0043170//macromolecule metabolic process;GO:0019438//aromatic compound biosynthetic process;GO:0006139//nucleobase-containing compound metabolic process;GO:0009058//biosynthetic process;GO:0009987//cellular process;GO:0016070//RNA metabolic process;GO:19015…
100736536	NM_001246968.2	Known_gene	1.52	1.09	1.74	3.51	5.54	2.83	1.26	1.36	1.45	3.54	4.6	3.78	3.91	1.74	3.4	3.42	2.92	3.48	2.37	3.69	2.66	2.66	3.83	3.97	K20600//mitogen-activated protein kinase 4 [EC:2.7.11.24]+ko04016//MAPK signaling pathway - plant;K04464//mitogen-activated protein kinase 7 [EC:2.7.11.24]	GO:0065007//biological regulation;GO:0050789//regulation of biological process;GO:0019222//regulation of metabolic process;GO:0010468//regulation of gene expression;GO:0060255//regulation of macromolecule metabolic process;GO:0043231//intracellular membrane-bounded organelle;GO:0005623//cell;GO:0044424//intracellular part;GO:0043227//membrane-bounded organelle;GO:0005622//intracellular;GO:0043229…
100736537	BGI_novel_T009451,BGI_novel_T009450,BGI_novel_T009449,XM_004244251.3,BGI_novel_T009448	Known_gene	3.62	7.51	4.79	9.63	9.03	5.84	4.78	4.15	6.52	12.89	12.7	7.46	7.25	8.12	7	9.32	6.89	10.47	8.25	9.44	7.61	6.71	9.99	10.8	K20538//mitogen-activated protein kinase 8 [EC:2.7.11.24]+ko04016//MAPK signaling pathway - plant;K20538//mitogen-activated protein kinase 8 [EC:2.7.11.24]+ko04016//MAPK signaling pathway - plant;K20538//mitogen-activated protein kinase 8 [EC:2.7.11.24]+ko04016//MAPK signaling pathway - plant;K20538//mitogen-activated protein kinase 8 [EC:2.7.11.24]+ko04016//MAPK signaling pathway - plant;K20538/…	GO:0010468//regulation of gene expression;GO:0060255//regulation of macromolecule metabolic process;GO:0019222//regulation of metabolic process;GO:0065007//biological regulation;GO:0050789//regulation of biological process;GO:0044464//cell part;GO:0005622//intracellular;GO:0005623//cell;GO:0005737//cytoplasm;GO:0005634//nucleus;GO:0044424//intracellular part;GO:0043226//organelle;GO:0043229//intr…
100736538	XM_010324462.2,XM_010324466.2,XM_010324458.2,BGI_novel_T000641,XM_004229411.3	Known_gene	49.68	54.26	70.74	68.58	63.83	64.18	69.37	71.67	78.36	91.02	89.79	73.13	48.32	59.3	84.72	54.89	60.22	53.86	78.3	75.1	80.81	65.04	73.3	67.94	K20538//mitogen-activated protein kinase 8 [EC:2.7.11.24]+ko04016//MAPK signaling pathway - plant;K20538//mitogen-activated protein kinase 8 [EC:2.7.11.24]+ko04016//MAPK signaling pathway - plant;K20538//mitogen-activated protein kinase 8 [EC:2.7.11.24]+ko04016//MAPK signaling pathway - plant	GO:0019222//regulation of metabolic process;GO:0065007//biological regulation;GO:0060255//regulation of macromolecule metabolic process;GO:0010468//regulation of gene expression;GO:0050789//regulation of biological process;GO:0005634//nucleus;GO:0005623//cell;GO:0071944//cell periphery;GO:0044424//intracellular part;GO:0005886//plasma membrane;GO:0044464//cell part;GO:0016020//membrane;GO:0043227…
100736539	NM_001246986.2	Known_gene	9.47	10.56	10.23	14.74	15.75	14.16	10.23	9.91	11.84	19.33	21.1	15.72	27.82	19.48	36.59	17.55	17.07	19.31	53.27	60.7	66.14	17.6	20.36	20.41	K20538//mitogen-activated protein kinase 8 [EC:2.7.11.24]+ko04016//MAPK signaling pathway - plant	GO:0065007//biological regulation;GO:0010468//regulation of gene expression;GO:0019222//regulation of metabolic process;GO:0060255//regulation of macromolecule metabolic process;GO:0050789//regulation of biological process;GO:0043226//organelle;GO:0005737//cytoplasm;GO:0043229//intracellular organelle;GO:0043231//intracellular membrane-bounded organelle;GO:0043227//membrane-bounded organelle;GO:0…
100736540	NM_001246990.2	Known_gene	30.62	19.18	33.16	39.99	23.73	34.73	12.71	15.14	20.23	28.98	29.02	34.53	43.42	46.12	50.61	42.44	31.19	30.72	51.25	42.55	28.67	48.49	37.73	23.91	K13946//auxin influx carrier (AUX1 LAX family)+ko04075//Plant hormone signal transduction	GO:0016021//integral component of membrane;GO:0044425//membrane part;GO:0016020//membrane;GO:0031224//intrinsic component of membrane;
100736541	NM_001246995.1	Known_gene	1.1	0.16	0.65	0.17	0.52	0.69	0.49	0.3	0.66	0.62	0.43	0.09	0.03	0.15	0.15	0.28	0.25	0.53	0.07	0	0.15	0.21	0.17	0.07	K13946//auxin influx carrier (AUX1 LAX family)+ko04075//Plant hormone signal transduction	GO:0003333//amino acid transmembrane transport;GO:0046942//carboxylic acid transport;GO:0098656//anion transmembrane transport;GO:0006810//transport;GO:0071705//nitrogen compound transport;GO:0015711//organic anion transport;GO:0071702//organic substance transport;GO:0051179//localization;GO:0006811//ion transport;GO:0006820//anion transport;GO:0051234//establishment of localization;GO:0034220//i…
100736543	NM_001247007.1	Known_gene	2.99	3.31	3.82	3.37	3.92	2.6	6.62	6.12	6.41	4.13	4.42	3.19	6.19	7.65	5.57	2.75	3.51	3.48	7.84	8.86	5.08	3.17	2.97	4.06	K04733//interleukin-1 receptor-associated kinase 4 [EC:2.7.11.1]	GO:0009987//cellular process;GO:0044237//cellular metabolic process;GO:0006464//cellular protein modification process;GO:0050896//response to stimulus;GO:0008152//metabolic process;GO:0007165//signal transduction;GO:0006468//protein phosphorylation;GO:0043412//macromolecule modification;GO:0044260//cellular macromolecule metabolic process;GO:0007154//cell communication;GO:0051716//cellular respon…
100736544	NM_001247011.2	Known_gene	0.08	0.18	0.1	0.12	0.1	0.1	0.08	0.1	0.04	0.24	0.28	0.12	0.04	0.06	0.53	0.19	0.11	0.1	0.04	0.02	0.3	0.1	0.29	0.12	K15639//PHYB activation tagged suppressor 1 [EC:1.14.-.-]+ko00905//Brassinosteroid biosynthesis	GO:1901360//organic cyclic compound metabolic process;GO:0044238//primary metabolic process;GO:0010817//regulation of hormone levels;GO:0048878//chemical homeostasis;GO:0071704//organic substance metabolic process;GO:0065007//biological regulation;GO:0016131//brassinosteroid metabolic process;GO:0055088//lipid homeostasis;GO:1901615//organic hydroxy compound metabolic process;GO:0016128//phytoste…
100736546	NM_001247021.1	Known_gene	68.21	37.49	71.27	39.77	33.94	37.75	39.15	44.45	42.85	26.08	32.96	40.64	30.29	33.85	33.18	37.92	50.89	39.13	31.19	26.11	28.2	45.57	34.69	31.67	K03531//cell division protein FtsZ	GO:0006996//organelle organization;GO:0009657//plastid organization;GO:0009987//cellular process;GO:0051301//cell division;GO:0007017//microtubule-based process;GO:0016043//cellular component organization;GO:0071840//cellular component organization or biogenesis;GO:0010020//chloroplast fission;GO:0009658//chloroplast organization;GO:0043572//plastid fission;GO:0048285//organelle fission;GO:004323…
100736547	NM_001247027.2	Known_gene	6.38	6.17	6.8	12.03	10.07	14.24	3.2	5.14	5.62	12.72	15.94	11.26	1.75	2.69	4.32	11.66	13.09	8.01	3.74	4.02	3.12	20.63	12.88	9.36	K16221//transcription factor TCP21 (protein CCA1 HIKING EXPEDITION)+ko04712//Circadian rhythm - plant	GO:0060255//regulation of macromolecule metabolic process;GO:0010467//gene expression;GO:0006725//cellular aromatic compound metabolic process;GO:0006355//regulation of transcription, DNA-templated;GO:1901576//organic substance biosynthetic process;GO:0006807//nitrogen compound metabolic process;GO:2000112//regulation of cellular macromolecule biosynthetic process;GO:0008152//metabolic process;GO…
100736548	XM_010320814.2,BGI_novel_T005484,NM_001247031.1,XM_010320815.2,BGI_novel_T005483,XM_010320813.2,BGI_novel_T005485,XM_019213210.1,BGI_novel_T005482	Known_gene	19.89	10.86	22.31	14.71	17.43	15.59	18.35	17.56	20.71	31.47	33.88	16.4	28.68	29.07	38.12	16.54	19.46	20.93	35.22	32.64	29.9	22.28	25.03	16.6	K20538//mitogen-activated protein kinase 8 [EC:2.7.11.24]+ko04016//MAPK signaling pathway - plant;K20538//mitogen-activated protein kinase 8 [EC:2.7.11.24]+ko04016//MAPK signaling pathway - plant;K20538//mitogen-activated protein kinase 8 [EC:2.7.11.24]+ko04016//MAPK signaling pathway - plant;K20538//mitogen-activated protein kinase 8 [EC:2.7.11.24]+ko04016//MAPK signaling pathway - plant;K20538/…	GO:0019222//regulation of metabolic process;GO:0065007//biological regulation;GO:0050789//regulation of biological process;GO:0010468//regulation of gene expression;GO:0060255//regulation of macromolecule metabolic process;GO:0043226//organelle;GO:0044464//cell part;GO:0005634//nucleus;GO:0005623//cell;GO:0005622//intracellular;GO:0044424//intracellular part;GO:0043227//membrane-bounded organelle…
100736549	NM_001247037.2	Known_gene	4.08	1.12	2.29	3.82	6.99	5.18	0.84	0.66	1.32	3.68	4.89	5.53	2.39	3.02	4.43	3.74	1.71	1.98	2.54	1.68	2.16	5.69	2.11	3.18	K16221//transcription factor TCP21 (protein CCA1 HIKING EXPEDITION)+ko04712//Circadian rhythm - plant	GO:0090304//nucleic acid metabolic process;GO:0032774//RNA biosynthetic process;GO:1901362//organic cyclic compound biosynthetic process;GO:0046483//heterocycle metabolic process;GO:2001141//regulation of RNA biosynthetic process;GO:2000112//regulation of cellular macromolecule biosynthetic process;GO:0006351//transcription, DNA-templated;GO:0051252//regulation of RNA metabolic process;GO:0006355…
100750249	NM_001251867.1	Known_gene	116.65	124.33	150.05	112.49	118.88	111.83	107.15	121.31	136.96	144.65	143.96	124.2	153.35	125.74	159.42	187.6	169.52	196.46	120.74	119.67	137.53	143.74	164.59	140.46	K00121//S-(hydroxymethyl)glutathione dehydrogenase / alcohol dehydrogenase [EC:1.1.1.284 1.1.1.1]+ko00010//Glycolysis / Gluconeogenesis+ko00350//Tyrosine metabolism+ko01100//Metabolic pathways+ko01110//Biosynthesis of secondary metabolites+ko00071//Fatty acid degradation+ko01200//Carbon metabolism	GO:0055114//oxidation-reduction process;GO:0006066//alcohol metabolic process;GO:0034308//primary alcohol metabolic process;GO:1901615//organic hydroxy compound metabolic process;GO:0009987//cellular process;GO:0044281//small molecule metabolic process;GO:0044237//cellular metabolic process;GO:0008152//metabolic process;GO:0017144//drug metabolic process;GO:0071704//organic substance metabolic pr…
100750250	NM_001251868.2	Known_gene	6.4	0.32	4.19	0.34	1.05	1.84	1.29	0.64	1.71	5.74	2.14	0.22	0.19	0.67	0.2	0.53	2.89	0.93	0.46	0.24	0.66	0.29	0.61	0.15	K09841//xanthoxin dehydrogenase [EC:1.1.1.288]+ko00906//Carotenoid biosynthesis+ko01100//Metabolic pathways+ko01110//Biosynthesis of secondary metabolites	GO:0016491//oxidoreductase activity;GO:0003824//catalytic activity;GO:0004022//alcohol dehydrogenase (NAD) activity;GO:0016616//oxidoreductase activity, acting on the CH-OH group of donors, NAD or NADP as acceptor;GO:0016614//oxidoreductase activity, acting on CH-OH group of donors;
100750252	NM_001251869.2,BGI_novel_T004976	Known_gene	0.19	0.24	0	0	0	0	0.51	1.2	0.05	0	0	0	517.66	49.15	30.51	0.05	0.23	4.88	22.02	18.3	6.91	0	0.22	0.1	K01835//phosphoglucomutase [EC:5.4.2.2]+ko00010//Glycolysis / Gluconeogenesis+ko00230//Purine metabolism+ko00030//Pentose phosphate pathway+ko00520//Amino sugar and nucleotide sugar metabolism+ko01100//Metabolic pathways+ko00052//Galactose metabolism+ko00500//Starch and sucrose metabolism+ko01110//Biosynthesis of secondary metabolites
100750253	NM_001251870.2	Known_gene	16.55	18.22	11.79	9.67	12.52	13.23	11.95	15.06	19.44	10.56	12.44	9.71	10.92	17.88	11.09	12.4	21.22	23.25	14.71	11.57	13	17.06	17.69	21.21	K00222//Delta14-sterol reductase [EC:1.3.1.70]+ko01100//Metabolic pathways+ko01110//Biosynthesis of secondary metabolites+ko00100//Steroid biosynthesis	GO:1901362//organic cyclic compound biosynthetic process;GO:1901360//organic cyclic compound metabolic process;GO:1901576//organic substance biosynthetic process;GO:1901617//organic hydroxy compound biosynthetic process;GO:0006694//steroid biosynthetic process;GO:0071704//organic substance metabolic process;GO:0044238//primary metabolic process;GO:0016126//sterol biosynthetic process;GO:0008152//…
100750254	NM_001251871.2,NM_001316770.1	Known_gene	5.34	2.72	12.54	9.2	2.91	9.74	1.53	1.89	3.69	7.48	5.95	8.06	1.03	4.18	4.09	12.02	5.45	2.97	4.07	1.22	4	14.92	11.23	2.25	K09866//aquaporin-4;K09866//aquaporin-4	GO:0055085//transmembrane transport;GO:0051179//localization;GO:0034220//ion transmembrane transport;GO:0006811//ion transport;GO:0006810//transport;GO:0051234//establishment of localization;GO:0098588//bounding membrane of organelle;GO:0005737//cytoplasm;GO:0005773//vacuole;GO:0005623//cell;GO:0005622//intracellular;GO:0005774//vacuolar membrane;GO:0044444//cytoplasmic part;GO:0031224//intrinsic…
100750255	BGI_novel_T007502,BGI_novel_T007506,BGI_novel_T007505,BGI_novel_T007507,BGI_novel_T007504,NM_001316769.1,NM_001316768.1,BGI_novel_T007503	Known_gene	7.71	7.85	7.81	11.92	16.24	10.6	10.64	6.95	9.07	15.47	21.53	9.97	41.53	28.96	43.43	13.55	11.7	16.03	39.34	50.88	65.73	8.72	12.67	16.48	K14486//auxin response factor+ko04075//Plant hormone signal transduction;K14486//auxin response factor+ko04075//Plant hormone signal transduction;K14486//auxin response factor+ko04075//Plant hormone signal transduction;K14486//auxin response factor+ko04075//Plant hormone signal transduction;K14486//auxin response factor+ko04075//Plant hormone signal transduction;K14486//auxin response factor+ko04…	GO:0006355//regulation of transcription, DNA-templated;GO:0009719//response to endogenous stimulus;GO:0080090//regulation of primary metabolic process;GO:0090304//nucleic acid metabolic process;GO:0065007//biological regulation;GO:0051716//cellular response to stimulus;GO:0070887//cellular response to chemical stimulus;GO:0007165//signal transduction;GO:0097659//nucleic acid-templated transcripti…
100750256	XM_010322986.2	Known_gene	1.02	0.7	1.84	2.35	2.99	2.18	0.86	0.61	1.27	2.24	2.8	2.29	2.03	1.59	2.68	1.59	1.19	1.1	2.37	1.91	3.12	0.7	2.59	1.12	K14709//solute carrier family 39 (zinc transporter), member 1/2/3	GO:0072511//divalent inorganic cation transport;GO:0098662//inorganic cation transmembrane transport;GO:0006810//transport;GO:0000041//transition metal ion transport;GO:0006812//cation transport;GO:0071577//zinc II ion transmembrane transport;GO:0030001//metal ion transport;GO:0098660//inorganic ion transmembrane transport;GO:0098655//cation transmembrane transport;GO:0055085//transmembrane trans…
100820700	NM_001252111.1	Known_gene	0.08	0	0	0	0	0	0.02	0	0.02	0	0.04	0	0.04	0.06	0.02	0	0.04	0.09	0.04	0	0.02	0	0	0.06	K18117//viridiflorene synthase [EC:4.2.3.88];K14182//vetispiradiene synthase [EC:4.2.3.21]+ko00909//Sesquiterpenoid and triterpenoid biosynthesis+ko01110//Biosynthesis of secondary metabolites	GO:1901576//organic substance biosynthetic process;GO:0044249//cellular biosynthetic process;GO:0044238//primary metabolic process;GO:0008610//lipid biosynthetic process;GO:0044255//cellular lipid metabolic process;GO:0009987//cellular process;GO:0009058//biosynthetic process;GO:0006629//lipid metabolic process;GO:0016114//terpenoid biosynthetic process;GO:0006720//isoprenoid metabolic process;GO…
100820702	NM_001252112.1	Known_gene	0.02	0	0	0.19	0.12	0.02	0.08	0.04	0.02	0.02	0.04	0	0.18	0.06	0.09	0	0.02	0.06	0	0.02	0.04	0	0.02	0.02	K15803//(-)-germacrene D synthase [EC:4.2.3.75]+ko00909//Sesquiterpenoid and triterpenoid biosynthesis	GO:0008152//metabolic process;GO:0043167//ion binding;GO:0010333//terpene synthase activity;GO:0005488//binding;GO:0016838//carbon-oxygen lyase activity, acting on phosphates;GO:0003824//catalytic activity;GO:0000287//magnesium ion binding;GO:0043169//cation binding;GO:0046872//metal ion binding;GO:0016829//lyase activity;GO:0016835//carbon-oxygen lyase activity;
100820703	NM_001252113.2	Known_gene	0.04	0	0	0.02	0	0	0	0	0.04	0.07	0.02	0	0	0.02	0	0	0	0	0	0	0.02	0	0	0	K15803//(-)-germacrene D synthase [EC:4.2.3.75]+ko00909//Sesquiterpenoid and triterpenoid biosynthesis	GO:0008152//metabolic process;GO:0043169//cation binding;GO:0016829//lyase activity;GO:0016838//carbon-oxygen lyase activity, acting on phosphates;GO:0005488//binding;GO:0046872//metal ion binding;GO:0010333//terpene synthase activity;GO:0016835//carbon-oxygen lyase activity;GO:0043167//ion binding;GO:0003824//catalytic activity;GO:0000287//magnesium ion binding;
100820704	XM_010314714.2,BGI_novel_T013283,XM_010314715.2,XM_010314713.2,XM_010314712.2,NM_001252114.2	Known_gene	18.47	31.72	23.94	33.97	42.04	44.29	54.65	49.4	52.75	69.1	72.81	45.82	88.01	70.11	52.92	42.41	54.37	89.21	89.33	104.78	93.91	40.52	65.96	100.1	K14432//ABA responsive element binding factor+ko04075//Plant hormone signal transduction;K14432//ABA responsive element binding factor+ko04075//Plant hormone signal transduction;K14432//ABA responsive element binding factor+ko04075//Plant hormone signal transduction;K14432//ABA responsive element binding factor+ko04075//Plant hormone signal transduction;K14432//ABA responsive element binding fact…	GO:0140110//transcription regulator activity;GO:0003700//DNA binding transcription factor activity;
100820705	NM_001252115.2	Known_gene	86.42	83.27	55.9	70.44	104.41	84.51	87.59	68.47	72.09	105.03	104.43	81.92	163.52	128.65	136.17	72.46	67.41	98.85	115.68	131.71	123.7	63.56	75.29	107.75	K09286//EREBP-like factor	GO:1901360//organic cyclic compound metabolic process;GO:0009058//biosynthetic process;GO:0009059//macromolecule biosynthetic process;GO:1901362//organic cyclic compound biosynthetic process;GO:1901576//organic substance biosynthetic process;GO:0018130//heterocycle biosynthetic process;GO:0034641//cellular nitrogen compound metabolic process;GO:0097659//nucleic acid-templated transcription;GO:004…
100820706	XM_019215018.1,NM_001252116.2	Known_gene	13.21	14.27	11.67	13.36	19.6	16.15	15.03	13.43	14.01	11.19	12.5	14.02	51.48	20.94	27.19	13.45	15.55	12.49	22.88	23.98	14.51	14.06	14.74	16.76	K06268//serine/threonine-protein phosphatase 2B regulatory subunit;K06268//serine/threonine-protein phosphatase 2B regulatory subunit	GO:0043269//regulation of ion transport;GO:0032879//regulation of localization;GO:0006972//hyperosmotic response;GO:0009651//response to salt stress;GO:0042538//hyperosmotic salinity response;GO:0065008//regulation of biological quality;GO:0032844//regulation of homeostatic process;GO:0043266//regulation of potassium ion transport;GO:0009628//response to abiotic stimulus;GO:0006970//response to o…
100820707	XM_019214622.1,NM_001252117.1,XM_010325885.2	Known_gene	26.62	26.56	32.95	40.7	41.56	39.71	28.66	24.4	27.5	44.25	42.73	49.59	44.32	45.51	39.36	35.72	32.54	29.55	37.68	41.57	39.62	42.27	22.8	24.89	K06268//serine/threonine-protein phosphatase 2B regulatory subunit;K06268//serine/threonine-protein phosphatase 2B regulatory subunit;K06268//serine/threonine-protein phosphatase 2B regulatory subunit	GO:0046872//metal ion binding;GO:0043167//ion binding;GO:0005509//calcium ion binding;GO:0005488//binding;GO:0043169//cation binding;
100820708	NM_001252118.1,XM_010326988.2,XM_010326989.2	Known_gene	13.74	14.52	12.14	12.27	20.41	16.7	16.57	15.45	16.99	23.11	23.24	16.49	25.44	21.67	22.58	15.4	17.39	22.33	26.04	28.25	24.62	14.24	18.53	24.13	K06268//serine/threonine-protein phosphatase 2B regulatory subunit;K06268//serine/threonine-protein phosphatase 2B regulatory subunit	GO:0043167//ion binding;GO:0005509//calcium ion binding;GO:0043169//cation binding;GO:0046872//metal ion binding;GO:0005488//binding;
100874535	BGI_novel_T005721,NM_001257978.1	Known_gene	1.14	0.88	1.01	0.72	0.68	0.18	0.77	0.74	1.49	2.21	1.08	0.76	2.42	0.91	1.07	1.67	1.59	3.42	2.29	2.03	0.8	1.39	3.5	1.6	K00279//cytokinin dehydrogenase [EC:1.5.99.12]+ko00908//Zeatin biosynthesis;K00279//cytokinin dehydrogenase [EC:1.5.99.12]+ko00908//Zeatin biosynthesis	GO:0009308//amine metabolic process;GO:0034754//cellular hormone metabolic process;GO:0008152//metabolic process;GO:0009987//cellular process;GO:0071704//organic substance metabolic process;GO:0042445//hormone metabolic process;GO:0065007//biological regulation;GO:0046483//heterocycle metabolic process;GO:0006807//nitrogen compound metabolic process;GO:0010817//regulation of hormone levels;GO:000…
100874536	NM_001257979.1	Known_gene	0.43	0.13	0.21	0.53	0.26	0.18	0.04	0.08	0.11	0.35	0.35	0.47	0.02	0.04	0.09	0.35	0.25	0.38	0.05	0.02	0	0.13	0.18	0.22	K00279//cytokinin dehydrogenase [EC:1.5.99.12]+ko00908//Zeatin biosynthesis	GO:0065007//biological regulation;GO:0034754//cellular hormone metabolic process;GO:0010817//regulation of hormone levels;GO:0046483//heterocycle metabolic process;GO:0008152//metabolic process;GO:0006725//cellular aromatic compound metabolic process;GO:1901564//organonitrogen compound metabolic process;GO:0009987//cellular process;GO:0042445//hormone metabolic process;GO:0071704//organic substan…
100874537	NM_001257980.1	Known_gene	0.81	0.15	1.64	2.27	7.4	1.77	0.09	0.26	0.27	2.1	1.05	1.76	2	0.18	0.28	0.82	0.27	1.02	0.84	1.62	0.16	0.99	1.34	0.61	K00279//cytokinin dehydrogenase [EC:1.5.99.12]+ko00908//Zeatin biosynthesis	GO:0010817//regulation of hormone levels;GO:0009987//cellular process;GO:0071704//organic substance metabolic process;GO:0008152//metabolic process;GO:0006807//nitrogen compound metabolic process;GO:0009690//cytokinin metabolic process;GO:1901564//organonitrogen compound metabolic process;GO:0044237//cellular metabolic process;GO:0046483//heterocycle metabolic process;GO:0042445//hormone metaboli…
100874538	NM_001257981.2	Known_gene	0.29	0.34	0.28	0.29	0.17	0.18	0.17	0.11	0.06	0.25	0	0.11	0.18	0.12	0.19	0.06	0	0.12	0.24	0	0.25	0.11	0.06	0.06	K06966//uncharacterized protein	GO:0008152//metabolic process;GO:0009691//cytokinin biosynthetic process;GO:0065007//biological regulation;GO:0071704//organic substance metabolic process;GO:0009058//biosynthetic process;GO:0042446//hormone biosynthetic process;GO:0006725//cellular aromatic compound metabolic process;GO:0034754//cellular hormone metabolic process;GO:1901564//organonitrogen compound metabolic process;GO:0065008//…
100874539	NM_001257982.1	Known_gene	24.78	14.28	16	24.57	25.46	23.29	5.08	6.86	6.78	17.58	38	21.47	3.32	4.96	4.87	20.82	13.36	6.94	3.49	1.79	2.72	38.8	17.45	15.57	K06966//uncharacterized protein	GO:0009691//cytokinin biosynthetic process;GO:0044237//cellular metabolic process;GO:0006725//cellular aromatic compound metabolic process;GO:0009058//biosynthetic process;GO:0010817//regulation of hormone levels;GO:0042445//hormone metabolic process;GO:0044249//cellular biosynthetic process;GO:0065008//regulation of biological quality;GO:1901564//organonitrogen compound metabolic process;GO:0065…
100874540	NM_001257983.1	Known_gene	6.67	3.2	5.73	7.89	9.73	10.89	4.26	5.58	3.54	39.41	19.45	11.88	5.59	6.43	2.29	11.46	2.36	1.63	5.36	3.92	2.91	10.96	6.59	6.75	K06966//uncharacterized protein	GO:0009058//biosynthetic process;GO:0065007//biological regulation;GO:0065008//regulation of biological quality;GO:0006807//nitrogen compound metabolic process;GO:0009690//cytokinin metabolic process;GO:0044237//cellular metabolic process;GO:0010817//regulation of hormone levels;GO:1901564//organonitrogen compound metabolic process;GO:0071704//organic substance metabolic process;GO:0044249//cellu…
100874541	NM_001257984.1	Known_gene	0.29	0.29	0.36	0.45	0.43	0.19	0.14	0	0.19	0.04	0	0.04	0.08	0.22	0.04	0.11	0.14	0.07	0.04	0.04	0.08	0.11	0	0	K10760//adenylate dimethylallyltransferase (cytokinin synthase) [EC:2.5.1.27 2.5.1.112]+ko00908//Zeatin biosynthesis+ko01100//Metabolic pathways+ko01110//Biosynthesis of secondary metabolites	GO:0034470//ncRNA processing;GO:0009987//cellular process;GO:0008152//metabolic process;GO:0071704//organic substance metabolic process;GO:0010467//gene expression;GO:0044237//cellular metabolic process;GO:0044260//cellular macromolecule metabolic process;GO:0090304//nucleic acid metabolic process;GO:0034660//ncRNA metabolic process;GO:0006396//RNA processing;GO:0008033//tRNA processing;GO:004423…
100874542	NM_001257985.2	Known_gene	0.04	0	0.04	0.04	0.07	0.04	0	0	0.04	0.08	0.04	0.04	0.08	0.04	0.08	0.07	0.14	0	0	0	0.04	0	0.04	0.04	K10760//adenylate dimethylallyltransferase (cytokinin synthase) [EC:2.5.1.27 2.5.1.112]+ko00908//Zeatin biosynthesis+ko01100//Metabolic pathways+ko01110//Biosynthesis of secondary metabolites	GO:0009987//cellular process;GO:0034660//ncRNA metabolic process;GO:0016070//RNA metabolic process;GO:0006400//tRNA modification;GO:0043412//macromolecule modification;GO:0034470//ncRNA processing;GO:0044238//primary metabolic process;GO:0010467//gene expression;GO:0009451//RNA modification;GO:0006399//tRNA metabolic process;GO:0008152//metabolic process;GO:0044260//cellular macromolecule metabol…
100874543	NM_001257986.1	Known_gene	0.82	0.07	2.41	1.33	0.52	0.08	0.11	0.29	0.38	0.33	0.59	1.83	0.04	0.3	0.52	0.32	0.53	0.3	0.12	0.12	0.04	1.32	0.62	0.52	K10760//adenylate dimethylallyltransferase (cytokinin synthase) [EC:2.5.1.27 2.5.1.112]+ko00908//Zeatin biosynthesis+ko01100//Metabolic pathways+ko01110//Biosynthesis of secondary metabolites	GO:0090304//nucleic acid metabolic process;GO:0006139//nucleobase-containing compound metabolic process;GO:0010467//gene expression;GO:0008033//tRNA processing;GO:0046483//heterocycle metabolic process;GO:0043170//macromolecule metabolic process;GO:0006725//cellular aromatic compound metabolic process;GO:0008152//metabolic process;GO:0006807//nitrogen compound metabolic process;GO:0044238//primar…
100874544	XM_010314888.1,NM_001257987.1,BGI_novel_T013526,BGI_novel_T013527	Known_gene	3.33	2.87	2.8	4.42	5.14	3.88	3.24	2.75	3.45	5.61	5.37	4.56	6.02	5.15	5.43	5.83	4.77	5.24	5.31	5.31	4.2	4.51	5.49	5.67	K00791//tRNA dimethylallyltransferase [EC:2.5.1.75]+ko00908//Zeatin biosynthesis+ko01100//Metabolic pathways+ko01110//Biosynthesis of secondary metabolites;K00791//tRNA dimethylallyltransferase [EC:2.5.1.75]+ko00908//Zeatin biosynthesis+ko01100//Metabolic pathways+ko01110//Biosynthesis of secondary metabolites;K00791//tRNA dimethylallyltransferase [EC:2.5.1.75]+ko00908//Zeatin biosynthesis+ko0110…	GO:0044237//cellular metabolic process;GO:0044260//cellular macromolecule metabolic process;GO:0071704//organic substance metabolic process;GO:0010467//gene expression;GO:0006400//tRNA modification;GO:0008033//tRNA processing;GO:0034470//ncRNA processing;GO:1901360//organic cyclic compound metabolic process;GO:0044249//cellular biosynthetic process;GO:0044238//primary metabolic process;GO:0034754…
101055499	XM_010322799.2,NM_001302896.1	Known_gene	9.99	8.24	8.58	8.65	9.58	8.33	8.18	8.54	9.16	8.83	11.64	9.67	7.94	9.95	6.99	9.62	7.05	8.48	7.68	6.24	5.87	8.7	8.29	7.32	K12489//Arf-GAP with coiled-coil, ANK repeat and PH domain-containing protein+ko04144//Endocytosis;K04733//interleukin-1 receptor-associated kinase 4 [EC:2.7.11.1];K12489//Arf-GAP with coiled-coil, ANK repeat and PH domain-containing protein+ko04144//Endocytosis;K04733//interleukin-1 receptor-associated kinase 4 [EC:2.7.11.1]	GO:0040008//regulation of growth;GO:0048507//meristem development;GO:0065007//biological regulation;GO:0032501//multicellular organismal process;GO:2000241//regulation of reproductive process;GO:0048509//regulation of meristem development;GO:2000026//regulation of multicellular organismal development;GO:0009909//regulation of flower development;GO:0048580//regulation of post-embryonic development…
101055500	NM_001278962.2	Known_gene	98.41	69.88	76.17	85.63	129.22	87.84	63.51	59.46	63.75	159.69	132.03	104.4	44.65	45.31	44.91	96.68	64.72	68.93	48.32	37.31	32	94.24	125.51	87.98	K07198//5'-AMP-activated protein kinase, catalytic alpha subunit [EC:2.7.11.11]	GO:0051716//cellular response to stimulus;GO:0044267//cellular protein metabolic process;GO:0016310//phosphorylation;GO:0007154//cell communication;GO:0035556//intracellular signal transduction;GO:0065007//biological regulation;GO:0043170//macromolecule metabolic process;GO:0050794//regulation of cellular process;GO:0043412//macromolecule modification;GO:0050896//response to stimulus;GO:0006807//…
101055501	NM_001278964.1	Known_gene	0.4	0.99	0.58	2.04	0.84	0.67	3.36	1.21	4.24	0.86	0.81	0.19	18.42	3.64	9.81	0.54	2.53	1.98	15.15	28.88	27.38	0.91	4.2	0.14	K12761//carbon catabolite-derepressing protein kinase [EC:2.7.11.1]	GO:0042981//regulation of apoptotic process;GO:0060548//negative regulation of cell death;GO:0009987//cellular process;GO:0050794//regulation of cellular process;GO:0048523//negative regulation of cellular process;GO:0050789//regulation of biological process;GO:0050896//response to stimulus;GO:0051716//cellular response to stimulus;GO:0007154//cell communication;GO:0043066//negative regulation of…
101055502	NM_001278969.2	Known_gene	6.28	6.1	7.44	12.68	11.8	9.15	6.55	6.54	9.51	16.49	16.82	12.47	23.12	14.72	23.43	10.23	10.46	12.28	19.5	25.84	22.3	10.39	13.91	11.9	K12761//carbon catabolite-derepressing protein kinase [EC:2.7.11.1]	GO:0007154//cell communication;GO:0051716//cellular response to stimulus;GO:0050789//regulation of biological process;GO:0023052//signaling;GO:0009987//cellular process;GO:0050896//response to stimulus;GO:0050794//regulation of cellular process;GO:0065007//biological regulation;GO:0007165//signal transduction;GO:0016772//transferase activity, transferring phosphorus-containing groups;GO:0032553//…
101055503	XM_010322987.2,NM_001278974.1	Known_gene	13.01	19.69	8.66	11.75	12.56	10.95	28.79	23.27	28.69	18.84	15.09	10.87	15.41	19.81	12.99	25.08	23.26	33.49	24.5	20.39	17.56	13.95	29.81	27.84	K07198//5'-AMP-activated protein kinase, catalytic alpha subunit [EC:2.7.11.11];K07198//5'-AMP-activated protein kinase, catalytic alpha subunit [EC:2.7.11.11]	GO:0071704//organic substance metabolic process;GO:0018105//peptidyl-serine phosphorylation;GO:0050794//regulation of cellular process;GO:0051716//cellular response to stimulus;GO:0006464//cellular protein modification process;GO:0006468//protein phosphorylation;GO:0018193//peptidyl-amino acid modification;GO:0044260//cellular macromolecule metabolic process;GO:0007154//cell communication;GO:0018…
101055507	NM_001287354.1	Known_gene	8.39	3.19	8.38	8.58	2.37	7.48	3.97	4.45	4.59	2.58	2.55	9.47	0	0.39	0.31	2.98	2.14	1.04	0.47	0.03	1.16	12.2	3.2	1.59	K09874//aquaporin NIP	GO:0006811//ion transport;GO:0006810//transport;GO:0055085//transmembrane transport;GO:0034220//ion transmembrane transport;GO:0051179//localization;GO:0051234//establishment of localization;GO:0044425//membrane part;GO:0005887//integral component of plasma membrane;GO:0005886//plasma membrane;GO:0071944//cell periphery;GO:0031224//intrinsic component of membrane;GO:0016020//membrane;GO:0016021//…
101055509	NM_001278986.1	Known_gene	11.93	9.72	16.48	12.16	9.28	9.65	8.83	10.04	11.94	12.1	11.57	10.45	8.73	8.76	10.31	15.59	15.54	16.61	9.68	9.26	9.8	13.8	15.52	9.68		GO:0048731//system development;GO:0048767//root hair elongation;GO:0048588//developmental cell growth;GO:0009826//unidimensional cell growth;GO:0032501//multicellular organismal process;GO:0032940//secretion by cell;GO:0048589//developmental growth;GO:0000904//cell morphogenesis involved in differentiation;GO:0090558//plant epidermis development;GO:0010054//trichoblast differentiation;GO:0009932/…
101055510	NM_001278989.2	Known_gene	12.98	15.34	20.5	20.18	14.97	13.41	12.06	13.45	17.32	20.35	18.31	20.29	11.74	13.29	13.12	31.57	24.75	25.71	14.26	12.95	13.76	23.24	26.75	15.81	K12392//AP-1 complex subunit beta-1	GO:0070727//cellular macromolecule localization;GO:0016192//vesicle-mediated transport;GO:0051641//cellular localization;GO:0034613//cellular protein localization;GO:0042886//amide transport;GO:0045184//establishment of protein localization;GO:0071705//nitrogen compound transport;GO:0051179//localization;GO:0071702//organic substance transport;GO:0051234//establishment of localization;GO:0046907/…
101055511	NM_001278991.1	Known_gene	11.91	14.03	12.69	17.32	12.88	12.34	9.98	12.32	14.28	13.06	15.31	15.18	13.84	14.78	17.02	17.36	17.05	17.06	13.44	14.23	12.26	13.22	13.37	12.02	K17604//zinc finger SWIM domain-containing protein 3;K12128//pseudo-response regulator 9+ko04712//Circadian rhythm - plant	GO:0043231//intracellular membrane-bounded organelle;GO:0043226//organelle;GO:0005623//cell;GO:0005634//nucleus;GO:0043229//intracellular organelle;GO:0005622//intracellular;GO:0044424//intracellular part;GO:0043227//membrane-bounded organelle;GO:0044464//cell part;GO:0003677//DNA binding;GO:0046914//transition metal ion binding;GO:0005488//binding;GO:0043169//cation binding;GO:0097159//organic c…
101055512	NM_001278994.2	Known_gene	32.4	60.51	58.99	76.96	70.78	78.66	67.7	81.45	90.39	93.66	132.67	82.75	104.72	84.92	62.19	107.14	93.71	140.4	90.86	98.05	85.13	84.41	160.4	132.84	K19044//E3 ubiquitin-protein ligase XBAT32/33 [EC:2.3.2.27]	GO:0003824//catalytic activity;GO:0016874//ligase activity;
101055513	XM_010326990.2,NM_001278996.1	Known_gene	3.7	0.63	1.85	0.3	1.44	2.1	1.14	0.6	1.65	0.73	0.45	0.32	0	0.23	0.08	0.07	0.85	1.83	0.05	0.05	0.26	0.07	0.04	0.07	K17479//glutaredoxin domain-containing cysteine-rich protein 1;K17479//glutaredoxin domain-containing cysteine-rich protein 1	GO:0050794//regulation of cellular process;GO:0045454//cell redox homeostasis;GO:0065008//regulation of biological quality;GO:0050789//regulation of biological process;GO:0042592//homeostatic process;GO:0009987//cellular process;GO:0019725//cellular homeostasis;GO:0065007//biological regulation;GO:0005623//cell;GO:0003824//catalytic activity;GO:0016491//oxidoreductase activity;GO:0009055//electro…
101055514	XM_010325886.2,NM_001278999.1	Known_gene	55.08	44.53	42.2	41.95	29.61	35.94	42.55	30.95	38.23	44.58	29.08	63.35	15.48	67.55	32.44	48.9	42.18	56.85	30.36	27.91	35.9	70.69	35.88	26.8	K16732//protein regulator of cytokinesis 1;K16732//protein regulator of cytokinesis 1	GO:0022402//cell cycle process;GO:0071840//cellular component organization or biogenesis;GO:0007049//cell cycle;GO:0000910//cytokinesis;GO:0009987//cellular process;GO:0051301//cell division;GO:0007017//microtubule-based process;GO:0006996//organelle organization;GO:0016043//cellular component organization;GO:0000226//microtubule cytoskeleton organization;GO:0007010//cytoskeleton organization;GO:…
101055515	NM_001279002.1	Known_gene	88.54	38.13	57.51	15.8	11.8	34.61	48.08	41.01	32.4	20.42	10.16	27.78	0.12	16.85	0.74	9.01	7.41	1.86	1.3	0.4	1.83	43.92	4.4	3.35	K18485//myogenic factor 6;K20558//transcription factor SPEECHLESS+ko04016//MAPK signaling pathway - plant	GO:0005515//protein binding;GO:0005488//binding;GO:0046983//protein dimerization activity;
101055516	NM_001279010.1	Known_gene	28.09	30.85	24.54	383.27	141.37	103.38	54.4	109.81	121.19	201.12	329.7	194.36	473.64	188.39	256.88	72.98	93.06	52.6	468.8	524.02	485.34	96.61	379.12	57.77	K13448//calcium-binding protein CML+ko04626//Plant-pathogen interaction	GO:0046872//metal ion binding;GO:0005509//calcium ion binding;GO:0005488//binding;GO:0043169//cation binding;GO:0043167//ion binding;
101055517	BGI_novel_T005488,NM_001279012.2,BGI_novel_T005487,XM_010320817.2	Known_gene	14.97	15.51	23.27	21.71	25.9	19.7	15.8	14.92	20.6	25.97	31.61	22.18	36.21	27.12	36.85	25.43	24.56	31.13	32.74	33.25	31.71	23.03	24.48	20.68	K20043//clathrin coat assembly protein AP180;K20043//clathrin coat assembly protein AP180;K20043//clathrin coat assembly protein AP180;K20043//clathrin coat assembly protein AP180	GO:0043623//cellular protein complex assembly;GO:0065003//macromolecular complex assembly;GO:0006461//protein complex assembly;GO:0070271//protein complex biogenesis;GO:0048268//clathrin coat assembly;GO:0043933//macromolecular complex subunit organization;GO:0071822//protein complex subunit organization;GO:0034622//cellular macromolecular complex assembly;GO:0016043//cellular component organizat…
101055518	XM_010317555.2,BGI_novel_T002612,XM_010317556.2,NM_001279015.1	Known_gene	68.69	47.28	73.65	42.48	33.25	30.42	40.49	38.82	39.83	21.45	22.66	32.6	62.85	69.75	78.27	46.44	44.94	43.42	52.5	56.79	41.42	37.44	28.46	25.36		GO:0019219//regulation of nucleobase-containing compound metabolic process;GO:0010467//gene expression;GO:0042793//transcription from plastid promoter;GO:0045893//positive regulation of transcription, DNA-templated;GO:0010114//response to red light;GO:0009628//response to abiotic stimulus;GO:0051173//positive regulation of nitrogen compound metabolic process;GO:0048522//positive regulation of cel…
101055519	XM_010316361.1,XM_010316357.2,XM_019211264.1,XM_010316360.1,BGI_novel_T014765,NM_001279017.1,BGI_novel_T014764,XM_010316356.2	Known_gene	482.59	489.48	719.58	444.23	635.2	691.96	691.05	868.63	609.86	479.84	541.21	437.97	55.6	186.91	146.63	474.53	974.92	674.16	130.43	100.98	183.22	712.75	701.38	683.66	K00830//alanine-glyoxylate transaminase / serine-glyoxylate transaminase / serine-pyruvate transaminase [EC:2.6.1.44 2.6.1.45 2.6.1.51]+ko00250//Alanine, aspartate and glutamate metabolism+ko04146//Peroxisome+ko01100//Metabolic pathways+ko01110//Biosynthesis of secondary metabolites+ko00260//Glycine, serine and threonine metabolism+ko01200//Carbon metabolism+ko00630//Glyoxylate and dicarboxylate …	GO:0044283//small molecule biosynthetic process;GO:0044249//cellular biosynthetic process;GO:1901605//alpha-amino acid metabolic process;GO:0044237//cellular metabolic process;GO:0009069//serine family amino acid metabolic process;GO:0008152//metabolic process;GO:0006544//glycine metabolic process;GO:0019752//carboxylic acid metabolic process;GO:1901607//alpha-amino acid biosynthetic process;GO:0…
101055520	BGI_novel_T008537,NM_001279022.1	Known_gene	8.95	8.07	11.02	59.75	14.86	12.51	9.63	7.56	11.48	18.65	22.9	19.03	94.38	23.55	66.55	14.82	11.56	10.1	88.75	173.11	127.06	17.29	28.93	13.09	K19044//E3 ubiquitin-protein ligase XBAT32/33 [EC:2.3.2.27];K19044//E3 ubiquitin-protein ligase XBAT32/33 [EC:2.3.2.27]	GO:0016874//ligase activity;GO:0003824//catalytic activity;
101055521	NM_001279027.1,BGI_novel_T003325,XM_010317558.2,BGI_novel_T003326,XM_010317557.2	Known_gene	20.56	23.11	16.36	22.16	21.75	22.93	19.11	17.57	20.06	25.99	24.98	20.49	29.19	26.65	35.15	28	26.43	33.32	30.04	35.56	40.73	26.28	30.43	25.1	K03469//ribonuclease HI [EC:3.1.26.4]+ko03030//DNA replication;K17541//SCY1-like protein 2;K03469//ribonuclease HI [EC:3.1.26.4]+ko03030//DNA replication;K17541//SCY1-like protein 2;K03469//ribonuclease HI [EC:3.1.26.4]+ko03030//DNA replication;K17541//SCY1-like protein 2;K03469//ribonuclease HI [EC:3.1.26.4]+ko03030//DNA replication;K17541//SCY1-like protein 2;K03469//ribonuclease HI [EC:3.1.26.…	GO:0004523//RNA-DNA hybrid ribonuclease activity;GO:0097159//organic cyclic compound binding;GO:0016891//endoribonuclease activity, producing 5'-phosphomonoesters;GO:0004519//endonuclease activity;GO:0016893//endonuclease activity, active with either ribo- or deoxyribonucleic acids and producing 5'-phosphomonoesters;GO:0003824//catalytic activity;GO:0003676//nucleic acid binding;GO:0004518//nucle…
101055522	NM_001279030.1	Known_gene	8.35	14.97	11.85	22.8	17.63	14.85	12.45	13.33	16.15	28.91	25.26	24.07	14.13	13.91	18.18	33.8	17.67	22.27	17.39	16.01	15.67	20.82	25.75	21.14	K10604//E3 ubiquitin-protein ligase MGRN1 [EC:2.3.2.27]+ko04120//Ubiquitin mediated proteolysis	GO:0016874//ligase activity;GO:0003824//catalytic activity;
101055523	NM_001279032.1	Known_gene	2.94	3.08	2.99	6.31	7	4.25	2.36	3.45	3.18	9.53	11.71	7.41	7.22	3.56	6.68	5.33	6.06	5.03	6.44	8.09	8.02	7.05	10.71	7.33	K12309//beta-galactosidase [EC:3.2.1.23]+ko00600//Sphingolipid metabolism+ko00604//Glycosphingolipid biosynthesis - ganglio series+ko00531//Glycosaminoglycan degradation+ko00511//Other glycan degradation+ko01100//Metabolic pathways+ko00052//Galactose metabolism;K14412//alpha-1,4-fucosyltransferase [EC:2.4.1.65]+ko01100//Metabolic pathways;K14794//ribosomal RNA-processing protein 12;K20221//import…	GO:0005488//binding;GO:0097159//organic cyclic compound binding;GO:0003676//nucleic acid binding;GO:1901363//heterocyclic compound binding;
101055524	NM_001279035.1	Known_gene	79.97	86.74	102.81	93.16	88.84	82.31	87.23	90.12	80.41	90.51	96.91	100.48	50.5	58.78	65.11	93.41	77.47	58.94	52.17	52.75	53.81	100.03	70.02	71.63
101055525	XM_010321742.2,NM_001279037.1	Known_gene	39.74	35.78	48.37	35.28	29.28	27.27	38.75	41.71	39.63	25.76	27.37	34.6	36.83	44.27	43.75	42.39	42.51	41.07	40.95	38.96	33.54	38.97	32.38	25.73		GO:0048285//organelle fission;GO:0071840//cellular component organization or biogenesis;GO:0006996//organelle organization;GO:0010020//chloroplast fission;GO:0009657//plastid organization;GO:0016043//cellular component organization;GO:0043572//plastid fission;GO:0009658//chloroplast organization;GO:0009987//cellular process;GO:0044425//membrane part;GO:0031301//integral component of organelle mem…
101055526	NM_001279040.1	Known_gene	13.67	5.17	6.67	5.56	5.72	4.87	5.25	4.92	5.33	6.65	6.64	4.97	4.51	7.98	4.3	4.21	5.43	6.96	4.85	3.44	4.82	3.9	3.67	3.08		GO:0022803//passive transmembrane transporter activity;GO:0022832//voltage-gated channel activity;GO:0015267//channel activity;GO:0005215//transporter activity;GO:0022838//substrate-specific channel activity;GO:0022836//gated channel activity;GO:0022857//transmembrane transporter activity;GO:0005216//ion channel activity;GO:0022839//ion gated channel activity;GO:0140135//mechanosensitive cation c…
101055527	NM_001279043.2	Known_gene	3.02	4.3	5.35	9.44	22.33	4.98	5.07	5.26	6.5	14.99	20.87	8.79	53.9	19.73	68.8	20.78	9.64	12.18	39.39	48.27	42.76	7.49	18.93	17.71	K13412//calcium-dependent protein kinase [EC:2.7.11.1]+ko04626//Plant-pathogen interaction	GO:0051716//cellular response to stimulus;GO:0009555//pollen development;GO:0009738//abscisic acid-activated signaling pathway;GO:0071704//organic substance metabolic process;GO:0048229//gametophyte development;GO:0048584//positive regulation of response to stimulus;GO:0042221//response to chemical;GO:1901700//response to oxygen-containing compound;GO:0032502//developmental process;GO:0044237//ce…
101055528	NM_001279047.1	Known_gene	388.58	1956.07	443.05	278.26	197.57	690.64	711.27	540.42	726.39	63.83	68.63	165.79	5	34.21	9.66	56.7	124.74	79.18	10.63	7.96	62.02	236.67	51.6	39.52
101055529	NM_001279056.1	Known_gene	27.8	27.21	28.9	27.86	34.59	26.72	23.47	22.07	25.5	35.21	38.1	35.11	46.26	33.13	44.86	42.12	31.94	35.12	39.56	37.06	33.23	34.22	37.34	50.35	K11885//DNA damage-inducible protein 1	GO:0140096//catalytic activity, acting on a protein;GO:0070001//aspartic-type peptidase activity;GO:0016787//hydrolase activity;GO:0070011//peptidase activity, acting on L-amino acid peptides;GO:0004190//aspartic-type endopeptidase activity;GO:0003824//catalytic activity;GO:0043130//ubiquitin binding;GO:0008233//peptidase activity;GO:0004175//endopeptidase activity;GO:0005515//protein binding;GO:…
101055530	NM_001279058.2	Known_gene	112.77	184.94	122.67	137.91	162.86	136.4	147.26	153.94	184.34	149.77	148.44	130.08	299.56	213.62	247.51	176.91	183.01	289.89	226.03	215.7	227.01	130.42	158.63	179.77
101055531	NM_001279060.1	Known_gene	11.64	13.1	12.55	15.16	12.07	12.82	9.59	10.76	14.24	15.77	17.1	12.59	20.18	18.85	20.78	16.95	12.67	14.14	22.52	17.78	19.85	17.05	18.58	15.75	K08737//DNA mismatch repair protein MSH6+ko03430//Mismatch repair	GO:0051704//multi-organism process;GO:0050896//response to stimulus;GO:0051707//response to other organism;GO:0009620//response to fungus;GO:0006950//response to stress;GO:0009605//response to external stimulus;GO:0043207//response to external biotic stimulus;GO:0009607//response to biotic stimulus;GO:0006952//defense response;GO:0050832//defense response to fungus;GO:0098542//defense response to…
101055532	NM_001279066.1	Known_gene	31.9	59.16	19.27	41.04	25.37	13.29	16.33	15.07	18.28	17.55	2.78	9.07	1.8	15.58	3.12	6.95	17.91	8.36	4.87	0.71	3.22	11.65	5.33	5	K07192//flotillin
101055533	NM_001279069.1,XM_010326156.2,XM_010326157.2	Known_gene	42.91	80.27	30.95	74.39	62.36	64.58	60.39	52.05	57.69	144.4	134.59	75.82	99.38	85.71	74.95	179.28	80.92	116.52	88.23	69.33	75.47	94.17	158.65	190.29		GO:0005737//cytoplasm;GO:0043226//organelle;GO:0005623//cell;GO:0043229//intracellular organelle;GO:0005622//intracellular;GO:0005634//nucleus;GO:0043231//intracellular membrane-bounded organelle;GO:0044464//cell part;GO:0043227//membrane-bounded organelle;GO:0044424//intracellular part;GO:1901363//heterocyclic compound binding;GO:0043167//ion binding;GO:0046914//transition metal ion binding;GO:0…
101055534	NM_001279072.1	Known_gene	12.45	7.9	9.87	17.61	22.9	14.7	9.96	14.13	11.23	23.54	29.07	12.93	16.66	10.98	7.1	17.99	8.2	9.88	19.9	22.22	5.39	5.91	27.26	25.95	K19939//Rab effector Noc2	GO:0005622//intracellular;GO:0005623//cell;GO:0044464//cell part;GO:0005488//binding;GO:0043167//ion binding;GO:0046914//transition metal ion binding;GO:0043169//cation binding;GO:0046872//metal ion binding;GO:0008270//zinc ion binding;
101055535	XM_010328239.2,XM_010328240.2,NM_001279075.1	Known_gene	7.84	9.08	9.95	13.58	16.52	10.12	7.55	8.29	10.39	18.42	16.15	12.66	19.11	13.33	21.01	18.54	14.67	16.68	15.95	16.08	13.31	13.61	16.98	14.88	K01090//protein phosphatase [EC:3.1.3.16];K01090//protein phosphatase [EC:3.1.3.16]	GO:0007154//cell communication;GO:0009725//response to hormone;GO:0009742//brassinosteroid mediated signaling pathway;GO:0051716//cellular response to stimulus;GO:0065007//biological regulation;GO:1901700//response to oxygen-containing compound;GO:0007165//signal transduction;GO:0071407//cellular response to organic cyclic compound;GO:0050896//response to stimulus;GO:1901701//cellular response to…
101055536	NM_001279078.1	Known_gene	24.31	26.68	27.42	44.31	25.6	28.75	30.67	31.97	29.8	43.3	35.69	39.82	25.42	33.45	29.66	43.06	39.94	35.35	34.81	31.59	29.22	44.71	54.15	52.66	K04365//B-Raf proto-oncogene serine/threonine-protein kinase [EC:2.7.11.1];K17535//serine/threonine-protein kinase TNNI3K [EC:2.7.11.1]	GO:0050789//regulation of biological process;GO:0035556//intracellular signal transduction;GO:0007154//cell communication;GO:0050896//response to stimulus;GO:0065007//biological regulation;GO:0050794//regulation of cellular process;GO:0009987//cellular process;GO:0007165//signal transduction;GO:0023052//signaling;GO:0051716//cellular response to stimulus;GO:0044424//intracellular part;GO:0005623/…
101055537	XM_010326993.2,NM_001279083.1,XM_010326992.2,XM_010326991.2	Known_gene	20.66	14.24	30.7	16.7	13.53	10.58	14.82	17.44	17.92	13.09	12.87	16.22	16.44	23.8	20.21	17.01	16.92	14.45	23.03	19.69	13.81	19.13	14.76	10.43		GO:0051301//cell division;GO:0022604//regulation of cell morphogenesis;GO:0065007//biological regulation;GO:0050789//regulation of biological process;GO:0022603//regulation of anatomical structure morphogenesis;GO:0050793//regulation of developmental process;GO:0008152//metabolic process;GO:0009058//biosynthetic process;GO:0065008//regulation of biological quality;GO:0050794//regulation of cellul…
101055538	NM_001279085.1	Known_gene	57.96	74.27	54.79	78.93	80.41	72.05	56.3	60.25	74.82	72.2	84.35	87.54	152.07	78.25	139.41	102.66	78.48	122.12	114.68	102.34	103.07	82.95	102.15	105.49		GO:0006950//response to stress;GO:0050896//response to stimulus;
101055539	NM_001279093.1	Known_gene	5.91	7.04	11.61	11.77	7.96	6.33	7.06	8.21	10.27	12.34	12.29	9.14	6.81	9.12	8.98	14.24	12.17	11.1	11.37	9.66	8.63	12.33	16.91	7.85	K01090//protein phosphatase [EC:3.1.3.16]	GO:0009741//response to brassinosteroid;GO:0010033//response to organic substance;GO:0033993//response to lipid;GO:0071383//cellular response to steroid hormone stimulus;GO:0065007//biological regulation;GO:0071310//cellular response to organic substance;GO:1901700//response to oxygen-containing compound;GO:0050794//regulation of cellular process;GO:0009725//response to hormone;GO:1901701//cellul…
101055540	NM_001279103.2	Known_gene	17.38	9.94	21.96	13	10.22	8.94	10.25	12.19	13.1	8.52	8.66	9.98	16.18	17.88	19.26	7.4	11.37	9.19	16.67	16.37	15.42	11.23	8.38	5.56	K17768//mitochondrial import receptor subunit TOM70;K21991//protein unc-45;K07937//ADP-ribosylation factor 1+ko04144//Endocytosis;K09527//DnaJ homolog subfamily C member 7
101055541	NM_001279108.1	Known_gene	17.23	24.97	28.37	44.38	36.09	38.61	15.85	18.03	25.56	81.11	58.38	48.93	28.15	21.42	28.72	101.25	59.57	48.48	27.61	36.9	32.56	48.89	62.63	35.33	K14484//auxin-responsive protein IAA+ko04075//Plant hormone signal transduction	GO:0042221//response to chemical;GO:0010556//regulation of macromolecule biosynthetic process;GO:0009733//response to auxin;GO:0034641//cellular nitrogen compound metabolic process;GO:0044249//cellular biosynthetic process;GO:0009987//cellular process;GO:0097659//nucleic acid-templated transcription;GO:0007165//signal transduction;GO:0019438//aromatic compound biosynthetic process;GO:0051716//cel…
101055542	NM_001279113.2,XM_010324706.2	Known_gene	4.11	4.69	3.88	4.53	6.38	9.31	1.14	3.61	4.08	5.82	13.63	4.56	1.09	2.27	2.52	10.24	3.5	6.58	1.27	2.01	2.42	3.85	8.9	7.23	K14484//auxin-responsive protein IAA+ko04075//Plant hormone signal transduction;K14484//auxin-responsive protein IAA+ko04075//Plant hormone signal transduction	GO:2000112//regulation of cellular macromolecule biosynthetic process;GO:0071310//cellular response to organic substance;GO:0019438//aromatic compound biosynthetic process;GO:0009719//response to endogenous stimulus;GO:0071495//cellular response to endogenous stimulus;GO:0006351//transcription, DNA-templated;GO:0006725//cellular aromatic compound metabolic process;GO:0034641//cellular nitrogen co…
101055543	NM_001279123.2	Known_gene	16.32	10.38	11.97	12.5	14.63	13.43	9.11	6.99	12.58	27.8	18.9	14.23	13.45	19.24	12.35	18.86	18.08	18.11	13.99	11.31	9.66	14.47	15.67	12.41	K14484//auxin-responsive protein IAA+ko04075//Plant hormone signal transduction	GO:0070887//cellular response to chemical stimulus;GO:0042221//response to chemical;GO:0009734//auxin-activated signaling pathway;GO:0080090//regulation of primary metabolic process;GO:0034641//cellular nitrogen compound metabolic process;GO:0043170//macromolecule metabolic process;GO:0032774//RNA biosynthetic process;GO:0009058//biosynthetic process;GO:1901362//organic cyclic compound biosynthet…
101055544	NM_001279133.1	Known_gene	1.12	0.89	0.89	0.87	1.26	1.42	0.58	0.73	0.98	2.56	1.47	0.58	0.23	0.32	0.29	1.34	0.97	0.76	0	0.06	0.17	1	0.89	0.11	K14484//auxin-responsive protein IAA+ko04075//Plant hormone signal transduction	GO:0009719//response to endogenous stimulus;GO:0050794//regulation of cellular process;GO:0070887//cellular response to chemical stimulus;GO:0010556//regulation of macromolecule biosynthetic process;GO:0031323//regulation of cellular metabolic process;GO:0016070//RNA metabolic process;GO:1903506//regulation of nucleic acid-templated transcription;GO:0019438//aromatic compound biosynthetic process…
101055545	NM_001279136.1	Known_gene	6.17	4.21	6.79	6.05	4	3.71	4.81	7.69	6.2	7.78	8.56	5.61	4.34	3.56	2.72	6.59	5.37	3.45	3.65	4.03	2.38	8.03	7.56	4.98	K14484//auxin-responsive protein IAA+ko04075//Plant hormone signal transduction	GO:0080090//regulation of primary metabolic process;GO:1901360//organic cyclic compound metabolic process;GO:0009719//response to endogenous stimulus;GO:0016070//RNA metabolic process;GO:0009734//auxin-activated signaling pathway;GO:0019219//regulation of nucleobase-containing compound metabolic process;GO:1903506//regulation of nucleic acid-templated transcription;GO:0032870//cellular response t…
101055546	XM_010328434.1,NM_001279138.1	Known_gene	6.04	7.22	5.6	4.6	8.55	7.12	3.94	6.02	8.16	15.38	20.48	7.54	3.88	6.79	3.86	17.71	7.91	17.25	4.47	3.38	4.71	6.81	14.52	6.06	K14484//auxin-responsive protein IAA+ko04075//Plant hormone signal transduction;K14484//auxin-responsive protein IAA+ko04075//Plant hormone signal transduction	GO:0009058//biosynthetic process;GO:0050789//regulation of biological process;GO:0034641//cellular nitrogen compound metabolic process;GO:0070887//cellular response to chemical stimulus;GO:0044271//cellular nitrogen compound biosynthetic process;GO:0009725//response to hormone;GO:0071365//cellular response to auxin stimulus;GO:0031323//regulation of cellular metabolic process;GO:0006725//cellular…
101055547	NM_001279141.1	Known_gene	89.98	104.38	124.94	208.83	126.96	197.47	72.37	74.98	134.54	178.87	161.81	155.83	42.31	55.88	56.27	265.74	150.72	154.98	63.59	45.71	109.43	138.75	217.21	84.09	K14484//auxin-responsive protein IAA+ko04075//Plant hormone signal transduction	GO:0019438//aromatic compound biosynthetic process;GO:0090304//nucleic acid metabolic process;GO:1901362//organic cyclic compound biosynthetic process;GO:0010033//response to organic substance;GO:1901360//organic cyclic compound metabolic process;GO:0032774//RNA biosynthetic process;GO:0060255//regulation of macromolecule metabolic process;GO:0009733//response to auxin;GO:1903506//regulation of n…
101055548	NM_001279148.2	Known_gene	6.96	11.64	5.16	7.72	6.75	7.45	7.03	10.31	10.58	9	9.21	7.24	6.73	4.98	2.42	8.26	10.96	19.21	4.49	4.93	4.89	8.45	11	15.84	K14484//auxin-responsive protein IAA+ko04075//Plant hormone signal transduction	GO:0044271//cellular nitrogen compound biosynthetic process;GO:0050896//response to stimulus;GO:0007154//cell communication;GO:0071365//cellular response to auxin stimulus;GO:0007165//signal transduction;GO:0010033//response to organic substance;GO:1901362//organic cyclic compound biosynthetic process;GO:2000112//regulation of cellular macromolecule biosynthetic process;GO:0031326//regulation of …
101055549	NM_001279151.2	Known_gene	4.06	5.26	5.41	1.3	4.05	7.56	1.52	3.24	5.25	3.58	3.58	2.2	0	0.28	0.24	2.46	1	3.43	0.09	0	1.07	1.52	0.86	0.59	K14484//auxin-responsive protein IAA+ko04075//Plant hormone signal transduction	GO:0018130//heterocycle biosynthetic process;GO:0009987//cellular process;GO:0019219//regulation of nucleobase-containing compound metabolic process;GO:0031323//regulation of cellular metabolic process;GO:0031326//regulation of cellular biosynthetic process;GO:0044238//primary metabolic process;GO:0006355//regulation of transcription, DNA-templated;GO:0034645//cellular macromolecule biosynthetic …
101055550	NM_001279153.1	Known_gene	2.89	3.55	4.9	5.47	6.68	9.45	1.52	1.37	4.45	10.21	11.67	4.42	1.14	0.95	1.08	12.57	11.1	10.39	0.49	1.02	1.14	5.68	6.27	4.46	K14484//auxin-responsive protein IAA+ko04075//Plant hormone signal transduction	GO:0009734//auxin-activated signaling pathway;GO:0009889//regulation of biosynthetic process;GO:0009719//response to endogenous stimulus;GO:2000112//regulation of cellular macromolecule biosynthetic process;GO:0097659//nucleic acid-templated transcription;GO:0023052//signaling;GO:0032774//RNA biosynthetic process;GO:0065007//biological regulation;GO:0009733//response to auxin;GO:0050896//response…
101055551	NM_001279156.1	Known_gene	0.08	0	0.08	0	0.08	0	0	0	0	0.26	0	0	0	0	0	0.15	0	0.08	0	0	0.08	0.08	0	0	K14484//auxin-responsive protein IAA+ko04075//Plant hormone signal transduction	GO:0007154//cell communication;GO:0010556//regulation of macromolecule biosynthetic process;GO:0051252//regulation of RNA metabolic process;GO:2000112//regulation of cellular macromolecule biosynthetic process;GO:0006725//cellular aromatic compound metabolic process;GO:0008152//metabolic process;GO:0009755//hormone-mediated signaling pathway;GO:1901360//organic cyclic compound metabolic process;G…
101055552	NM_001279159.1	Known_gene	7.42	7.45	5.81	12.82	18.62	13.18	4.46	4.37	9.36	32.63	27.09	16.37	11.64	9.03	17.34	36.62	11.72	20.39	16.31	12.72	18.93	12.99	23.62	14.64	K14484//auxin-responsive protein IAA+ko04075//Plant hormone signal transduction	GO:0051252//regulation of RNA metabolic process;GO:0065007//biological regulation;GO:0009059//macromolecule biosynthetic process;GO:0046483//heterocycle metabolic process;GO:0044237//cellular metabolic process;GO:0097659//nucleic acid-templated transcription;GO:0006139//nucleobase-containing compound metabolic process;GO:1901360//organic cyclic compound metabolic process;GO:2000112//regulation of…
101055553	NM_001279162.1	Known_gene	1.54	2.36	2.59	1.45	1.25	1.46	1.4	1.34	2.4	92.82	9.73	1.24	1.28	1.73	2.23	21.89	18.66	5.25	1.2	0.84	0.93	21.86	31.16	2.45	K14484//auxin-responsive protein IAA+ko04075//Plant hormone signal transduction	GO:0050789//regulation of biological process;GO:0051252//regulation of RNA metabolic process;GO:0009058//biosynthetic process;GO:2001141//regulation of RNA biosynthetic process;GO:0044249//cellular biosynthetic process;GO:0044260//cellular macromolecule metabolic process;GO:0009733//response to auxin;GO:0051171//regulation of nitrogen compound metabolic process;GO:0031323//regulation of cellular …
101055554	NM_001279164.1	Known_gene	0	0	0	0	0	0	0	0	0	0	0	0	0	0	0	0	0	0	0.19	0	0	0	0	0	K14484//auxin-responsive protein IAA+ko04075//Plant hormone signal transduction	GO:0034654//nucleobase-containing compound biosynthetic process;GO:0006807//nitrogen compound metabolic process;GO:0010468//regulation of gene expression;GO:0006139//nucleobase-containing compound metabolic process;GO:0009719//response to endogenous stimulus;GO:0050896//response to stimulus;GO:1901360//organic cyclic compound metabolic process;GO:0006355//regulation of transcription, DNA-template…
101055555	NM_001279169.1	Known_gene	10.75	17.49	24.41	47.95	47.84	29.55	8.91	14.37	21.66	54.19	114.36	54.73	59.95	17.8	48.14	90.44	76.35	25.72	16	37.82	39.86	59.08	80.38	72.2	K14484//auxin-responsive protein IAA+ko04075//Plant hormone signal transduction	GO:0009889//regulation of biosynthetic process;GO:1901362//organic cyclic compound biosynthetic process;GO:0031323//regulation of cellular metabolic process;GO:0009058//biosynthetic process;GO:0071365//cellular response to auxin stimulus;GO:0019222//regulation of metabolic process;GO:0009725//response to hormone;GO:0010467//gene expression;GO:0032870//cellular response to hormone stimulus;GO:0016…
101055556	NM_001279171.1	Known_gene	0.82	0.2	0.25	0.21	0.45	0.47	0.75	0.5	0.47	8.43	1.03	0.5	0.38	1.14	0.22	0.74	1.76	0.73	1.38	2.17	1.63	1.46	3.48	0.51	K14484//auxin-responsive protein IAA+ko04075//Plant hormone signal transduction	GO:0009058//biosynthetic process;GO:0050794//regulation of cellular process;GO:0006355//regulation of transcription, DNA-templated;GO:0042221//response to chemical;GO:0051171//regulation of nitrogen compound metabolic process;GO:0034654//nucleobase-containing compound biosynthetic process;GO:0031326//regulation of cellular biosynthetic process;GO:0070887//cellular response to chemical stimulus;GO…
101055557	NM_001279174.2	Known_gene	29.24	24.41	34.89	34.25	40.28	33.55	20.73	20.65	23.57	30.88	38.58	28.23	35.15	26.34	36.76	36.76	34.96	38.62	25.25	27.12	26.64	24.67	27.2	25.7	K01184//polygalacturonase [EC:3.2.1.15]+ko00040//Pentose and glucuronate interconversions+ko01100//Metabolic pathways	GO:0016491//oxidoreductase activity;GO:0016628//oxidoreductase activity, acting on the CH-CH group of donors, NAD or NADP as acceptor;GO:0003824//catalytic activity;GO:0048037//cofactor binding;GO:0050662//coenzyme binding;GO:0016627//oxidoreductase activity, acting on the CH-CH group of donors;GO:0005488//binding;GO:0035671//enone reductase activity;
101055558	XM_010314716.2,BGI_novel_T013273,NM_001279175.2	Known_gene	3.91	5.29	8.42	35.26	4.03	15.88	4.05	2.15	3.06	22.31	7.65	33.63	25.49	17.46	48.97	66.01	20.17	9.7	14.06	4.01	8.48	53.98	72.34	45.99	K15920//xylan 1,4-beta-xylosidase [EC:3.2.1.37]+ko00520//Amino sugar and nucleotide sugar metabolism+ko01100//Metabolic pathways;K15920//xylan 1,4-beta-xylosidase [EC:3.2.1.37]+ko00520//Amino sugar and nucleotide sugar metabolism+ko01100//Metabolic pathways;K15920//xylan 1,4-beta-xylosidase [EC:3.2.1.37]+ko00520//Amino sugar and nucleotide sugar metabolism+ko01100//Metabolic pathways	GO:0048316//seed development;GO:0003006//developmental process involved in reproduction;GO:0071704//organic substance metabolic process;GO:0048731//system development;GO:0009791//post-embryonic development;GO:0044238//primary metabolic process;GO:0010154//fruit development;GO:0008152//metabolic process;GO:0061458//reproductive system development;GO:0005975//carbohydrate metabolic process;GO:00072…
101055559	NM_001279178.1	Known_gene	2.54	0.18	2.07	0.31	0.34	1.68	0.8	0.42	2	1.31	1	0.59	0.07	0.35	0.06	0.1	0.89	2.23	0.01	0.03	0.28	0.31	0.28	0.11	K15920//xylan 1,4-beta-xylosidase [EC:3.2.1.37]+ko00520//Amino sugar and nucleotide sugar metabolism+ko01100//Metabolic pathways	GO:0008152//metabolic process;GO:0005975//carbohydrate metabolic process;GO:0071704//organic substance metabolic process;GO:0044238//primary metabolic process;GO:0071944//cell periphery;GO:0030312//external encapsulating structure;GO:0005618//cell wall;GO:0044464//cell part;GO:0009505//plant-type cell wall;GO:0005623//cell;GO:0016787//hydrolase activity;GO:0004553//hydrolase activity, hydrolyzing…
101055560	NM_001279180.1	Known_gene	3.03	1.68	2.32	1.84	1.6	1.36	1.57	1.64	2.27	1.94	2.04	1.84	1.79	2.59	2	1.9	1.71	2.1	2.36	2.37	1.64	2.16	2.13	1.13	K15920//xylan 1,4-beta-xylosidase [EC:3.2.1.37]+ko00520//Amino sugar and nucleotide sugar metabolism+ko01100//Metabolic pathways	GO:0008152//metabolic process;GO:0044238//primary metabolic process;GO:0071704//organic substance metabolic process;GO:0005975//carbohydrate metabolic process;GO:0004553//hydrolase activity, hydrolyzing O-glycosyl compounds;GO:0003824//catalytic activity;GO:0016798//hydrolase activity, acting on glycosyl bonds;GO:0016787//hydrolase activity;
101055561	NM_001279185.1,BGI_novel_T006222	Known_gene	7.76	4.06	10.55	3.08	10.18	7.18	6.18	3.92	12.27	11.79	6.51	3.21	0.79	3.06	0.72	7.94	13.31	18.4	1.36	1.06	6.95	3.97	9.13	1.47	K15920//xylan 1,4-beta-xylosidase [EC:3.2.1.37]+ko00520//Amino sugar and nucleotide sugar metabolism+ko01100//Metabolic pathways;K15920//xylan 1,4-beta-xylosidase [EC:3.2.1.37]+ko00520//Amino sugar and nucleotide sugar metabolism+ko01100//Metabolic pathways	GO:0044238//primary metabolic process;GO:0008152//metabolic process;GO:0005975//carbohydrate metabolic process;GO:0071704//organic substance metabolic process;GO:0016021//integral component of membrane;GO:0016020//membrane;GO:0044425//membrane part;GO:0031224//intrinsic component of membrane;GO:0004553//hydrolase activity, hydrolyzing O-glycosyl compounds;GO:0003824//catalytic activity;GO:0016798…
101055562	BGI_novel_T005501,NM_001279188.2	Known_gene	50.23	37.43	44.88	46.19	56.26	44.94	42.54	36.84	45.42	74.54	72.05	59.06	64.48	60.58	56.16	59.89	44.05	50.53	51.73	53	62.9	61.29	56.52	58.23
101055563	NM_001279190.1	Known_gene	5.31	14	4.58	13.07	13.83	10.31	11.79	11.27	14.59	20.79	26.26	16.12	15.16	14.59	12.92	28.5	14.77	31.31	16.34	15.84	13.2	11.7	28.86	34.15		GO:0019222//regulation of metabolic process;GO:2000112//regulation of cellular macromolecule biosynthetic process;GO:0031326//regulation of cellular biosynthetic process;GO:0050789//regulation of biological process;GO:0065007//biological regulation;GO:0060255//regulation of macromolecule metabolic process;GO:0010556//regulation of macromolecule biosynthetic process;GO:0010468//regulation of gene …
101055564	XM_010324009.2,BGI_novel_T008412,NM_001279193.2,NM_001307927.1,XM_010324007.2	Known_gene	6.55	2.83	3.83	1.78	3.57	2.51	3.17	1.85	2.93	2.38	2.08	1.83	1.06	3	1.12	2.07	2.23	2.72	1.61	1.26	2.38	2.35	1.52	0.95
101055565	NM_001279196.2	Known_gene	17.64	17.95	16.83	16.94	11.4	15.22	15.4	13.08	17.16	34.33	24.66	12.09	98.78	52.6	55.11	18.83	19.52	22.62	76.91	74.39	50.06	15.58	23.36	14.32	K09286//EREBP-like factor	GO:0006725//cellular aromatic compound metabolic process;GO:0018130//heterocycle biosynthetic process;GO:0010467//gene expression;GO:0008152//metabolic process;GO:0006139//nucleobase-containing compound metabolic process;GO:0097659//nucleic acid-templated transcription;GO:0071704//organic substance metabolic process;GO:0044238//primary metabolic process;GO:0046483//heterocycle metabolic process;G…
101055566	NM_001287367.1	Known_gene	168.23	53.77	453.23	258.23	311.33	314.44	62.2	64.88	147.9	193.37	166.39	238.01	4.15	35.17	47.37	144.71	65.89	56.53	20.75	9.7	62.18	163.32	68	39.45	K09873//aquaporin TIP	GO:0031224//intrinsic component of membrane;GO:0016020//membrane;GO:0044425//membrane part;GO:0016021//integral component of membrane;GO:0005215//transporter activity;
101055567	BGI_novel_T014473,BGI_novel_T014474,BGI_novel_T014468,XM_010315848.2,BGI_novel_T014471,BGI_novel_T014467,XM_010315853.2,BGI_novel_T014472,XM_010315852.2,NM_001279201.1,BGI_novel_T014469,BGI_novel_T014470,XM_010315849.2,XM_010315850.2,BGI_novel_T014466	Known_gene	11.75	11.86	16.52	21.43	16.3	14.46	12.15	10.74	11.1	15.09	21.35	18.24	12.8	15.36	17.32	19.64	18.49	15.69	15.36	18.45	12.13	17.21	16.64	18.69	K21596//calmodulin-binding transcription activator;K21596//calmodulin-binding transcription activator;K21596//calmodulin-binding transcription activator;K21596//calmodulin-binding transcription activator;K21596//calmodulin-binding transcription activator;K21596//calmodulin-binding transcription activator;K21596//calmodulin-binding transcription activator;K21596//calmodulin-binding transcription a…	GO:0006357//regulation of transcription from RNA polymerase II promoter;GO:0010468//regulation of gene expression;GO:0010556//regulation of macromolecule biosynthetic process;GO:0050789//regulation of biological process;GO:0048522//positive regulation of cellular process;GO:0010628//positive regulation of gene expression;GO:0051173//positive regulation of nitrogen compound metabolic process;GO:00…
101055568	BGI_novel_T007021,NM_001279206.2	Known_gene	5.34	7.49	6.58	9.24	7.29	7.34	6.67	6.99	8.37	10.32	10.79	9.25	8.43	9.39	11.38	13.44	10.19	10.18	11.12	9.92	9.34	11.33	17.06	12.57	K21596//calmodulin-binding transcription activator;K21596//calmodulin-binding transcription activator	GO:0043226//organelle;GO:0005634//nucleus;GO:0044424//intracellular part;GO:0044464//cell part;GO:0043231//intracellular membrane-bounded organelle;GO:0005623//cell;GO:0043229//intracellular organelle;GO:0005622//intracellular;GO:0043227//membrane-bounded organelle;GO:0097159//organic cyclic compound binding;GO:0005488//binding;GO:1901363//heterocyclic compound binding;GO:0003676//nucleic acid bi…
101055569	XM_010320382.2,XM_010320384.2,NM_001279209.1	Known_gene	0.2	0.38	0.22	0.4	0.38	0.27	0.2	0.25	0.3	0.52	0.72	0.28	0.54	0.5	0.31	0.42	0.57	0.51	0.43	0.48	0.42	0.24	0.61	0.38	K21596//calmodulin-binding transcription activator;K21596//calmodulin-binding transcription activator;K21596//calmodulin-binding transcription activator	GO:0043226//organelle;GO:0005623//cell;GO:0005634//nucleus;GO:0043229//intracellular organelle;GO:0044424//intracellular part;GO:0043227//membrane-bounded organelle;GO:0005622//intracellular;GO:0044464//cell part;GO:0043231//intracellular membrane-bounded organelle;GO:1901363//heterocyclic compound binding;GO:0097159//organic cyclic compound binding;GO:0003676//nucleic acid binding;GO:0005488//bi…
101055570	NM_001279211.1,BGI_novel_T014751,XM_010316362.2	Known_gene	1.6	1.83	2.33	2.1	2.49	1.54	2.1	2.4	2.56	2.24	2.12	2.14	3.5	3.21	3.56	2.99	2.61	3.3	2.84	2.95	2.64	2.16	2.76	2.46	K21596//calmodulin-binding transcription activator;K21596//calmodulin-binding transcription activator;K21596//calmodulin-binding transcription activator	GO:0044464//cell part;GO:0044424//intracellular part;GO:0043227//membrane-bounded organelle;GO:0043229//intracellular organelle;GO:0043226//organelle;GO:0005623//cell;GO:0043231//intracellular membrane-bounded organelle;GO:0005622//intracellular;GO:0005634//nucleus;GO:0005488//binding;GO:0097159//organic cyclic compound binding;GO:1901363//heterocyclic compound binding;GO:0003677//DNA binding;GO:…
101055571	XM_010316808.2,BGI_novel_T001695,XM_010316806.2,BGI_novel_T001694,XM_004230482.3,BGI_novel_T001693,XM_010316807.2	Known_gene	6.76	6.52	7.1	7.58	8.5	6.9	6.76	5.99	7.26	8.62	8.25	7.37	6.97	5.46	7.83	8.31	8.78	10.33	8.02	8.26	9.14	8.2	7.78	8.38	K21596//calmodulin-binding transcription activator;K21596//calmodulin-binding transcription activator;K21596//calmodulin-binding transcription activator;K21596//calmodulin-binding transcription activator;K21596//calmodulin-binding transcription activator;K21596//calmodulin-binding transcription activator;K21596//calmodulin-binding transcription activator	GO:0045944//positive regulation of transcription from RNA polymerase II promoter;GO:0019219//regulation of nucleobase-containing compound metabolic process;GO:0010557//positive regulation of macromolecule biosynthetic process;GO:0009893//positive regulation of metabolic process;GO:0019222//regulation of metabolic process;GO:0010604//positive regulation of macromolecule metabolic process;GO:004593…
101055572	NM_001279216.1	Known_gene	457.36	504.91	664.8	868.79	659.49	714.88	457.65	567.37	559.82	587.39	862.84	828.45	52.86	136.95	138.35	498.82	575.54	434.04	170.29	141.46	175.58	678.72	454.75	485.37	K14190//GDP-L-galactose phosphorylase [EC:2.7.7.69]+ko01100//Metabolic pathways+ko00053//Ascorbate and aldarate metabolism+ko01110//Biosynthesis of secondary metabolites	GO:0044281//small molecule metabolic process;GO:0005996//monosaccharide metabolic process;GO:0044238//primary metabolic process;GO:0008152//metabolic process;GO:0071704//organic substance metabolic process;GO:0006006//glucose metabolic process;GO:0019318//hexose metabolic process;GO:0005975//carbohydrate metabolic process;GO:0044464//cell part;GO:0005622//intracellular;GO:0005737//cytoplasm;GO:00…
101055573	NM_001279221.1	Known_gene	5.15	0.83	17.2	0.67	1.89	2.69	2.42	4.76	1.98	0.3	1.49	0.57	0.37	0.56	0.44	0.55	7.12	3.7	0.55	0.53	0.89	18.31	1.08	0.39	K00696//sucrose-phosphate synthase [EC:2.4.1.14]+ko01100//Metabolic pathways+ko00500//Starch and sucrose metabolism	GO:0005975//carbohydrate metabolic process;GO:0071704//organic substance metabolic process;GO:0005984//disaccharide metabolic process;GO:0008152//metabolic process;GO:0009311//oligosaccharide metabolic process;GO:0044262//cellular carbohydrate metabolic process;GO:0044237//cellular metabolic process;GO:0044238//primary metabolic process;GO:0005985//sucrose metabolic process;GO:0009987//cellular p…
101055574	NM_001279224.2	Known_gene	5.66	6.25	7.37	9.21	7.49	6.76	6.07	6.45	7.27	8.83	8.7	8.44	9.38	10.31	9.56	9.6	8.85	7.74	12.84	11.87	10.2	8.89	10.28	10.13
101055575	NM_001279233.2	Known_gene	9.82	4.98	9.65	6.46	8.74	6.79	4.58	5.28	6.95	9.31	9.04	6.08	4.4	7.33	4.96	8.34	9.85	14.12	4.94	4.18	4.08	7.79	10.64	7.92	K04681//retinoblastoma-like protein 1	GO:0009566//fertilization;GO:0048367//shoot system development;GO:0048827//phyllome development;GO:0045165//cell fate commitment;GO:0044249//cellular biosynthetic process;GO:0051726//regulation of cell cycle;GO:0010467//gene expression;GO:0006355//regulation of transcription, DNA-templated;GO:2000112//regulation of cellular macromolecule biosynthetic process;GO:0065007//biological regulation;GO:0…
101055576	NM_001279235.2	Known_gene	3.53	0.53	1.92	0.51	1.32	0.97	0.45	0.47	0.77	0.97	0.32	0.38	0.04	0.22	0.04	0.3	1.34	2.13	0.03	0.1	0.09	0.2	0.21	0.08	K02320//DNA polymerase alpha subunit A [EC:2.7.7.7]+ko03030//DNA replication+ko00230//Purine metabolism+ko01100//Metabolic pathways+ko00240//Pyrimidine metabolism	GO:0048367//shoot system development;GO:1901576//organic substance biosynthetic process;GO:0006270//DNA replication initiation;GO:0006974//cellular response to DNA damage stimulus;GO:0010016//shoot system morphogenesis;GO:0006272//leading strand elongation;GO:0006271//DNA strand elongation involved in DNA replication;GO:0050896//response to stimulus;GO:0008152//metabolic process;GO:0044238//prima…
101055577	NM_001279238.2	Known_gene	0.04	0	0	0	0	0	0	0	0	0	0	0	0	0	0	0	0	0	0	0	0	0	0	0	K10717//cytokinin trans-hydroxylase+ko00908//Zeatin biosynthesis+ko01100//Metabolic pathways+ko01110//Biosynthesis of secondary metabolites	GO:0046906//tetrapyrrole binding;GO:0005506//iron ion binding;GO:0097159//organic cyclic compound binding;GO:0020037//heme binding;GO:1901363//heterocyclic compound binding;GO:0043169//cation binding;GO:0016705//oxidoreductase activity, acting on paired donors, with incorporation or reduction of molecular oxygen;GO:0046872//metal ion binding;GO:0046914//transition metal ion binding;GO:0016491//ox…
101055578	NM_001279242.1,XM_010317560.2	Known_gene	0	0	0	0	0	0	0	0	0	0	0	0	0	0	0.05	0.02	0.02	0	0	0	0	0	0	0	K10717//cytokinin trans-hydroxylase+ko00908//Zeatin biosynthesis+ko01100//Metabolic pathways+ko01110//Biosynthesis of secondary metabolites;K10717//cytokinin trans-hydroxylase+ko00908//Zeatin biosynthesis+ko01100//Metabolic pathways+ko01110//Biosynthesis of secondary metabolites	GO:0046914//transition metal ion binding;GO:0043167//ion binding;GO:0005506//iron ion binding;GO:0043169//cation binding;GO:0046872//metal ion binding;GO:0020037//heme binding;GO:0097159//organic cyclic compound binding;GO:0003824//catalytic activity;GO:0005488//binding;GO:0016491//oxidoreductase activity;GO:0048037//cofactor binding;GO:1901363//heterocyclic compound binding;GO:0046906//tetrapyrr…
101055579	BGI_novel_T013889,XM_019211283.1,XM_004251622.3,XM_019211282.1,XM_019211281.1	Known_gene	0.02	0.12	0.38	0.16	0.1	0.04	0.08	0.21	0.52	0.04	0.41	0.03	0	0.03	0	0.29	0.36	1	0	0.09	0	0.1	0.69	0.26	K00279//cytokinin dehydrogenase [EC:1.5.99.12]+ko00908//Zeatin biosynthesis;K00279//cytokinin dehydrogenase [EC:1.5.99.12]+ko00908//Zeatin biosynthesis;K00279//cytokinin dehydrogenase [EC:1.5.99.12]+ko00908//Zeatin biosynthesis;K00279//cytokinin dehydrogenase [EC:1.5.99.12]+ko00908//Zeatin biosynthesis;K00279//cytokinin dehydrogenase [EC:1.5.99.12]+ko00908//Zeatin biosynthesis	GO:0006725//cellular aromatic compound metabolic process;GO:0009987//cellular process;GO:0034754//cellular hormone metabolic process;GO:0009308//amine metabolic process;GO:1901564//organonitrogen compound metabolic process;GO:0008152//metabolic process;GO:0010817//regulation of hormone levels;GO:0046483//heterocycle metabolic process;GO:0071704//organic substance metabolic process;GO:0006807//nit…
101055581	XM_010325295.2,NM_001279244.1,XM_010325296.2,XM_010325297.2	Known_gene	4.11	2.23	2.87	1.62	2.89	3.08	3.21	3.99	2.83	4.2	7.9	3.12	6.99	5.72	3.77	1.86	3.19	6.36	7.59	8.64	6.47	5.01	4.56	4.98	K07199//5'-AMP-activated protein kinase, regulatory beta subunit;K07199//5'-AMP-activated protein kinase, regulatory beta subunit;K07199//5'-AMP-activated protein kinase, regulatory beta subunit;K07199//5'-AMP-activated protein kinase, regulatory beta subunit
101055582	NM_001279247.1	Known_gene	4.63	4.08	5.2	5.17	5.94	7.77	5.34	4.72	6.22	8.19	8.02	6.85	6.58	8.39	6.63	7.13	6.9	7.5	6.97	6.55	5.93	6.01	6.99	6.42	K07199//5'-AMP-activated protein kinase, regulatory beta subunit	GO:0016772//transferase activity, transferring phosphorus-containing groups;GO:0016301//kinase activity;GO:0003824//catalytic activity;GO:0016740//transferase activity;
101055583	NM_001279249.1	Known_gene	8.22	14.3	15.61	17.7	3.61	12.59	5.06	11.68	16.42	12.4	15.62	6.44	1.57	0.5	3.41	25.2	17.87	9.3	3.32	1.3	1.58	13.49	7.87	2.26	K14488//SAUR family protein+ko04075//Plant hormone signal transduction	GO:0009733//response to auxin;GO:0009719//response to endogenous stimulus;GO:0050896//response to stimulus;GO:0010033//response to organic substance;GO:0042221//response to chemical;GO:0009725//response to hormone;
101055584	NM_001279255.1	Known_gene	0.12	0.24	0	1.5	0.6	0.62	0	0	0	0	0	0	0	0	0.13	0.48	0.12	0	0	0	0	0	0	0	K14488//SAUR family protein+ko04075//Plant hormone signal transduction	GO:0050896//response to stimulus;GO:0010033//response to organic substance;GO:0009719//response to endogenous stimulus;GO:0009725//response to hormone;GO:0009733//response to auxin;GO:0042221//response to chemical;
101055585	NM_001279257.1	Known_gene	1.16	3.26	1.23	43.82	6.79	3.62	4.62	11.87	11.06	10.02	12.33	8.25	61.41	13.99	19.87	10.06	16.33	23.91	65.84	80.46	49.05	6.59	69.83	21.06	K05747//Wiskott-Aldrich syndrome protein+ko04144//Endocytosis	GO:0044464//cell part;GO:0005622//intracellular;GO:0044424//intracellular part;GO:0043226//organelle;GO:0005623//cell;GO:0043227//membrane-bounded organelle;GO:0005634//nucleus;GO:0043229//intracellular organelle;GO:0043231//intracellular membrane-bounded organelle;GO:0005488//binding;GO:1901363//heterocyclic compound binding;GO:0003676//nucleic acid binding;GO:0097159//organic cyclic compound bi…
101055586	BGI_novel_T004648,NM_001279261.2,XM_010319846.2	Known_gene	1.19	0.54	1.33	12.87	6.44	2.01	0.52	0.18	0.35	5.28	3.49	4.05	25.61	4.55	30.38	2.53	2.34	1.5	5.38	9.69	4.59	0.88	1.69	0.61	K11253//histone H3;K04733//interleukin-1 receptor-associated kinase 4 [EC:2.7.11.1];K07953//GTP-binding protein SAR1 [EC:3.6.5.-]+ko04141//Protein processing in endoplasmic reticulum;K11253//histone H3;K04733//interleukin-1 receptor-associated kinase 4 [EC:2.7.11.1];K07953//GTP-binding protein SAR1 [EC:3.6.5.-]+ko04141//Protein processing in endoplasmic reticulum;K11253//histone H3;K04733//interl…	GO:0005488//binding;GO:0005515//protein binding;GO:0046983//protein dimerization activity;
101055587	NM_001279264.1	Known_gene	71.07	69.49	69.33	99.64	44.52	62.79	72.67	78.67	72.98	82.46	64.57	85.06	36.7	70.99	36.34	64.96	55.75	38.93	64.61	56.31	32.28	64.79	69.35	75.88	K14491//two-component response regulator ARR-B family+ko04075//Plant hormone signal transduction	GO:0046483//heterocycle metabolic process;GO:0010556//regulation of macromolecule biosynthetic process;GO:0016070//RNA metabolic process;GO:0071704//organic substance metabolic process;GO:0051171//regulation of nitrogen compound metabolic process;GO:0044249//cellular biosynthetic process;GO:0006725//cellular aromatic compound metabolic process;GO:0044238//primary metabolic process;GO:2001141//reg…
101055588	NM_001279266.1	Known_gene	0.03	0.03	0	0.05	0.54	0	0.05	0.05	0	0.09	0	0	0	0	0.11	0.1	0.05	0	0	0	0	0	0	0.03	K13065//shikimate O-hydroxycinnamoyltransferase [EC:2.3.1.133]+ko01100//Metabolic pathways+ko01110//Biosynthesis of secondary metabolites+ko00940//Phenylpropanoid biosynthesis+ko00941//Flavonoid biosynthesis+ko00945//Stilbenoid, diarylheptanoid and gingerol biosynthesis	GO:0003824//catalytic activity;GO:0016740//transferase activity;GO:0016746//transferase activity, transferring acyl groups;GO:0016747//transferase activity, transferring acyl groups other than amino-acyl groups;
101055590	NM_001279274.2	Known_gene	1.37	1.09	2.01	66.41	10.14	3.08	1.18	2.03	4.01	12.36	7.78	5.22	9.8	2.73	5.91	1.64	4.11	2.35	9.59	14.1	27.31	2.64	17.63	1.36	K07761//metalloendoproteinase 5-MMP [EC:3.4.24.-]	GO:0044425//membrane part;GO:0016020//membrane;GO:0005576//extracellular region;GO:0044421//extracellular region part;GO:0031012//extracellular matrix;GO:0031224//intrinsic component of membrane;GO:0016021//integral component of membrane;GO:0008233//peptidase activity;GO:0016787//hydrolase activity;GO:0004175//endopeptidase activity;GO:0008270//zinc ion binding;GO:0070011//peptidase activity, act…
101055591	XM_004247959.3,NM_001302902.1	Known_gene	6.1	6.33	11.38	24.31	15	13.92	6.25	6.14	8.47	21.2	20.77	21.44	15.11	18.08	24.26	17.52	9.6	9.17	27.29	20.59	16.54	19.31	16.5	11.78	K13453//disease resistance protein+ko04626//Plant-pathogen interaction;K07198//5'-AMP-activated protein kinase, catalytic alpha subunit [EC:2.7.11.11];K14497//protein phosphatase 2C [EC:3.1.3.16]+ko04016//MAPK signaling pathway - plant+ko04075//Plant hormone signal transduction;K13457//disease resistance protein RPM1+ko04626//Plant-pathogen interaction;K13453//disease resistance protein+ko04626//…	GO:0006950//response to stress;GO:0006952//defense response;GO:0050896//response to stimulus;GO:0043168//anion binding;GO:0043167//ion binding;GO:0005488//binding;GO:0032555//purine ribonucleotide binding;GO:0097367//carbohydrate derivative binding;GO:0032559//adenyl ribonucleotide binding;GO:0036094//small molecule binding;GO:0017076//purine nucleotide binding;GO:0030554//adenyl nucleotide bindi…
101055592	XM_004240931.3	Known_gene	5.03	5.74	3.82	15.17	29.44	14.5	4.24	5.35	7.19	19.62	25.07	14.64	17.55	11.02	15.16	16.56	15.84	18.82	14.26	15.38	16.19	6.76	17.9	17.04	K14488//SAUR family protein+ko04075//Plant hormone signal transduction	GO:0050896//response to stimulus;GO:0009719//response to endogenous stimulus;GO:0009725//response to hormone;GO:0042221//response to chemical;GO:0009733//response to auxin;GO:0010033//response to organic substance;
101055593	NM_001279276.1,XM_010320818.2,XM_010320819.2	Known_gene	7.5	7.3	8.81	8.41	6.63	6.47	6.58	7.25	10.45	12.32	10.34	7.82	6.2	8.18	7.54	10.43	7.8	9.15	8.9	7.31	9.08	9.26	12.31	6.73	K11699//RNA-dependent RNA polymerase [EC:2.7.7.48];K11699//RNA-dependent RNA polymerase [EC:2.7.7.48]	GO:0010629//negative regulation of gene expression;GO:0009987//cellular process;GO:0016458//gene silencing;GO:0050789//regulation of biological process;GO:0010605//negative regulation of macromolecule metabolic process;GO:0060255//regulation of macromolecule metabolic process;GO:0031047//gene silencing by RNA;GO:0009892//negative regulation of metabolic process;GO:0065007//biological regulation;G…
101055594	NM_001279280.2	Known_gene	0.38	0.49	0.54	1.04	0.95	0.53	0.35	0.32	0.49	3.34	3.03	1.07	1.46	1.11	1.76	1.93	0.93	0.77	1.3	1.25	0.79	0.59	1.75	0.99	K11593//eukaryotic translation initiation factor 2C	GO:0009892//negative regulation of metabolic process;GO:0010608//posttranscriptional regulation of gene expression;GO:0009987//cellular process;GO:0040029//regulation of gene expression, epigenetic;GO:0032501//multicellular organismal process;GO:0016458//gene silencing;GO:0019827//stem cell population maintenance;GO:0010074//maintenance of meristem identity;GO:0050789//regulation of biological pr…
101055595	BGI_novel_T008684,BGI_novel_T008683,XM_010324849.2,NM_001279281.2,XM_010324850.2	Known_gene	3.63	3.87	4.01	4.34	5.8	3.49	3.84	3.38	4.85	6.29	5.98	4.07	2.84	3.98	4.68	5.5	5.6	7.39	4.46	3.81	4.38	4.95	6.3	5.61	K11592//endoribonuclease Dicer [EC:3.1.26.-];K11592//endoribonuclease Dicer [EC:3.1.26.-];K11592//endoribonuclease Dicer [EC:3.1.26.-];K11592//endoribonuclease Dicer [EC:3.1.26.-];K11592//endoribonuclease Dicer [EC:3.1.26.-]
101055596	XM_010320820.2,NM_001279284.2	Known_gene	1.27	9.83	1.94	5.32	7.63	5.12	15.91	8.64	18.19	19.67	7.9	3.77	6.35	6.02	5.98	4.11	7.05	18.01	7.68	6.78	10.22	1.47	7.28	4.79	K03283//heat shock 70kDa protein 1/2/6/8+ko03040//Spliceosome+ko04144//Endocytosis+ko04141//Protein processing in endoplasmic reticulum;K03283//heat shock 70kDa protein 1/2/6/8+ko03040//Spliceosome+ko04144//Endocytosis+ko04141//Protein processing in endoplasmic reticulum	GO:0043167//ion binding;GO:0097159//organic cyclic compound binding;GO:0005488//binding;GO:0036094//small molecule binding;GO:1901363//heterocyclic compound binding;GO:0008144//drug binding;GO:1901265//nucleoside phosphate binding;GO:0035639//purine ribonucleoside triphosphate binding;GO:0032559//adenyl ribonucleotide binding;GO:0005524//ATP binding;GO:0017076//purine nucleotide binding;GO:003055…
101055597	XM_019213213.1,XM_019213214.1,XM_010321749.2,XM_010321745.1,XM_010321752.2,NM_001279285.1,XM_010321748.2,XM_010321746.2,XM_010321747.2,XM_019213212.1,XM_010321751.2,XM_010321744.1,XM_010321750.2	Known_gene	20.48	22	18.58	31.1	30.56	28.24	20.05	19.41	21.55	40.35	41.35	30.84	39.39	34.86	36.31	40.13	32.41	34.75	33.09	31.65	29.06	31.03	36.65	39.11		GO:0009725//response to hormone;GO:0051171//regulation of nitrogen compound metabolic process;GO:0019222//regulation of metabolic process;GO:0009889//regulation of biosynthetic process;GO:0006355//regulation of transcription, DNA-templated;GO:0031326//regulation of cellular biosynthetic process;GO:0050794//regulation of cellular process;GO:0080090//regulation of primary metabolic process;GO:00192…
101055598	XM_010326655.2,XM_010326654.2,NM_001279287.1	Known_gene	18.9	28.56	25.55	31.7	28.31	36.66	34.46	39.69	34.82	33.75	42.78	31.08	28	79.77	94.6	39.32	53.74	56.02	76.61	53.92	71.38	41.06	51.33	45	K00279//cytokinin dehydrogenase [EC:1.5.99.12]+ko00908//Zeatin biosynthesis;K00279//cytokinin dehydrogenase [EC:1.5.99.12]+ko00908//Zeatin biosynthesis;K00279//cytokinin dehydrogenase [EC:1.5.99.12]+ko00908//Zeatin biosynthesis	GO:0009987//cellular process;GO:0071704//organic substance metabolic process;GO:0010817//regulation of hormone levels;GO:1901564//organonitrogen compound metabolic process;GO:0009308//amine metabolic process;GO:0009690//cytokinin metabolic process;GO:0044237//cellular metabolic process;GO:0006807//nitrogen compound metabolic process;GO:0008152//metabolic process;GO:0006725//cellular aromatic comp…
101055599	XM_004251756.3,XM_004251755.3	Known_gene	6.25	7.78	4.95	9.78	9.18	6.2	9.68	7.45	8.59	12.7	9.28	8.83	12.9	14.27	12.46	13.54	10.35	14.14	13.46	12.75	13.1	10.89	15.31	16.18	K12501//homogentisate solanesyltransferase [EC:2.5.1.117]+ko00130//Ubiquinone and other terpenoid-quinone biosynthesis;K12501//homogentisate solanesyltransferase [EC:2.5.1.117]+ko00130//Ubiquinone and other terpenoid-quinone biosynthesis
101055600	NM_001279291.1	Known_gene	25.56	19.54	24.91	20.65	25.23	16.99	26.21	21.45	34.01	40.3	31.02	15.72	19.11	20.16	12.19	23.22	31.75	22.9	8.56	8.2	19.44	23.15	20.95	8.95	K19044//E3 ubiquitin-protein ligase XBAT32/33 [EC:2.3.2.27]	GO:0003824//catalytic activity;GO:0016874//ligase activity;
101055601	NM_001279294.1	Known_gene	4.87	7.38	4.21	11.5	13.81	13.75	6.49	5.52	5.65	21.38	18.04	11.75	18.1	7.65	9.22	11.4	17.03	11.48	11.48	11.7	17.09	10.64	18.36	21.23
101055602	NM_001279296.1,XM_010315323.2	Known_gene	4.14	5.92	3.66	164.47	13.15	8.91	7.37	8.9	17.69	26.89	33.75	17.4	58.21	20.4	66.95	11.87	14.75	9.53	108.23	113.73	99.27	11.77	114.42	11.21	K14494//DELLA protein+ko04075//Plant hormone signal transduction;K14494//DELLA protein+ko04075//Plant hormone signal transduction	GO:0009058//biosynthetic process;GO:0019222//regulation of metabolic process;GO:0043170//macromolecule metabolic process;GO:0065007//biological regulation;GO:0060255//regulation of macromolecule metabolic process;GO:0050794//regulation of cellular process;GO:0090304//nucleic acid metabolic process;GO:2001141//regulation of RNA biosynthetic process;GO:0080090//regulation of primary metabolic proce…
101055603	NM_001279300.2	Known_gene	2.02	2.74	2.59	9.44	7.48	2.59	1.96	1.65	3.48	6.98	8.01	5.1	16.69	5.68	11.03	4.8	3.3	4.04	12.87	17.37	15.12	4.05	7.88	4.48	K01102//pyruvate dehydrogenase phosphatase [EC:3.1.3.43]	GO:0140096//catalytic activity, acting on a protein;GO:0003824//catalytic activity;GO:0016791//phosphatase activity;GO:0042578//phosphoric ester hydrolase activity;GO:0016788//hydrolase activity, acting on ester bonds;GO:0004721//phosphoprotein phosphatase activity;GO:0004722//protein serine/threonine phosphatase activity;GO:0016787//hydrolase activity;
101055604	NM_001279304.2	Known_gene	11.44	8.36	8.14	7.05	11.2	8.16	7.2	7.15	8.44	10.33	9.21	9.25	3.76	7.09	3.57	8.52	7.2	9.5	4.56	3.92	5.78	7.95	6.08	4.46		GO:0009615//response to virus;GO:1901700//response to oxygen-containing compound;GO:0051234//establishment of localization;GO:0048583//regulation of response to stimulus;GO:0048519//negative regulation of biological process;GO:0031122//cytoplasmic microtubule organization;GO:0043622//cortical microtubule organization;GO:0010035//response to inorganic substance;GO:0071840//cellular component organ…
101055605	NM_001279308.2	Known_gene	42.9	93.8	46.43	106.57	107.07	107.16	81.52	91.37	86.64	143.19	133.6	111.06	110.32	88.85	133.66	117.75	138.63	149.55	100.71	108.96	102.16	67.1	134.8	178.25	K17808//mitochondrial protein import protein ZIM17	GO:0065002//intracellular protein transmembrane transport;GO:0042886//amide transport;GO:0071702//organic substance transport;GO:0015031//protein transport;GO:0046907//intracellular transport;GO:0017038//protein import;GO:0006996//organelle organization;GO:0033365//protein localization to organelle;GO:0034613//cellular protein localization;GO:0072594//establishment of protein localization to orga…
101055606	NM_001279310.2	Known_gene	13.65	14.64	16.23	19.3	17.28	17.46	10.85	12.64	15.02	17.92	17.65	17.66	12.53	16.17	14.88	17.66	18.21	18.07	15.21	10.87	14.48	19.36	19.13	15.14	K03063//26S proteasome regulatory subunit T3+ko03050//Proteasome;K03453//bile acid:Na+ symporter, BASS family	GO:0016020//membrane;GO:0044464//cell part;GO:0071944//cell periphery;GO:0005886//plasma membrane;GO:0005623//cell;
101055607	NM_001279312.1	Known_gene	24.96	22.03	18.93	20.57	31.57	18.93	18.31	18.78	20.35	27.02	25.54	21.06	51.86	37.8	39.87	22.86	22.57	24.4	33.87	32.85	29.01	17.7	20.3	23.81	K18532//adenylate kinase [EC:2.7.4.3]+ko00230//Purine metabolism+ko01100//Metabolic pathways+ko03008//Ribosome biogenesis in eukaryotes+ko01110//Biosynthesis of secondary metabolites	GO:0044464//cell part;GO:0043229//intracellular organelle;GO:0043226//organelle;GO:0043227//membrane-bounded organelle;GO:0005634//nucleus;GO:0044424//intracellular part;GO:0005737//cytoplasm;GO:0005622//intracellular;GO:0005623//cell;GO:0043231//intracellular membrane-bounded organelle;GO:0097367//carbohydrate derivative binding;GO:0019205//nucleobase-containing compound kinase activity;GO:00168…
101055608	NM_001279314.1	Known_gene	41.58	53.68	27.31	33.26	35.75	32.75	40.79	31.25	34.02	44.61	36.61	37.29	39.6	42.89	28.6	57.29	31.83	39.82	29.83	29.7	25.38	40.43	41.36	49.55
101055609	NM_001279319.2	Known_gene	54.46	39.26	72.56	100.02	93.93	68.05	27.34	31.65	38.95	49.29	59.79	98.72	22.41	39.56	30.03	89.04	85.31	67.08	29.49	24.83	22.06	88.17	50.28	43.31	K00392//sulfite reductase (ferredoxin) [EC:1.8.7.1]+ko00920//Sulfur metabolism+ko01100//Metabolic pathways	GO:0019419//sulfate reduction;GO:0009266//response to temperature stimulus;GO:0006970//response to osmotic stress;GO:0044237//cellular metabolic process;GO:0008152//metabolic process;GO:0009628//response to abiotic stimulus;GO:0009409//response to cold;GO:0009651//response to salt stress;GO:0009987//cellular process;GO:0055114//oxidation-reduction process;GO:0006790//sulfur compound metabolic pro…
101055610	XM_010320397.1,NM_001279320.2,BGI_novel_T000465,XM_010320393.1	Known_gene	21.55	31.84	22.92	28.03	28.45	25.45	34.07	35.73	42.44	32.08	33.19	27.56	28.79	36.69	40.45	44.6	40.41	49.3	42.47	42.33	43.48	35.46	65.59	62.22	K21596//calmodulin-binding transcription activator;K21596//calmodulin-binding transcription activator;K21596//calmodulin-binding transcription activator;K21596//calmodulin-binding transcription activator	GO:0005634//nucleus;GO:0043229//intracellular organelle;GO:0043227//membrane-bounded organelle;GO:0005623//cell;GO:0044424//intracellular part;GO:0044464//cell part;GO:0043226//organelle;GO:0005622//intracellular;GO:0043231//intracellular membrane-bounded organelle;GO:0005488//binding;GO:0097159//organic cyclic compound binding;GO:0003676//nucleic acid binding;GO:0003677//DNA binding;GO:1901363//…
101055611	NM_001279321.1,XM_010326547.2	Known_gene	1	1.15	1.74	1.51	1.95	1.55	1.46	1.75	1.46	1.26	1.99	1.2	1.39	1.1	1.44	1.25	2.82	1.88	1.42	1.84	1.52	1.58	1.83	1.79	K00696//sucrose-phosphate synthase [EC:2.4.1.14]+ko01100//Metabolic pathways+ko00500//Starch and sucrose metabolism;K00696//sucrose-phosphate synthase [EC:2.4.1.14]+ko01100//Metabolic pathways+ko00500//Starch and sucrose metabolism	GO:0044237//cellular metabolic process;GO:0085029//extracellular matrix assembly;GO:0032501//multicellular organismal process;GO:0048646//anatomical structure formation involved in morphogenesis;GO:0048856//anatomical structure development;GO:0071704//organic substance metabolic process;GO:0032989//cellular component morphogenesis;GO:0010208//pollen wall assembly;GO:0045229//external encapsulatin…
101055612	NM_001279322.1	Known_gene	9.7	5.3	5.88	19.18	4.36	4.34	1.36	0.76	1.56	19.75	19.22	10.69	4.02	0.95	17.99	12.64	2.31	1.25	3.4	3.58	3.27	13.84	11.23	1.31	K00279//cytokinin dehydrogenase [EC:1.5.99.12]+ko00908//Zeatin biosynthesis	GO:1901564//organonitrogen compound metabolic process;GO:0010817//regulation of hormone levels;GO:0044237//cellular metabolic process;GO:0065008//regulation of biological quality;GO:0046483//heterocycle metabolic process;GO:0009987//cellular process;GO:0065007//biological regulation;GO:0009308//amine metabolic process;GO:0042445//hormone metabolic process;GO:0009690//cytokinin metabolic process;G…
101055613	NM_001279323.2,BGI_novel_T011985,BGI_novel_T011984	Known_gene	5.22	4.19	7.63	9.19	5.21	4.25	9.92	8.53	8.12	9.24	6.08	8.11	0.9	11.38	13.28	4.54	1.88	1.01	12.81	5.71	5.12	1.82	1.6	3.92	K14491//two-component response regulator ARR-B family+ko04075//Plant hormone signal transduction;K14491//two-component response regulator ARR-B family+ko04075//Plant hormone signal transduction;K14491//two-component response regulator ARR-B family+ko04075//Plant hormone signal transduction	GO:0016070//RNA metabolic process;GO:1903506//regulation of nucleic acid-templated transcription;GO:0050789//regulation of biological process;GO:0044237//cellular metabolic process;GO:0065007//biological regulation;GO:0051252//regulation of RNA metabolic process;GO:0050794//regulation of cellular process;GO:0009987//cellular process;GO:0034645//cellular macromolecule biosynthetic process;GO:00067…
101055614	NM_001279324.1	Known_gene	0	0	0	0.03	0.03	0	0	0.03	0	0.06	0.06	0.08	0	0	0.14	0	0.17	0	0.05	0	0	0	0.03	0	K13065//shikimate O-hydroxycinnamoyltransferase [EC:2.3.1.133]+ko01100//Metabolic pathways+ko01110//Biosynthesis of secondary metabolites+ko00940//Phenylpropanoid biosynthesis+ko00941//Flavonoid biosynthesis+ko00945//Stilbenoid, diarylheptanoid and gingerol biosynthesis	GO:0016747//transferase activity, transferring acyl groups other than amino-acyl groups;GO:0016740//transferase activity;GO:0016746//transferase activity, transferring acyl groups;GO:0003824//catalytic activity;
101243626	XM_004245934.3	Known_gene	2.43	1.74	1.92	2.41	2.04	1.58	1.92	1.85	2.05	3.5	3.2	2.25	3.43	3.26	1.74	1.63	2.19	1.77	2.64	2.99	1.29	1.82	3.48	3.17	K06236//collagen, type I, alpha+ko04933//AGE-RAGE signaling pathway in diabetic complications;K14491//two-component response regulator ARR-B family+ko04075//Plant hormone signal transduction;K22218//protein-tyrosine sulfotransferase [EC:2.8.2.20]	GO:0018130//heterocycle biosynthetic process;GO:0009987//cellular process;GO:0071704//organic substance metabolic process;GO:2001141//regulation of RNA biosynthetic process;GO:0019219//regulation of nucleobase-containing compound metabolic process;GO:0031323//regulation of cellular metabolic process;GO:0097659//nucleic acid-templated transcription;GO:0044237//cellular metabolic process;GO:0034641…
101243628	BGI_novel_T000050,BGI_novel_T000049,BGI_novel_T000048,XM_004228560.3	Known_gene	16.6	12.05	21.7	17.71	14.11	15.55	10.73	12.1	12.37	11.52	12.26	17.73	7.09	11.87	10.7	18.58	18.28	15.19	8.3	10.3	7.13	24.44	12.31	10.54	K04567//lysyl-tRNA synthetase, class II [EC:6.1.1.6]+ko00970//Aminoacyl-tRNA biosynthesis;K04567//lysyl-tRNA synthetase, class II [EC:6.1.1.6]+ko00970//Aminoacyl-tRNA biosynthesis;K04567//lysyl-tRNA synthetase, class II [EC:6.1.1.6]+ko00970//Aminoacyl-tRNA biosynthesis;K04567//lysyl-tRNA synthetase, class II [EC:6.1.1.6]+ko00970//Aminoacyl-tRNA biosynthesis	GO:0043604//amide biosynthetic process;GO:0006082//organic acid metabolic process;GO:0003006//developmental process involved in reproduction;GO:0035670//plant-type ovary development;GO:0048608//reproductive structure development;GO:0044249//cellular biosynthetic process;GO:0006520//cellular amino acid metabolic process;GO:0032501//multicellular organismal process;GO:0034645//cellular macromolecul…
101243629	XM_004228649.3	Known_gene	3.5	4.1	2.2	3.65	4.43	4.37	6.32	4.34	5.32	4.13	6.2	3	2.58	6.97	3.57	4.7	2.46	3.72	5.94	6.33	4.03	2.08	2.55	3.56	K11584//serine/threonine-protein phosphatase 2A regulatory subunit B'+ko03015//mRNA surveillance pathway;K13863//solute carrier family 7 (cationic amino acid transporter), member 1	GO:0005887//integral component of plasma membrane;GO:0005886//plasma membrane;GO:0016021//integral component of membrane;GO:0031226//intrinsic component of plasma membrane;GO:0044425//membrane part;GO:0031224//intrinsic component of membrane;GO:0044464//cell part;GO:0071944//cell periphery;GO:0005623//cell;GO:0016020//membrane;GO:0044459//plasma membrane part;GO:0015291//secondary active transmem…
101243631	XM_004246601.3	Known_gene	7.14	32.8	7.26	85.97	45.84	4.31	10.07	9.09	15.92	40.39	31.91	13.03	16.06	6.23	7.15	10.51	11	11.04	20.83	33.63	58.22	10.41	46.71	5.02	K10775//phenylalanine ammonia-lyase [EC:4.3.1.24]+ko01100//Metabolic pathways+ko01110//Biosynthesis of secondary metabolites+ko00940//Phenylpropanoid biosynthesis+ko00360//Phenylalanine metabolism	GO:0046394//carboxylic acid biosynthetic process;GO:0019439//aromatic compound catabolic process;GO:0016053//organic acid biosynthetic process;GO:0009072//aromatic amino acid family metabolic process;GO:1902222//erythrose 4-phosphate/phosphoenolpyruvate family amino acid catabolic process;GO:0016054//organic acid catabolic process;GO:0009800//cinnamic acid biosynthetic process;GO:0042537//benzene…
101243632	XM_019213603.1,XM_019213601.1	Known_gene	0.17	0.18	0.35	0.53	0.3	0.37	0.73	0.52	0.73	0.68	0.65	0.51	0.08	0.35	0.19	0.4	0.62	0.55	0.34	0.26	0.18	0.72	0.56	0.39	K03006//DNA-directed RNA polymerase II subunit RPB1 [EC:2.7.7.6]+ko00230//Purine metabolism+ko03020//RNA polymerase+ko01100//Metabolic pathways+ko00240//Pyrimidine metabolism;K03006//DNA-directed RNA polymerase II subunit RPB1 [EC:2.7.7.6]+ko00230//Purine metabolism+ko03020//RNA polymerase+ko01100//Metabolic pathways+ko00240//Pyrimidine metabolism
101243633	BGI_novel_T010997,XM_004246799.2	Known_gene	1.91	1.75	2.35	2.08	1.2	0.94	1.49	1.71	2.06	1.53	1.38	1.98	2.05	2.72	2.86	1.85	1.79	1.87	2.71	2.96	1.88	2.08	1.56	1.32	K17964//leucine-rich PPR motif-containing protein, mitochondrial;K17964//leucine-rich PPR motif-containing protein, mitochondrial	GO:0009451//RNA modification;GO:0006807//nitrogen compound metabolic process;GO:0090304//nucleic acid metabolic process;GO:0046483//heterocycle metabolic process;GO:0006139//nucleobase-containing compound metabolic process;GO:0044238//primary metabolic process;GO:0044237//cellular metabolic process;GO:0016070//RNA metabolic process;GO:0008152//metabolic process;GO:0006725//cellular aromatic compo…
101243634	XM_004229064.1	Known_gene	0	0	0	0	0	0	0	0	0	0	0	0	0	0	0.08	0	0	0	0	0	0	0	0	0	K07478//putative ATPase;K13436//pto-interacting protein 1 [EC:2.7.11.1]+ko04626//Plant-pathogen interaction;K00820//glucosamine---fructose-6-phosphate aminotransferase (isomerizing) [EC:2.6.1.16]+ko00250//Alanine, aspartate and glutamate metabolism+ko00520//Amino sugar and nucleotide sugar metabolism+ko01100//Metabolic pathways;K01723//hydroperoxide dehydratase [EC:4.2.1.92]+ko00592//alpha-Linole…
101243635	XM_004229237.3	Known_gene	3.91	1.63	2.64	1.1	1.95	1.15	2.15	1.7	2	0.89	0.85	1.27	0.81	1.35	1.64	1.07	1.84	1.87	0.83	1.01	1.01	1.45	0.89	0.89	K14567//U3 small nucleolar RNA-associated protein 14+ko03008//Ribosome biogenesis in eukaryotes	GO:1901363//heterocyclic compound binding;GO:0003677//DNA binding;GO:0003676//nucleic acid binding;GO:0097159//organic cyclic compound binding;GO:0005488//binding;
101243636	NM_001322017.1	Known_gene	12.35	1.23	4.89	1.1	3.35	1.93	1.02	0.85	1.8	1.69	1.21	0.78	0.13	0.83	0.13	0.49	3.14	4.99	0.33	0.3	0.28	0.58	0.46	0.19	K02210//DNA replication licensing factor MCM7 [EC:3.6.4.12]+ko03030//DNA replication	GO:0034645//cellular macromolecule biosynthetic process;GO:0009059//macromolecule biosynthetic process;GO:0090304//nucleic acid metabolic process;GO:0034641//cellular nitrogen compound metabolic process;GO:0006260//DNA replication;GO:0044238//primary metabolic process;GO:0009058//biosynthetic process;GO:0044260//cellular macromolecule metabolic process;GO:0006270//DNA replication initiation;GO:00…
101243637	XM_004229511.3	Known_gene	0	0	0	0	0	0	0	0	0	0	0	0	0	0	0.14	0	0	0	0	0	0	0	0	0		GO:0060255//regulation of macromolecule metabolic process;GO:0065007//biological regulation;GO:0009889//regulation of biosynthetic process;GO:0031323//regulation of cellular metabolic process;GO:1901576//organic substance biosynthetic process;GO:1903506//regulation of nucleic acid-templated transcription;GO:0080090//regulation of primary metabolic process;GO:0046483//heterocycle metabolic process…
101243638	XM_004229571.3	Known_gene	176.78	259.45	186.13	119.04	99.63	161.47	245.9	223.16	186.91	77.59	67.68	118.25	27.9	110.4	55.62	104.65	145.33	124.51	45.84	42.33	60.19	144.96	73.19	62.21		GO:0008152//metabolic process;GO:0015979//photosynthesis;GO:0009987//cellular process;GO:0044237//cellular metabolic process;GO:0009521//photosystem;GO:0016020//membrane;GO:0098796//membrane protein complex;GO:0005623//cell;GO:0044436//thylakoid part;GO:0044425//membrane part;GO:0009523//photosystem II;GO:0044424//intracellular part;GO:0042651//thylakoid membrane;GO:0009579//thylakoid;GO:0043234/…
101243639	XM_004247655.3	Known_gene	2.6	1.9	2.11	3.25	3.85	2	1.2	1.05	1.41	2.95	2.23	1.99	3.03	2.74	2.26	1.21	1.13	1.24	1.67	2.09	1.9	1.77	1.37	0.67	K18081//myotubularin-related protein 1/2 [EC:3.1.3.64 3.1.3.95]+ko01100//Metabolic pathways+ko04070//Phosphatidylinositol signaling system+ko00562//Inositol phosphate metabolism;K12812//ATP-dependent RNA helicase UAP56/SUB2 [EC:3.6.4.13]+ko03040//Spliceosome+ko03015//mRNA surveillance pathway+ko03013//RNA transport
101243640	XM_010328655.2	Known_gene	18.39	30.55	11.38	14.18	8.32	10.9	32.67	25.42	28.24	14.75	7.32	12.35	108.02	69.31	42.21	7.9	31.6	45.97	55.46	78.5	50.33	10.5	12.24	8.89	K13899//cystatin-C	GO:0032268//regulation of cellular protein metabolic process;GO:0065007//biological regulation;GO:0043086//negative regulation of catalytic activity;GO:0080090//regulation of primary metabolic process;GO:0030162//regulation of proteolysis;GO:0031323//regulation of cellular metabolic process;GO:0065009//regulation of molecular function;GO:0048523//negative regulation of cellular process;GO:0060255…
101243641	XM_004248137.3,XM_004248136.3	Known_gene	23.2	25.88	36.68	44.23	41.36	32.92	26.77	32.17	34.1	47.35	48.81	40.89	37.68	40.88	47.07	54.21	42.67	42.96	43.74	41.39	40.39	47.31	51.67	42.3	K00232//acyl-CoA oxidase [EC:1.3.3.6]+ko04146//Peroxisome+ko00592//alpha-Linolenic acid metabolism+ko01100//Metabolic pathways+ko01110//Biosynthesis of secondary metabolites+ko01212//Fatty acid metabolism+ko01040//Biosynthesis of unsaturated fatty acids+ko00071//Fatty acid degradation;K00232//acyl-CoA oxidase [EC:1.3.3.6]+ko04146//Peroxisome+ko00592//alpha-Linolenic acid metabolism+ko01100//Metab…	GO:0055114//oxidation-reduction process;GO:0030258//lipid modification;GO:0006631//fatty acid metabolic process;GO:0008152//metabolic process;GO:0044281//small molecule metabolic process;GO:0044237//cellular metabolic process;GO:0046395//carboxylic acid catabolic process;GO:0009987//cellular process;GO:0019395//fatty acid oxidation;GO:0009062//fatty acid catabolic process;GO:0019752//carboxylic a…
101243642	XM_019216079.1,XM_004248222.3	Known_gene	0.9	0.54	0.81	0.53	0.96	0.58	0.76	0.62	0.4	0.43	0.63	0.52	0.17	0.37	0.22	0.58	0.7	0.87	0.28	0.14	0.17	0.45	0.42	0.47	K10666//E3 ubiquitin-protein ligase RNF5 [EC:2.3.2.27]+ko04141//Protein processing in endoplasmic reticulum;K10666//E3 ubiquitin-protein ligase RNF5 [EC:2.3.2.27]+ko04141//Protein processing in endoplasmic reticulum	GO:0016020//membrane;GO:0016021//integral component of membrane;GO:0044425//membrane part;GO:0031224//intrinsic component of membrane;GO:0043169//cation binding;GO:0046872//metal ion binding;GO:0043167//ion binding;GO:0003824//catalytic activity;GO:0005488//binding;GO:0016874//ligase activity;
101243643	BGI_novel_T001790,XM_004230661.3,BGI_novel_T001791,XM_010316889.2	Known_gene	1.16	2.55	0.73	1.36	2.09	1.12	2.38	2.51	3.38	2.66	1.95	1.5	3.54	1.39	1.21	2.42	3.07	4.62	4.58	5.48	2.75	2.18	4.01	3.43	K13348//protein Mpv17+ko04146//Peroxisome;K13348//protein Mpv17+ko04146//Peroxisome;K13348//protein Mpv17+ko04146//Peroxisome;K13348//protein Mpv17+ko04146//Peroxisome	GO:0016020//membrane;GO:0031224//intrinsic component of membrane;GO:0044425//membrane part;GO:0016021//integral component of membrane;
101243644	XM_010328848.2	Known_gene	1.25	0.35	0.35	0.29	0.67	0.56	0.65	0.49	0.39	0.26	0.23	0.3	0.3	0.61	0.17	0.23	0.54	1.06	0.1	0.11	0.09	0.14	0.23	0.4
101243645	XM_010316938.2,NM_001317969.1	Known_gene	12	13.13	9.85	13.47	17.62	11.81	12.88	11.2	13.13	14.73	18.65	14.77	25.36	21.43	23.54	17.48	13.26	18.32	20.07	19.54	17.74	14.11	15.94	20.8	K15223//upstream activation factor subunit UAF30;K15223//upstream activation factor subunit UAF30
101243646	XM_010329008.2,XM_010329006.2,XM_010329005.2,BGI_novel_T012092,BGI_novel_T012093,BGI_novel_T012096,BGI_novel_T012095,XM_010329007.2,BGI_novel_T012094,XM_019216144.1,XM_019216143.1,XM_004248506.3,XM_010329009.2	Known_gene	9.55	4.55	5.83	3.56	5.79	3.87	2.28	2.72	2.15	1.9	2.03	1.56	3.17	4.85	5.16	4.13	3.82	3.74	2.67	3.08	2.55	2.32	2.96	2.54	K08741//DNA mismatch repair protein MSH5;K08741//DNA mismatch repair protein MSH5;K08741//DNA mismatch repair protein MSH5;K08741//DNA mismatch repair protein MSH5;K08741//DNA mismatch repair protein MSH5;K08741//DNA mismatch repair protein MSH5;K08741//DNA mismatch repair protein MSH5;K08741//DNA mismatch repair protein MSH5;K08741//DNA mismatch repair protein MSH5;K08741//DNA mismatch repair pr…	GO:0043170//macromolecule metabolic process;GO:1901360//organic cyclic compound metabolic process;GO:0044238//primary metabolic process;GO:0008152//metabolic process;GO:0033554//cellular response to stress;GO:0006281//DNA repair;GO:0034641//cellular nitrogen compound metabolic process;GO:0006950//response to stress;GO:0006259//DNA metabolic process;GO:0006807//nitrogen compound metabolic process;…
101243647	XM_010317018.2,XM_004230829.3	Known_gene	9.13	8	8.2	9.18	9.3	8.9	6.63	6.8	7.03	7.66	9.92	9.04	6.77	11.31	9.69	11.46	10.19	11.64	9.62	9.86	7.47	11.54	11.49	14.89	K16670//homeobox protein Meis2;K15613//homeobox protein Meis1;K16670//homeobox protein Meis2;K15613//homeobox protein Meis1	GO:0065007//biological regulation;GO:0060255//regulation of macromolecule metabolic process;GO:2000112//regulation of cellular macromolecule biosynthetic process;GO:0031323//regulation of cellular metabolic process;GO:0031326//regulation of cellular biosynthetic process;GO:0019222//regulation of metabolic process;GO:0009889//regulation of biosynthetic process;GO:2001141//regulation of RNA biosynt…
101243648	XM_004231003.2	Known_gene	16.14	8.58	11.92	9.38	15.49	8.66	6.05	8.67	8.44	9.5	8.77	8.6	13.27	12.48	12.35	7.58	11.89	10.12	9.4	10.1	10.05	9.2	8.62	7.54	K20815//N-terminal acetyltransferase 2
101243649	XM_019212765.1	Known_gene	0.41	0.54	0.58	1.2	0.59	0.83	0.6	0.42	0.45	0.7	0.55	0.75	0.81	0.67	1.14	0.97	0.71	0.48	0.81	0.65	0.68	0.72	0.95	0.55	K15271//ATP-dependent DNA helicase HFM1/MER3 [EC:3.6.4.12]
101243650	XM_010329311.1	Known_gene	0	0	0	0	0	0	0	0	0	0	0	0	0	0	0.05	0	0	0	0	0	0	0	0	0	K17604//zinc finger SWIM domain-containing protein 3
101243651	XM_019211915.1,XM_019211914.1	Known_gene	0.16	0.03	0.16	0.07	0.18	0.05	0.1	0.06	0.15	0.07	0.09	0.1	0	0.02	0.02	0.02	0.05	0.03	0	0.02	0.04	0.03	0	0.02
101243653	BGI_novel_T002219,XM_004231522.3	Known_gene	16.1	19	16.57	21.58	18.97	16.06	13.56	13.83	17.89	28.45	29.04	25.76	28.45	25.74	28.37	53.27	20.12	27.59	32.81	23.98	25.14	36.34	41.93	33.52	K14546//U3 small nucleolar RNA-associated protein 5+ko03008//Ribosome biogenesis in eukaryotes;K14546//U3 small nucleolar RNA-associated protein 5+ko03008//Ribosome biogenesis in eukaryotes	GO:0042254//ribosome biogenesis;GO:0009987//cellular process;GO:0034470//ncRNA processing;GO:0044237//cellular metabolic process;GO:0090304//nucleic acid metabolic process;GO:0071704//organic substance metabolic process;GO:0008152//metabolic process;GO:0046483//heterocycle metabolic process;GO:0006807//nitrogen compound metabolic process;GO:1901360//organic cyclic compound metabolic process;GO:00…
101243654	BGI_novel_T002105,XM_004231675.3	Known_gene	15.2	15.77	16.04	16.34	12.95	12.26	11.95	11.61	14.61	16.95	15.67	16.81	21.12	18.33	20.04	20.13	17.05	18.75	16.06	15.51	13.69	16.87	19.2	17.04	K01354//oligopeptidase B [EC:3.4.21.83];K01354//oligopeptidase B [EC:3.4.21.83]	GO:0070011//peptidase activity, acting on L-amino acid peptides;GO:0070008//serine-type exopeptidase activity;GO:0004175//endopeptidase activity;GO:0008236//serine-type peptidase activity;GO:0016787//hydrolase activity;GO:0140096//catalytic activity, acting on a protein;GO:0004252//serine-type endopeptidase activity;GO:0008238//exopeptidase activity;GO:0017171//serine hydrolase activity;GO:000382…
101243655	XM_004231734.3,XM_010317612.2,XM_004231733.3,XM_010317614.2	Known_gene	181.9	341.01	149.03	453.34	317.03	334.14	219.75	207.98	226.96	601.37	524.46	454.97	502.88	430.01	467.95	873.77	339.96	434.98	454.64	321.55	437.84	518.5	692.46	838.97	K02996//small subunit ribosomal protein S9+ko03010//Ribosome;K10457//kelch-like protein 20;K15046//influenza virus NS1A-binding protein;K02996//small subunit ribosomal protein S9+ko03010//Ribosome;K10457//kelch-like protein 20;K15046//influenza virus NS1A-binding protein;K02996//small subunit ribosomal protein S9+ko03010//Ribosome;K10457//kelch-like protein 20;K15046//influenza virus NS1A-binding…
101243656	XM_004249510.3	Known_gene	25.13	42.57	20.63	5.28	7.96	7.26	13.89	4.75	15.03	7.98	3.74	3.42	6.29	7.29	3.34	3.71	4.47	11.28	3.76	2.59	4.46	8.77	3.26	2.03	K10775//phenylalanine ammonia-lyase [EC:4.3.1.24]+ko01100//Metabolic pathways+ko01110//Biosynthesis of secondary metabolites+ko00940//Phenylpropanoid biosynthesis+ko00360//Phenylalanine metabolism	GO:0009800//cinnamic acid biosynthetic process;GO:1902222//erythrose 4-phosphate/phosphoenolpyruvate family amino acid catabolic process;GO:0017144//drug metabolic process;GO:0016054//organic acid catabolic process;GO:0009063//cellular amino acid catabolic process;GO:0044550//secondary metabolite biosynthetic process;GO:0006520//cellular amino acid metabolic process;GO:0006559//L-phenylalanine ca…
101243657	XM_004249733.3,BGI_novel_T012551	Known_gene	3.62	0.16	7.67	1.33	0.86	0.52	0.22	0.09	0.13	0.7	0.2	3.2	0.07	0.19	0.06	0.12	0	0	0	0	0.02	4.97	0.03	0.06	K09841//xanthoxin dehydrogenase [EC:1.1.1.288]+ko00906//Carotenoid biosynthesis+ko01100//Metabolic pathways+ko01110//Biosynthesis of secondary metabolites;K13070//momilactone-A synthase [EC:1.1.1.295]+ko00904//Diterpenoid biosynthesis+ko01110//Biosynthesis of secondary metabolites;K09841//xanthoxin dehydrogenase [EC:1.1.1.288]+ko00906//Carotenoid biosynthesis+ko01100//Metabolic pathways+ko01110//…
101243658	BGI_novel_T012751,BGI_novel_T012750,XM_019211119.1,XM_019211120.1	Known_gene	2.85	1	1.28	0.92	1.9	1.41	0.98	0.98	1.05	1.58	1.52	0.91	0.77	1	0.82	0.65	1.84	2.84	0.77	0.6	0.58	0.82	0.88	0.61	K14319//Ran GTPase-activating protein 1+ko03013//RNA transport
101243659	NM_001319992.1	Known_gene	2.19	12.02	1.9	43.38	6.8	4.54	64.41	34.71	50.47	3.01	4.44	2.51	402.56	13.46	234.36	1.42	9.01	2.23	312.23	437.57	714	9.28	49.88	2.33		GO:0046872//metal ion binding;GO:0043167//ion binding;GO:0043169//cation binding;GO:0005488//binding;GO:0008270//zinc ion binding;GO:0046914//transition metal ion binding;
101243660	XM_010318034.2,NM_001329949.1,BGI_novel_T003235	Known_gene	23.23	36.78	18.06	33.53	31.83	28.19	37.57	30.34	32.33	66.91	53.51	41.55	47.78	45.11	40.66	71.59	34.34	47.4	49.93	44.59	41.22	39.5	60.44	73.11
101243662	XM_004232549.3,XM_010318197.2	Known_gene	12.02	12.07	16.82	13.29	14.22	10.35	10.93	11.83	15.55	16.29	16.9	13.53	19.81	15.87	19	20.17	16.38	16.26	19.31	19.41	16.72	16.35	20.24	15.32	K14007//protein transport protein SEC24+ko04141//Protein processing in endoplasmic reticulum;K14007//protein transport protein SEC24+ko04141//Protein processing in endoplasmic reticulum	GO:0042886//amide transport;GO:0016192//vesicle-mediated transport;GO:0033036//macromolecule localization;GO:0006810//transport;GO:0045184//establishment of protein localization;GO:0048193//Golgi vesicle transport;GO:0006888//ER to Golgi vesicle-mediated transport;GO:0051234//establishment of localization;GO:0006886//intracellular protein transport;GO:0051179//localization;GO:0034613//cellular pr…
101243664	XM_010318686.1,XM_004233145.1,XM_010318685.2	Known_gene	5.67	5.49	5.21	6.73	7.31	6.57	6.12	5.3	6.21	8.05	8.63	7.38	13.85	9.84	10.29	7.1	6.73	9.11	9.93	9.39	7.24	6.44	8.76	9.02
101243665	XM_004250674.2	Known_gene	0.04	0.11	0.04	0	0.04	0.12	0.15	0.07	0.19	0	0.08	0.04	0.49	0.43	0.24	0.07	0.55	0.78	0.08	0.37	0.12	0	0	0
101243667	XM_004233705.3	Known_gene	0.13	0.79	0	0.17	0.13	0.17	0.57	0.33	0.43	1.86	0.09	0.04	3.31	1.86	1.86	0.12	0.86	0.65	2.93	2.37	0.83	0.21	0.51	0.08
101243668	XM_004251120.3,XM_010315135.2	Known_gene	0.07	0.01	0.06	0	0	0.05	0.75	0.01	0.21	0.13	0.17	0	0.02	0	0.79	0	0.14	0.03	0.4	0.53	4.69	0	0.14	0	K15613//homeobox protein Meis1;K16670//homeobox protein Meis2;K15613//homeobox protein Meis1;K16670//homeobox protein Meis2	GO:0050789//regulation of biological process;GO:0051252//regulation of RNA metabolic process;GO:0019222//regulation of metabolic process;GO:0010556//regulation of macromolecule biosynthetic process;GO:0060255//regulation of macromolecule metabolic process;GO:0019219//regulation of nucleobase-containing compound metabolic process;GO:0050794//regulation of cellular process;GO:1903506//regulation of…
101243669	XM_010315196.2,XM_010315197.2,XM_004251199.3	Known_gene	1.65	1.77	1.82	2.49	2.99	2.32	1.72	1.67	2.16	3.66	3.82	2.71	5.32	3.95	4.79	3.41	3.3	3.41	4.37	4.01	3.33	2.5	3.55	3.38	K08596//sentrin-specific protease 7 [EC:3.4.22.68];K08596//sentrin-specific protease 7 [EC:3.4.22.68]	GO:0044238//primary metabolic process;GO:0008152//metabolic process;GO:0071704//organic substance metabolic process;GO:0043412//macromolecule modification;GO:0070647//protein modification by small protein conjugation or removal;GO:0070646//protein modification by small protein removal;GO:0016926//protein desumoylation;GO:0044267//cellular protein metabolic process;GO:1901564//organonitrogen compo…
101243671	XM_004233911.3	Known_gene	4.75	47.04	4.69	72.42	14.85	7.49	19.18	20.95	20.1	10.82	3.29	48.46	6.66	46.04	20.09	44.05	31.81	41.96	33.26	29.13	12.92	18.92	27.35	43.38		GO:0016021//integral component of membrane;GO:0031224//intrinsic component of membrane;GO:0044425//membrane part;GO:0016020//membrane;
101243672	XM_004234186.3	Known_gene	1.3	0.47	0.64	0.48	0.71	0.31	0.25	0.24	0.36	0.45	0.19	0.3	0.41	0.44	0.3	0.5	0.74	0.75	0.36	0.09	0.1	0.29	0.61	0.48	K15505//DNA repair protein RAD5 [EC:3.6.4.-]	GO:0009507//chloroplast;GO:0043227//membrane-bounded organelle;GO:0044422//organelle part;GO:0009941//chloroplast envelope;GO:0043226//organelle;GO:0031967//organelle envelope;GO:0009526//plastid envelope;GO:0044424//intracellular part;GO:0044446//intracellular organelle part;GO:0043229//intracellular organelle;GO:0043231//intracellular membrane-bounded organelle;GO:0044435//plastid part;GO:00444…
101243673	BGI_novel_T013888,BGI_novel_T013886,BGI_novel_T013887,XM_010315452.2	Known_gene	7.91	7.36	10.08	7.75	7.85	6.35	7.05	7.82	8.31	8.41	9.41	8.18	12.26	13.95	12.01	11.49	10.26	10.78	12.12	12.75	9.22	9.09	10.75	10.04	K18328//lariat debranching enzyme [EC:3.1.-.-]	GO:0044464//cell part;GO:0005737//cytoplasm;GO:0044424//intracellular part;GO:0005829//cytosol;GO:0044444//cytoplasmic part;GO:0005622//intracellular;GO:0005623//cell;GO:0043169//cation binding;GO:0046872//metal ion binding;GO:0005488//binding;GO:0043167//ion binding;
101243674	XM_004234251.1	Known_gene	3.86	2.63	2.52	4.76	5.87	3.16	11.43	10.45	13.1	11.91	10.86	8.08	7	11.6	9.91	6.56	6.27	6.22	15.78	18.26	12.51	8.72	7.36	13.11	K03469//ribonuclease HI [EC:3.1.26.4]+ko03030//DNA replication;K05605//3-hydroxyisobutyryl-CoA hydrolase [EC:3.1.2.4]+ko00410//beta-Alanine metabolism+ko00280//Valine, leucine and isoleucine degradation+ko00640//Propanoate metabolism+ko01100//Metabolic pathways+ko01200//Carbon metabolism;K13459//disease resistance protein RPS2+ko04626//Plant-pathogen interaction;K03283//heat shock 70kDa protein 1…
101243675	XM_004234322.3	Known_gene	0.32	1.91	0.09	0	0.27	0.14	6.88	13.35	6.94	0.25	0.19	0	79.26	57.42	67.09	0.92	10.66	81.16	49.52	58.56	67.54	0.04	13.43	15.92	K16223//protein FLOWERING LOCUS T+ko04712//Circadian rhythm - plant
101243676	XM_004234404.3	Known_gene	2.1	2.47	2.92	2.52	2.36	1.77	1.92	2.11	2.59	1.73	1.83	2.51	3.79	2.98	3.35	2.16	2.54	1.98	3.28	2.3	2.48	1.98	1.77	1.6	K13800//UMP-CMP kinase [EC:2.7.4.- 2.7.4.14]+ko01100//Metabolic pathways+ko00240//Pyrimidine metabolism;K19090//CRISPR-associated protein Cas5t;K17710//pentatricopeptide repeat domain-containing protein 1;K19589//release factor glutamine methyltransferase [EC:2.1.1.297]
101243677	XM_004251953.3	Known_gene	615.6	766.11	405.53	314.21	295.91	502.43	806.62	626.69	540.94	215.71	162.73	324.26	6.84	149.2	25.16	161.93	189.61	88.27	31.4	34.08	65.89	299.64	101.98	182.19
101243680	XM_004252157.2	Known_gene	0.05	0	0	0	0	0	0	0	0	0	0.03	0	0.03	0.03	0.12	0	0.02	0	0	0	0	0	0	0	K13111//WD40 repeat-containing protein SMU1
101243681	XM_010319609.2,NM_001322292.1,XM_010319608.2	Known_gene	13.64	15.61	13.12	16.35	14.7	14.18	17.21	18.42	20.25	23.43	20.34	19.45	28.12	21.74	24.22	21.7	18.94	21.64	27.83	25.78	24.66	17.4	24.91	25.52	K02328//DNA polymerase delta subunit 2+ko03440//Homologous recombination+ko03420//Nucleotide excision repair+ko03030//DNA replication+ko00230//Purine metabolism+ko03410//Base excision repair+ko03430//Mismatch repair+ko01100//Metabolic pathways+ko00240//Pyrimidine metabolism;K02328//DNA polymerase delta subunit 2+ko03440//Homologous recombination+ko03420//Nucleotide excision repair+ko03030//DNA re…	GO:0006807//nitrogen compound metabolic process;GO:0034645//cellular macromolecule biosynthetic process;GO:0071704//organic substance metabolic process;GO:0044260//cellular macromolecule metabolic process;GO:0044249//cellular biosynthetic process;GO:0006139//nucleobase-containing compound metabolic process;GO:0009987//cellular process;GO:0006259//DNA metabolic process;GO:0008152//metabolic proces…
101243683	XM_004234954.3,XM_004234953.3	Known_gene	11.82	11.04	11.8	14.72	17.56	15.08	11.73	10.36	13.48	22	20.94	15.25	26.54	21.11	19.91	19.61	16.72	19.38	20.86	21.84	20.62	17.12	19.66	17.05	K20168//TBC1 domain family member 15;K20168//TBC1 domain family member 15	GO:0008104//protein localization;GO:0051049//regulation of transport;GO:0046907//intracellular transport;GO:0051179//localization;GO:0071702//organic substance transport;GO:0070727//cellular macromolecule localization;GO:0051345//positive regulation of hydrolase activity;GO:0043087//regulation of GTPase activity;GO:0043085//positive regulation of catalytic activity;GO:0045184//establishment of pr…
101243684	XM_004235219.3	Known_gene	26.14	12	31.13	76.6	96.36	81.47	14.14	11.65	24.93	4.68	22.66	18.37	0.98	8.6	3.97	21.27	27.6	24.1	1.41	0.47	3.56	4.98	4.12	5.79
101243685	XM_004252658.1	Known_gene	0	0	0	0	0	0	0	0	0	0	0	0	0	0	0.13	0	0	0	0	0	0	0	0	0	K01191//alpha-mannosidase [EC:3.2.1.24]+ko00511//Other glycan degradation;K05666//ATP-binding cassette, subfamily C (CFTR/MRP), member 2+ko02010//ABC transporters;K15255//ATP-dependent DNA helicase PIF1 [EC:3.6.4.12]
101243686	XM_004235442.1	Known_gene	0	0	0	0	0	0	0	0	0	0	0	0	0	0	0	0	0	0	0.05	0	0	0	0	0		GO:0004857//enzyme inhibitor activity;GO:0030414//peptidase inhibitor activity;GO:0030234//enzyme regulator activity;GO:0098772//molecular function regulator;GO:0004866//endopeptidase inhibitor activity;GO:0061134//peptidase regulator activity;GO:0061135//endopeptidase regulator activity;
101243687	BGI_novel_T005330,BGI_novel_T005329,XM_004235472.3,XM_004235473.3	Known_gene	34.25	21.75	37.71	20.49	21.46	19.97	21.62	23.22	20.85	11.25	15.47	16.63	7.65	22.71	13.95	12.4	18.27	13.41	13.68	14.79	11.68	26.81	10.12	8.88	K05857//phosphatidylinositol phospholipase C, delta [EC:3.1.4.11]+ko01100//Metabolic pathways+ko04933//AGE-RAGE signaling pathway in diabetic complications+ko04070//Phosphatidylinositol signaling system+ko00562//Inositol phosphate metabolism;K05857//phosphatidylinositol phospholipase C, delta [EC:3.1.4.11]+ko01100//Metabolic pathways+ko04933//AGE-RAGE signaling pathway in diabetic complications+k…	GO:0003677//DNA binding;GO:0003676//nucleic acid binding;GO:1901363//heterocyclic compound binding;GO:0097159//organic cyclic compound binding;GO:0005488//binding;
101243688	XM_004252882.3	Known_gene	0	0	0	0	0	0	0	0	0	0.07	0	0	0	0	0	0	0.07	0	0	0.07	0	0.07	0.07	0.14		GO:0030234//enzyme regulator activity;GO:0098772//molecular function regulator;GO:0004857//enzyme inhibitor activity;
101243689	XM_004253137.3	Known_gene	3.89	4.62	4.65	6.89	3.64	4.74	4.7	4	3.88	6.83	3.81	6.83	2.04	4.98	4.5	10.81	10.76	6.81	2.5	1.89	2.18	7.43	6.54	6.6	K03452//magnesium/proton exchanger;K06180//23S rRNA pseudouridine1911/1915/1917 synthase [EC:5.4.99.23];K17285//selenium-binding protein 1;K17710//pentatricopeptide repeat domain-containing protein 1	GO:0009451//RNA modification;GO:1901360//organic cyclic compound metabolic process;GO:0006139//nucleobase-containing compound metabolic process;GO:0009987//cellular process;GO:0046483//heterocycle metabolic process;GO:0006725//cellular aromatic compound metabolic process;GO:0034641//cellular nitrogen compound metabolic process;GO:0006807//nitrogen compound metabolic process;GO:0071704//organic su…
101243690	XM_010320374.2,XM_010320372.2,XM_019213144.1,BGI_novel_T005093,XM_010320375.2,BGI_novel_T005092,XM_004235802.3,XM_010320373.1	Known_gene	4.57	3.23	7.19	5.66	5.69	6.73	6.57	6.2	5.1	5.71	4.28	7.89	3.35	1.98	1.78	3.9	4.61	3.99	2.92	2.32	2.01	5.59	4.06	7.14		GO:0033036//macromolecule localization;GO:0006810//transport;GO:0002790//peptide secretion;GO:0042886//amide transport;GO:0032940//secretion by cell;GO:0046903//secretion;GO:0051649//establishment of localization in cell;GO:0071702//organic substance transport;GO:0015833//peptide transport;GO:0009306//protein secretion;GO:0051641//cellular localization;GO:0045184//establishment of protein localiz…
101243692	NM_001321274.1	Known_gene	0.14	0.22	0.2	0.48	0.77	0.34	0.34	0.52	0.46	0.76	1.5	0.28	5.13	1.18	4.1	0.65	1.03	0.77	5.9	3.85	2.53	0.7	3.27	2.81	K13126//polyadenylate-binding protein+ko03015//mRNA surveillance pathway+ko03018//RNA degradation+ko03013//RNA transport;K12862//pleiotropic regulator 1+ko03040//Spliceosome;K05941//glutathione gamma-glutamylcysteinyltransferase [EC:2.3.2.15]	GO:0090304//nucleic acid metabolic process;GO:0044238//primary metabolic process;GO:0010556//regulation of macromolecule biosynthetic process;GO:0051252//regulation of RNA metabolic process;GO:0006355//regulation of transcription, DNA-templated;GO:0009058//biosynthetic process;GO:0034654//nucleobase-containing compound biosynthetic process;GO:0009889//regulation of biosynthetic process;GO:0050789…
101243696	XM_004236810.2	Known_gene	3.32	2.79	2.42	1.85	3.62	3.87	1.82	1.5	1.77	4.38	5.82	4.82	2.17	2.23	1.77	3.19	2.69	4.32	1.57	1.01	1.48	3.94	4.63	3.34	K03868//RING-box protein 1+ko04141//Protein processing in endoplasmic reticulum+ko03420//Nucleotide excision repair+ko04120//Ubiquitin mediated proteolysis;K04733//interleukin-1 receptor-associated kinase 4 [EC:2.7.11.1]
101243697	XM_004236984.3	Known_gene	1.43	0.03	0.48	0	0.17	0.11	0.17	0.2	0.14	0.08	0.04	0	0	0.11	0.04	0.03	0.33	0.11	0.07	0	0.04	0.1	0.04	0.1
101243699	NM_001321275.1	Known_gene	4.6	5.26	2.88	2.37	10.12	4.97	4.28	2.99	8.99	39.41	14.93	2.16	5.24	12.84	16.88	10.21	17.69	6.71	15.83	10.74	41.39	8.39	12.69	3.34	K10752//histone-binding protein RBBP4;K07213//copper chaperone	GO:0006875//cellular metal ion homeostasis;GO:0065008//regulation of biological quality;GO:0050801//ion homeostasis;GO:0009987//cellular process;GO:0030003//cellular cation homeostasis;GO:0006811//ion transport;GO:0006810//transport;GO:0055076//transition metal ion homeostasis;GO:0051179//localization;GO:0006812//cation transport;GO:0055080//cation homeostasis;GO:0055065//metal ion homeostasis;GO…
101243701	XM_004237707.3	Known_gene	0	0	0	0	0	0	0	0	0	0	0	0	0.03	0	0	0	0	0.03	0.03	0	0	0	0	0	K09422//transcription factor MYB, plant	GO:0009889//regulation of biosynthetic process;GO:2001141//regulation of RNA biosynthetic process;GO:0050789//regulation of biological process;GO:0010556//regulation of macromolecule biosynthetic process;GO:0031323//regulation of cellular metabolic process;GO:0006355//regulation of transcription, DNA-templated;GO:0048869//cellular developmental process;GO:0050794//regulation of cellular process;G…
101243702	XM_004237994.3	Known_gene	2.58	5.43	3.61	31.07	24.92	8.54	5.52	3.84	5.28	43.35	27.3	23.06	28.27	11.67	36.07	27.5	13.83	7.3	34.34	34.5	32.12	11.6	20.78	13.13	K00924//kinase [EC:2.7.1.-]	GO:0044260//cellular macromolecule metabolic process;GO:0009845//seed germination;GO:0044237//cellular metabolic process;GO:0006468//protein phosphorylation;GO:0006950//response to stress;GO:0050896//response to stimulus;GO:0046777//protein autophosphorylation;GO:0006464//cellular protein modification process;GO:0006793//phosphorus metabolic process;GO:0043412//macromolecule modification;GO:00717…
101243703	NM_001347058.1	Known_gene	35.12	26.25	31.77	44.92	30.82	34.34	22.96	19.12	22.05	62.84	54.42	53.07	31.41	47.77	28.95	65.42	40.91	30.62	28.18	34.98	39.63	66.29	52.15	48.56	K14495//F-box protein GID2+ko04075//Plant hormone signal transduction
101243704	NM_001324040.1,XM_010322103.2	Known_gene	21.84	25.59	26.13	35.96	55.3	43.99	28.79	31.72	36.56	48.15	52.94	41.89	32	26.53	23.81	29.8	46.01	64.1	22.27	25.6	27.74	28.69	33.06	43.48	K10688//ubiquitin-conjugating enzyme E2 W [EC:2.3.2.25]+ko04120//Ubiquitin mediated proteolysis;K10688//ubiquitin-conjugating enzyme E2 W [EC:2.3.2.25]+ko04120//Ubiquitin mediated proteolysis	GO:0044237//cellular metabolic process;GO:0044267//cellular protein metabolic process;GO:0009057//macromolecule catabolic process;GO:0070647//protein modification by small protein conjugation or removal;GO:0044260//cellular macromolecule metabolic process;GO:0010498//proteasomal protein catabolic process;GO:0016567//protein ubiquitination;GO:0036211//protein modification process;GO:0044238//prima…
101243705	XM_004238414.3	Known_gene	11.9	11.43	13.8	15.76	18.56	14.88	10.81	11.74	13.72	22.81	21.95	17.02	25.87	22.18	24.82	21.19	17.9	19.89	22.81	21.94	21.95	16.87	21.21	18.39	K18655//ATP-dependent RNA helicase DDX19/DBP5 [EC:3.6.4.13]	GO:0051649//establishment of localization in cell;GO:0071702//organic substance transport;GO:0016973//poly(A)+ mRNA export from nucleus;GO:0042221//response to chemical;GO:0071426//ribonucleoprotein complex export from nucleus;GO:0001101//response to acid chemical;GO:1901700//response to oxygen-containing compound;GO:0071704//organic substance metabolic process;GO:0015833//peptide transport;GO:00…
101243706	XM_004238557.1	Known_gene	0	0	0	0	0	0	0	0	0	0	0.02	0	0	0	0.02	0	0	0	0	0	0	0	0	0	K01187//alpha-glucosidase [EC:3.2.1.20]+ko01100//Metabolic pathways+ko00052//Galactose metabolism+ko00500//Starch and sucrose metabolism;K21840//hexose oxidase [EC:1.1.3.5]+ko00030//Pentose phosphate pathway+ko01100//Metabolic pathways	GO:0003824//catalytic activity;GO:0050662//coenzyme binding;GO:0016491//oxidoreductase activity;GO:1901265//nucleoside phosphate binding;GO:0005488//binding;GO:0016614//oxidoreductase activity, acting on CH-OH group of donors;GO:0048037//cofactor binding;GO:0050660//flavin adenine dinucleotide binding;GO:0097159//organic cyclic compound binding;GO:0036094//small molecule binding;GO:0043168//anion…
101243707	XM_004238676.3	Known_gene	22	23.13	28.67	32.54	24.73	27.55	23.25	26.56	30.15	34.47	39.47	30.9	39.58	35.19	29.48	47.12	40.54	49.46	35.47	36.62	31.51	36.46	47.47	34.3	K08472//mlo protein;K07541//phosphatidylinositol glycan, class X+ko01100//Metabolic pathways+ko00563//Glycosylphosphatidylinositol (GPI)-anchor biosynthesis
101243708	XM_010322385.2,XM_004238759.3	Known_gene	4.59	4.39	4.81	5.6	5.2	3.62	4.32	4.39	5.46	5.54	6.14	5.87	9.09	9.32	9.29	6.83	5.57	5.53	10.39	8.89	6.91	6.34	7.68	6.24	K06180//23S rRNA pseudouridine1911/1915/1917 synthase [EC:5.4.99.23];K10683//BRCA1-associated RING domain protein 1+ko03440//Homologous recombination;K17710//pentatricopeptide repeat domain-containing protein 1;K03452//magnesium/proton exchanger;K17285//selenium-binding protein 1;K06180//23S rRNA pseudouridine1911/1915/1917 synthase [EC:5.4.99.23];K10683//BRCA1-associated RING domain protein 1+ko…	GO:0009987//cellular process;GO:0090304//nucleic acid metabolic process;GO:0043170//macromolecule metabolic process;GO:0044237//cellular metabolic process;GO:1901360//organic cyclic compound metabolic process;GO:0044238//primary metabolic process;GO:0009451//RNA modification;GO:0006139//nucleobase-containing compound metabolic process;GO:0016070//RNA metabolic process;GO:0044260//cellular macromo…
101243709	XM_019213784.1	Known_gene	0.08	0.05	0.24	0.85	3.41	0.49	0.12	0.47	0.24	1.06	2.88	0.68	0.18	0	0.3	0.38	0.66	0.49	0.05	0.44	0.25	0.08	0.67	1.72	K04733//interleukin-1 receptor-associated kinase 4 [EC:2.7.11.1]	GO:0044425//membrane part;GO:0016021//integral component of membrane;GO:0016020//membrane;GO:0031224//intrinsic component of membrane;GO:0043168//anion binding;GO:0003824//catalytic activity;GO:0005488//binding;GO:0004672//protein kinase activity;GO:0016301//kinase activity;GO:0032553//ribonucleotide binding;GO:0140096//catalytic activity, acting on a protein;GO:0008144//drug binding;GO:0097367//…
101243711	XM_004240011.3	Known_gene	2.57	1.61	2.11	1.68	1.13	1.55	1.04	0.78	0.78	1.18	0.55	0.9	0.12	0.29	0.61	0.44	0.38	0.38	0.36	0.09	0.7	0.73	0.5	0.11	K09286//EREBP-like factor	GO:0019438//aromatic compound biosynthetic process;GO:0044260//cellular macromolecule metabolic process;GO:0097659//nucleic acid-templated transcription;GO:1901360//organic cyclic compound metabolic process;GO:1901362//organic cyclic compound biosynthetic process;GO:0044271//cellular nitrogen compound biosynthetic process;GO:0034641//cellular nitrogen compound metabolic process;GO:0009987//cellul…
101243714	NM_001310468.1	Known_gene	9.45	15.69	10.23	10.69	13.51	15.21	13.22	11.16	11.94	13.04	10.37	10.05	3.82	7.24	5.03	6.37	13.82	13.82	3.19	3.61	9.07	8.98	5.82	4.82	K00924//kinase [EC:2.7.1.-]	GO:1901564//organonitrogen compound metabolic process;GO:0044238//primary metabolic process;GO:0019538//protein metabolic process;GO:0009056//catabolic process;GO:0008152//metabolic process;GO:0006508//proteolysis;GO:0009057//macromolecule catabolic process;GO:0006807//nitrogen compound metabolic process;GO:0030163//protein catabolic process;GO:0043170//macromolecule metabolic process;GO:1901575/…
101243715	XM_010323695.2,XM_004240696.3	Known_gene	1.45	0.47	0.86	0.36	0.74	1.03	0.69	0.24	0.49	0.55	0.32	0.39	0.21	0.62	0.05	0.34	0.9	0.98	0.05	0.29	0.19	0.52	0.18	0.26	K13195//cold-inducible RNA-binding protein;K12741//heterogeneous nuclear ribonucleoprotein A1/A3+ko03040//Spliceosome;K13195//cold-inducible RNA-binding protein;K12741//heterogeneous nuclear ribonucleoprotein A1/A3+ko03040//Spliceosome	GO:1901363//heterocyclic compound binding;GO:0003676//nucleic acid binding;GO:0005488//binding;GO:0097159//organic cyclic compound binding;GO:0003723//RNA binding;
101243716	XM_004241162.2	Known_gene	31.48	36.94	26.69	41.55	38.38	37.62	35.41	34.1	36.67	67.46	57.06	51.16	36.48	43.32	37.69	63.56	38.64	38.31	39.41	31.94	33.7	51.78	60.84	65.68	K06269//serine/threonine-protein phosphatase PP1 catalytic subunit [EC:3.1.3.16]+ko03015//mRNA surveillance pathway	GO:0043169//cation binding;GO:0016791//phosphatase activity;GO:0042578//phosphoric ester hydrolase activity;GO:0005488//binding;GO:0046872//metal ion binding;GO:0016788//hydrolase activity, acting on ester bonds;GO:0004721//phosphoprotein phosphatase activity;GO:0016787//hydrolase activity;GO:0003824//catalytic activity;GO:0043167//ion binding;GO:0140096//catalytic activity, acting on a protein;
101243717	NM_001310475.1	Known_gene	28	19.11	20.6	19.86	32.67	24.76	13.7	13.22	14.27	18.89	22.69	23.21	24.89	21.4	19	20.62	23.74	24.57	16.02	16.48	17.04	18.58	13.93	16.9	K00472//prolyl 4-hydroxylase [EC:1.14.11.2]+ko00330//Arginine and proline metabolism+ko01100//Metabolic pathways	GO:0006888//ER to Golgi vesicle-mediated transport;GO:0051234//establishment of localization;GO:0008104//protein localization;GO:0015031//protein transport;GO:0034613//cellular protein localization;GO:0071702//organic substance transport;GO:0042886//amide transport;GO:0051641//cellular localization;GO:0070973//protein localization to endoplasmic reticulum exit site;GO:0006886//intracellular prote…
101243718	XM_004241668.3	Known_gene	0.9	3.88	0.97	0.95	1.68	1.31	0	0	0	0.03	0.07	0	0.1	2.44	0.14	0.68	2.51	2.32	0	0.03	0.03	0	0.03	0.03	K05933//aminocyclopropanecarboxylate oxidase [EC:1.14.17.4]+ko01100//Metabolic pathways+ko01110//Biosynthesis of secondary metabolites+ko00270//Cysteine and methionine metabolism;K01951//GMP synthase (glutamine-hydrolysing) [EC:6.3.5.2]+ko00230//Purine metabolism+ko01100//Metabolic pathways;K04125//gibberellin 2-oxidase [EC:1.14.11.13]+ko00904//Diterpenoid biosynthesis+ko01110//Biosynthesis of se…	GO:0051213//dioxygenase activity;GO:0043167//ion binding;GO:0046872//metal ion binding;GO:0043169//cation binding;GO:0005488//binding;GO:0003824//catalytic activity;GO:0016491//oxidoreductase activity;
101243719	NM_001322193.1,BGI_novel_T008193,BGI_novel_T008192	Known_gene	6.4	6.56	7.23	9.87	9.4	8.39	5.11	5.34	7.23	11.77	11.15	9.74	23.86	13.98	22.64	11.14	8.87	8.9	20.19	23.83	19.04	10.69	13.86	12.93	K08233//polyneuridine-aldehyde esterase [EC:3.1.1.78]+ko00901//Indole alkaloid biosynthesis+ko01110//Biosynthesis of secondary metabolites;K08233//polyneuridine-aldehyde esterase [EC:3.1.1.78]+ko00901//Indole alkaloid biosynthesis+ko01110//Biosynthesis of secondary metabolites;K08233//polyneuridine-aldehyde esterase [EC:3.1.1.78]+ko00901//Indole alkaloid biosynthesis+ko01110//Biosynthesis of seco…	GO:0016787//hydrolase activity;GO:0003824//catalytic activity;
101243720	XM_004242006.2	Known_gene	5.53	3.27	4.57	2.77	3.64	2.1	4.34	3.82	4.05	8.13	6	2.64	7.02	5.03	2.16	2.78	3.57	5.62	4.02	3.32	2.09	2.25	4.06	4.77
101243721	BGI_novel_T008285,XM_004242159.3	Known_gene	1.04	0.25	0.22	0.18	0.06	0.17	0.23	0.17	0.18	0.19	0.27	0.13	2.96	2.19	0.6	0.17	0.46	0.97	1.89	1.59	1.01	0.45	0.45	0.36	K13153//U11/U12 small nuclear ribonucleoprotein 25 kDa protein;K13153//U11/U12 small nuclear ribonucleoprotein 25 kDa protein
101243722	XM_004242341.3	Known_gene	0	0	0	0	0	0	0	0	0	0	0	0	0.05	0	0	0	0	0	0	0	0	0	0	0
101243723	XM_004242632.3	Known_gene	0.36	0.24	0.44	1.14	0.67	0.43	0.23	0.16	0.33	0.85	0.97	0.81	1.51	0.88	1.86	0.37	0.12	0.55	1.4	1.51	1.42	0.4	0.51	0.23	K13420//LRR receptor-like serine/threonine-protein kinase FLS2 [EC:2.7.11.1]+ko04626//Plant-pathogen interaction+ko04016//MAPK signaling pathway - plant	GO:0044425//membrane part;GO:0031224//intrinsic component of membrane;GO:0016021//integral component of membrane;GO:0016020//membrane;GO:0004672//protein kinase activity;GO:0005524//ATP binding;GO:0032555//purine ribonucleotide binding;GO:1901265//nucleoside phosphate binding;GO:0004674//protein serine/threonine kinase activity;GO:0003824//catalytic activity;GO:1901363//heterocyclic compound bind…
101243725	XM_010325287.2	Known_gene	0	0	0	0.02	0.06	0.02	0	0.02	0	0.02	0.02	0.04	0.1	0	0.06	0.03	0	0	0	0.06	0.02	0	0	0.06	K10418//dynein light chain LC8-type	GO:0005088//Ras guanyl-nucleotide exchange factor activity;GO:0017016//Ras GTPase binding;GO:0051020//GTPase binding;GO:0019899//enzyme binding;GO:0005488//binding;GO:0005085//guanyl-nucleotide exchange factor activity;GO:0005515//protein binding;GO:0031267//small GTPase binding;GO:0098772//molecular function regulator;GO:0017048//Rho GTPase binding;GO:0005089//Rho guanyl-nucleotide exchange fact…
101243726	XM_010325319.2,XM_010325320.2,XM_004243143.3	Known_gene	8.3	7.34	9.08	10.37	9.58	7.14	7.72	7.13	9.4	10.32	10.75	7.88	18.29	15.09	17.25	8.85	8.76	9.4	17.45	17.94	14.21	8.47	10.4	9.1	K11855//ubiquitin carboxyl-terminal hydrolase 36/42 [EC:3.4.19.12];K11855//ubiquitin carboxyl-terminal hydrolase 36/42 [EC:3.4.19.12]	GO:0071704//organic substance metabolic process;GO:0051603//proteolysis involved in cellular protein catabolic process;GO:0009056//catabolic process;GO:0043632//modification-dependent macromolecule catabolic process;GO:1901575//organic substance catabolic process;GO:0044257//cellular protein catabolic process;GO:0009987//cellular process;GO:0044265//cellular macromolecule catabolic process;GO:001…
101243727	XM_004243469.3,BGI_novel_T009248	Known_gene	10.12	15.06	18.4	39.64	17.02	22.97	16.56	17.94	19.55	33.26	24.95	37.23	96.51	97.96	121.22	30.82	18.66	15.76	120.32	85.46	78.83	16.75	28.88	26.48		GO:0016021//integral component of membrane;GO:0016020//membrane;GO:0031224//intrinsic component of membrane;GO:0044425//membrane part;
101243728	XM_004243709.3	Known_gene	22.37	18.76	19.78	21.38	21.16	16.28	16.12	17.12	19.66	22.27	23.44	21.89	28.96	20.44	24.97	30.59	22.71	25.82	23.35	22.38	22.13	24.83	29.01	28.36	K10752//histone-binding protein RBBP4	GO:0044424//intracellular part;GO:0043229//intracellular organelle;GO:0043227//membrane-bounded organelle;GO:0044464//cell part;GO:0005634//nucleus;GO:0043226//organelle;GO:0043231//intracellular membrane-bounded organelle;GO:0005622//intracellular;GO:0005623//cell;
101243729	XM_004243776.3	Known_gene	0.01	0	0	0	0	0	0	0	0	0.01	0	0	0	0	0.03	0	0	0	0	0	0	0	0	0	K04733//interleukin-1 receptor-associated kinase 4 [EC:2.7.11.1]	GO:0032501//multicellular organismal process;GO:0071704//organic substance metabolic process;GO:0051704//multi-organism process;GO:0006464//cellular protein modification process;GO:0006468//protein phosphorylation;GO:0009875//pollen-pistil interaction;GO:0009987//cellular process;GO:0022414//reproductive process;GO:0000003//reproduction;GO:0036211//protein modification process;GO:0044706//multi-m…
101243730	XM_004244141.3	Known_gene	1.13	0.37	0.3	0.24	0.43	0.29	0.21	0.21	0.29	0.5	0.1	0.12	1.37	0.19	0.2	0.96	0.36	0.34	0.2	0.29	0.15	0.16	0.47	0.1
101243731	XM_004244535.3	Known_gene	0.31	0.29	0.39	0.48	0.49	0.69	0.25	0.3	0.54	0.73	0.8	0.71	0.51	0.64	0.73	0.77	0.27	0.67	0.74	0.79	0.5	0.55	0.63	0.21
101243733	XM_004245002.3	Known_gene	12.74	15.79	15	17.9	15.36	14.13	13.71	14.85	16.55	22.9	19.74	17.7	14.52	19.01	14.6	27.08	20.77	22.87	18.42	17.4	13.94	24.14	31.86	23.13	K10268//F-box and leucine-rich repeat protein 2/20	GO:0009653//anatomical structure morphogenesis;GO:0048646//anatomical structure formation involved in morphogenesis;GO:0032502//developmental process;GO:0065007//biological regulation;GO:0065008//regulation of biological quality;GO:0048856//anatomical structure development;GO:0010252//auxin homeostasis;GO:0042592//homeostatic process;GO:0048878//chemical homeostasis;GO:1905393//plant organ format…
101243734	BGI_novel_T000226,XM_010328207.2,XM_004228399.3,XM_019214085.1	Known_gene	22.73	15.27	21.43	13.45	16.59	21.15	14.85	14.24	16.74	18.33	15.29	17.26	11.05	20.21	12.11	14.81	14.19	14.36	14.48	13.71	14.59	18.66	11.94	10.92	K16833//protein phosphatase inhibitor 2;K16833//protein phosphatase inhibitor 2;K16833//protein phosphatase inhibitor 2;K16833//protein phosphatase inhibitor 2	GO:0031323//regulation of cellular metabolic process;GO:0010921//regulation of phosphatase activity;GO:0080090//regulation of primary metabolic process;GO:0051246//regulation of protein metabolic process;GO:0023051//regulation of signaling;GO:0048583//regulation of response to stimulus;GO:0065009//regulation of molecular function;GO:0043666//regulation of phosphoprotein phosphatase activity;GO:00…
101243735	XM_010327635.2	Known_gene	3.18	1.92	3.35	2.79	3.09	2.39	1.59	2.26	2.47	2.52	3.35	3.16	1.41	2.42	1.5	3.04	2.27	2.66	1.54	1.27	1.49	3.52	2.41	1.79	K16570//gamma-tubulin complex component 3	GO:0097435//supramolecular fiber organization;GO:0070925//organelle assembly;GO:0009987//cellular process;GO:0140014//mitotic nuclear division;GO:1902850//microtubule cytoskeleton organization involved in mitosis;GO:0007052//mitotic spindle organization;GO:0071840//cellular component organization or biogenesis;GO:0051321//meiotic cell cycle;GO:0000226//microtubule cytoskeleton organization;GO:004…
101243736	XM_004228808.3	Known_gene	0	0	0	0	0	0	0	0	0	0	0	0	0	0	0.03	0	0	0	0	0	0	0	0	0	K07195//exocyst complex component 7	GO:0009987//cellular process;GO:0051234//establishment of localization;GO:0016192//vesicle-mediated transport;GO:0006810//transport;GO:0006887//exocytosis;GO:0046903//secretion;GO:0051179//localization;GO:0032940//secretion by cell;GO:0043234//protein complex;GO:0099023//tethering complex;GO:0032991//macromolecular complex;GO:0005938//cell cortex;GO:0099568//cytoplasmic region;GO:0044444//cytopla…
101243737	XM_004246686.3,XM_010327744.2,BGI_novel_T010781,XM_010327742.2,XM_010327743.2,XM_010327745.2	Known_gene	13.03	13.21	16.52	17.71	15.52	13.03	12.26	12.98	15.3	14.55	14.84	14.22	18.75	21.22	22.96	14.04	13.83	12.63	22.98	20.17	16.53	15.15	15.69	11.51	K15728//phosphatidate phosphatase LPIN [EC:3.1.3.4]+ko01100//Metabolic pathways+ko01110//Biosynthesis of secondary metabolites+ko00564//Glycerophospholipid metabolism+ko00561//Glycerolipid metabolism;K15728//phosphatidate phosphatase LPIN [EC:3.1.3.4]+ko01100//Metabolic pathways+ko01110//Biosynthesis of secondary metabolites+ko00564//Glycerophospholipid metabolism+ko00561//Glycerolipid metabolism…	GO:0016791//phosphatase activity;GO:0016787//hydrolase activity;GO:0003824//catalytic activity;GO:0008195//phosphatidate phosphatase activity;GO:0016788//hydrolase activity, acting on ester bonds;GO:0042578//phosphoric ester hydrolase activity;
101243738	XM_004247076.3	Known_gene	0	0	0	0	0	0	0	0	0	0.06	0	0	0	0	0.06	0	0	0	0	0	0	0	0	0	K06995//uncharacterized protein
101243740	XM_004247360.3	Known_gene	9.6	7.95	6.75	8.18	7.88	6.44	6.62	6.47	8.58	6.6	6.64	9.87	11.12	7.37	6.76	5.62	7.08	6.44	8.18	7.59	7.04	6.06	5.6	7.81
101243742	NM_001329134.1	Known_gene	10.29	10.5	7.99	9.92	14.56	12.27	9.54	10.97	10.79	13.11	14.74	13.06	21.12	13.36	12.51	14.17	13.72	17.49	10.9	13.33	11.32	11.62	11.64	18.21	K20302//trafficking protein particle complex subunit 3	GO:0051179//localization;GO:0048193//Golgi vesicle transport;GO:0016192//vesicle-mediated transport;GO:0051234//establishment of localization;GO:0006810//transport;GO:0043229//intracellular organelle;GO:0012505//endomembrane system;GO:0005737//cytoplasm;GO:0032991//macromolecular complex;GO:0044464//cell part;GO:0005783//endoplasmic reticulum;GO:0044424//intracellular part;GO:0043227//membrane-bo…
101243743	XM_019211138.1,BGI_novel_T001238,XM_004230072.3	Known_gene	2.77	4.46	5.07	8.2	8.98	5.09	4.52	3.91	5.95	11.3	7.98	7.36	7.03	6.94	9.68	11.05	8.11	8.66	7.83	8.08	7.92	8.84	8.93	6.42	K08867//WNK lysine deficient protein kinase [EC:2.7.11.1];K08867//WNK lysine deficient protein kinase [EC:2.7.11.1];K08867//WNK lysine deficient protein kinase [EC:2.7.11.1]	GO:0007154//cell communication;GO:0051716//cellular response to stimulus;GO:0006468//protein phosphorylation;GO:0006796//phosphate-containing compound metabolic process;GO:0023052//signaling;GO:0019538//protein metabolic process;GO:0007165//signal transduction;GO:0008152//metabolic process;GO:0006464//cellular protein modification process;GO:0043412//macromolecule modification;GO:0050896//respons…
101243744	XM_004230156.3	Known_gene	18.13	16.46	17.68	23.92	21.13	18.13	13.75	17.01	17.05	22.27	27.52	21.1	14.81	18.96	18.51	30.08	21.74	22.7	14.95	15.91	17.97	24.98	24.98	26.78	K15718//linoleate 9S-lipoxygenase [EC:1.13.11.58]+ko00591//Linoleic acid metabolism
101243745	XM_019211860.1,XM_019211858.1,BGI_novel_T001739,BGI_novel_T001738,XM_019211859.1	Known_gene	1.37	1.78	1.5	1.16	1.69	1.9	1.8	1.82	1.73	3.54	3	3.07	1.12	0.6	0.8	1.12	2.73	2.08	1.31	2.64	1.78	3.18	3.88	3.59	K02433//aspartyl-tRNA(Asn)/glutamyl-tRNA(Gln) amidotransferase subunit A [EC:6.3.5.6 6.3.5.7]+ko00970//Aminoacyl-tRNA biosynthesis+ko01100//Metabolic pathways;K02433//aspartyl-tRNA(Asn)/glutamyl-tRNA(Gln) amidotransferase subunit A [EC:6.3.5.6 6.3.5.7]+ko00970//Aminoacyl-tRNA biosynthesis+ko01100//Metabolic pathways;K02433//aspartyl-tRNA(Asn)/glutamyl-tRNA(Gln) amidotransferase subunit A [EC:6.3.…	GO:0004040//amidase activity;GO:0016810//hydrolase activity, acting on carbon-nitrogen (but not peptide) bonds;GO:0016787//hydrolase activity;GO:0016811//hydrolase activity, acting on carbon-nitrogen (but not peptide) bonds, in linear amides;GO:0003824//catalytic activity;
101243746	XM_010328859.2	Known_gene	73.94	74.73	55.82	57.83	66.49	64.82	67.96	67.35	65.52	62.02	67.04	73.63	65.63	59.51	59.24	65.53	55.06	58.89	53.94	59.86	59.53	66.86	51.95	68.41	K20302//trafficking protein particle complex subunit 3	GO:0016192//vesicle-mediated transport;GO:0051234//establishment of localization;GO:0006810//transport;GO:0048193//Golgi vesicle transport;GO:0051179//localization;GO:0099023//tethering complex;GO:0043229//intracellular organelle;GO:0043234//protein complex;GO:0005623//cell;GO:0012505//endomembrane system;GO:0005783//endoplasmic reticulum;GO:0043227//membrane-bounded organelle;GO:0043226//organel…
101243748	XM_019215844.1,BGI_novel_T012284	Known_gene	2.41	2.86	2.37	2.05	3.4	3.32	3.57	3.85	3.15	3.91	3.65	2.88	1.52	3.37	2.04	1.77	3.38	2.24	2.12	1.94	2.51	2.44	2.49	3.16	K00121//S-(hydroxymethyl)glutathione dehydrogenase / alcohol dehydrogenase [EC:1.1.1.284 1.1.1.1]+ko00010//Glycolysis / Gluconeogenesis+ko00350//Tyrosine metabolism+ko01100//Metabolic pathways+ko01110//Biosynthesis of secondary metabolites+ko00071//Fatty acid degradation+ko01200//Carbon metabolism;K00121//S-(hydroxymethyl)glutathione dehydrogenase / alcohol dehydrogenase [EC:1.1.1.284 1.1.1.1]+ko…	GO:0044425//membrane part;GO:0016021//integral component of membrane;GO:0016020//membrane;GO:0031224//intrinsic component of membrane;
101243750	XM_004248750.3	Known_gene	11.29	10.92	14.6	32.34	26.23	19.1	10	8.31	11.99	37.8	33.99	35.44	13.11	17.14	22.05	44.79	17.17	19.63	17.83	13.28	18.37	26.2	35.81	31.05	K13457//disease resistance protein RPM1+ko04626//Plant-pathogen interaction;K13453//disease resistance protein+ko04626//Plant-pathogen interaction	GO:0023052//signaling;GO:0050789//regulation of biological process;GO:0051716//cellular response to stimulus;GO:0009987//cellular process;GO:0065007//biological regulation;GO:0007165//signal transduction;GO:0050794//regulation of cellular process;GO:0006950//response to stress;GO:0007154//cell communication;GO:0050896//response to stimulus;GO:0006952//defense response;GO:0005623//cell;GO:0016020/…
101243752	XM_004249010.3,BGI_novel_T012368,BGI_novel_T012367,BGI_novel_T012366	Known_gene	2.35	5.18	3.34	8.43	9.92	6.03	6.82	5.91	8.5	15.15	10.79	12.51	5.58	4.57	3.37	9.72	6.66	6.34	4.26	5.4	5.36	8.26	9.08	7.32	K10268//F-box and leucine-rich repeat protein 2/20;K10268//F-box and leucine-rich repeat protein 2/20;K10268//F-box and leucine-rich repeat protein 2/20;K10268//F-box and leucine-rich repeat protein 2/20
101243753	XM_004231636.1	Known_gene	0.04	0	0	0	0	0	0	0	0	0	0	0	0	0	0	0	0	0	0	0	0	0	0	0	K17604//zinc finger SWIM domain-containing protein 3
101243754	BGI_novel_T012512,BGI_novel_T012511,XM_010313856.2,XM_004249258.3	Known_gene	20.35	15.99	17.68	17.83	17.46	15.52	17.63	18.71	18.04	19.72	22.01	18.58	21.74	24.13	20.51	15.8	15.85	17.29	23.41	19.38	22.54	20.07	19.05	18.78	K14948//polypyrimidine tract-binding protein 2;K14948//polypyrimidine tract-binding protein 2;K14948//polypyrimidine tract-binding protein 2;K14948//polypyrimidine tract-binding protein 2	GO:0044238//primary metabolic process;GO:0043170//macromolecule metabolic process;GO:0016071//mRNA metabolic process;GO:0006139//nucleobase-containing compound metabolic process;GO:0006807//nitrogen compound metabolic process;GO:0034641//cellular nitrogen compound metabolic process;GO:0006725//cellular aromatic compound metabolic process;GO:0010467//gene expression;GO:0006397//mRNA processing;GO:…
101243755	XM_019216082.1,XM_010313904.2,XM_004249342.3,BGI_novel_T012535	Known_gene	23.58	29.29	23.26	30.49	27.69	30.22	29.61	24.86	28.8	33.97	35.54	34.45	32.79	39.46	32.83	37.33	32.26	31.69	34.75	36.47	28.08	45.95	37.27	39.66	K19043//E3 ubiquitin-protein ligase RHF [EC:2.3.2.27];K19043//E3 ubiquitin-protein ligase RHF [EC:2.3.2.27];K19043//E3 ubiquitin-protein ligase RHF [EC:2.3.2.27];K19043//E3 ubiquitin-protein ligase RHF [EC:2.3.2.27]
101243757	XM_010317731.2,BGI_novel_T003699,XM_004231897.3	Known_gene	2.66	2.03	2.15	2.17	3.96	1.69	2	2.77	2.85	3.06	4.89	3.16	5.48	3.49	4.34	2.9	2.96	3.44	5.28	6.05	4.13	2.44	3.65	3.65	K02893//large subunit ribosomal protein L23Ae+ko03010//Ribosome;K02893//large subunit ribosomal protein L23Ae+ko03010//Ribosome;K02893//large subunit ribosomal protein L23Ae+ko03010//Ribosome	GO:0034645//cellular macromolecule biosynthetic process;GO:0044271//cellular nitrogen compound biosynthetic process;GO:0044267//cellular protein metabolic process;GO:0044260//cellular macromolecule metabolic process;GO:0071704//organic substance metabolic process;GO:0043603//cellular amide metabolic process;GO:0044249//cellular biosynthetic process;GO:1901566//organonitrogen compound biosynthetic…
101243758	XM_004250006.3	Known_gene	55.83	47.8	59.24	55.3	48.83	54.29	54.32	56.68	50.83	49.58	55.58	61.07	55.82	76.84	79.33	69.02	58.8	71.68	65.31	66.28	54.06	63.44	60.13	61.33	K06182//23S rRNA pseudouridine2604 synthase [EC:5.4.99.21]	GO:0016072//rRNA metabolic process;GO:0043412//macromolecule modification;GO:0000455//enzyme-directed rRNA pseudouridine synthesis;GO:0071840//cellular component organization or biogenesis;GO:0010467//gene expression;GO:0006807//nitrogen compound metabolic process;GO:0071704//organic substance metabolic process;GO:0090304//nucleic acid metabolic process;GO:0046483//heterocycle metabolic process;G…
101243759	BGI_novel_T012787,XM_019211210.1,XM_019211208.1,XM_019211209.1,BGI_novel_T012788	Known_gene	1.85	1.72	2.34	3.01	2.96	2.57	1.66	1.42	2.1	3.41	4.1	3.38	1.14	1.65	1.59	2.76	2.37	2.7	1.99	2.02	2.02	2.37	2.59	1.86	K13457//disease resistance protein RPM1+ko04626//Plant-pathogen interaction;K07198//5'-AMP-activated protein kinase, catalytic alpha subunit [EC:2.7.11.11];K13453//disease resistance protein+ko04626//Plant-pathogen interaction;K13457//disease resistance protein RPM1+ko04626//Plant-pathogen interaction;K07198//5'-AMP-activated protein kinase, catalytic alpha subunit [EC:2.7.11.11];K13453//disease …
101243760	XM_004233629.1	Known_gene	0	0	0.19	0	0	0	0	0	0	0	0	0	0	0	0.28	0.07	0	0	0	0	0	0	0	0	K00799//glutathione S-transferase [EC:2.5.1.18]+ko00480//Glutathione metabolism;K16292//KDEL-tailed cysteine endopeptidase [EC:3.4.22.-]
101243761	XM_004251038.3	Known_gene	114.71	87.5	112.52	55.33	80.78	68.94	90.55	99.46	84.71	36.93	52.54	63.7	73.52	77.86	72.96	46.63	65.87	59.61	58.53	63.73	57.94	53.77	43.45	51.26		GO:0031224//intrinsic component of membrane;GO:0044425//membrane part;GO:0016021//integral component of membrane;GO:0016020//membrane;
101243762	XM_010318710.2	Known_gene	0.51	0.56	0.51	0.7	0.94	0.75	0.78	0.69	0.79	0.71	0.64	0.58	0.64	0.96	0.81	0.49	0.71	0.91	0.87	1.45	1.02	0.28	0.5	0.42	K00784//ribonuclease Z [EC:3.1.26.11]+ko03013//RNA transport;K01728//pectate lyase [EC:4.2.2.2]+ko00040//Pentose and glucuronate interconversions	GO:0031224//intrinsic component of membrane;GO:0044425//membrane part;GO:0016021//integral component of membrane;GO:0016020//membrane;
101243763	XM_004234017.3	Known_gene	92.71	75.11	67.19	74.47	135.87	103.27	72.67	67.14	79.46	105.57	112.64	96.4	153.77	100.92	104.07	78.24	87.96	131.22	81.48	91.85	101.44	79.94	71.72	91.7	K12946//signal peptidase complex subunit 1 [EC:3.4.-.-]+ko03060//Protein export	GO:0010467//gene expression;GO:0006518//peptide metabolic process;GO:0006508//proteolysis;GO:0009987//cellular process;GO:1901564//organonitrogen compound metabolic process;GO:0071704//organic substance metabolic process;GO:0008152//metabolic process;GO:0044260//cellular macromolecule metabolic process;GO:0043603//cellular amide metabolic process;GO:0043170//macromolecule metabolic process;GO:004…
101243764	XM_004234102.2,BGI_novel_T003895	Known_gene	6.3	5.36	6.56	6.19	5.87	4.83	5.56	5.34	5.29	7.04	6.59	6.39	5.49	10.3	5.08	7.4	6.83	7.2	6.33	6.41	4.85	8	6.58	6.24	K16911//ATP-dependent RNA helicase DDX21 [EC:3.6.4.13]+ko01110//Biosynthesis of secondary metabolites;K16911//ATP-dependent RNA helicase DDX21 [EC:3.6.4.13]+ko01110//Biosynthesis of secondary metabolites	GO:0006725//cellular aromatic compound metabolic process;GO:0090304//nucleic acid metabolic process;GO:1901360//organic cyclic compound metabolic process;GO:0044260//cellular macromolecule metabolic process;GO:0008152//metabolic process;GO:0043170//macromolecule metabolic process;GO:0010501//RNA secondary structure unwinding;GO:0044238//primary metabolic process;GO:0034641//cellular nitrogen comp…
101243765	XM_004251539.3	Known_gene	36.75	32.1	38.22	41.39	37.72	37.46	31.42	32.87	35.15	46.49	52.58	48.36	51.37	38.51	46.94	54.35	39.97	45.02	41.24	45.35	39.34	43.6	45.22	52.79	K06130//lysophospholipase II [EC:3.1.1.5]+ko00564//Glycerophospholipid metabolism	GO:0030163//protein catabolic process;GO:0043170//macromolecule metabolic process;GO:0042159//lipoprotein catabolic process;GO:1901565//organonitrogen compound catabolic process;GO:1901564//organonitrogen compound metabolic process;GO:0098732//macromolecule deacylation;GO:0036211//protein modification process;GO:0009056//catabolic process;GO:0035601//protein deacylation;GO:0002084//protein depalm…
101243766	NM_001309315.1	Known_gene	3143.12	4402.51	2614.03	2965.43	1823.82	3739.4	4108.03	3619.98	3056.4	2470.41	1506.21	3008.75	30.92	750.52	202.92	1753.24	2332.88	1194.91	213.91	150.39	418.41	1882.71	1406.49	1748.88	K08914//light-harvesting complex II chlorophyll a/b binding protein 3+ko01100//Metabolic pathways+ko00196//Photosynthesis - antenna proteins	GO:0043412//macromolecule modification;GO:0044267//cellular protein metabolic process;GO:0009628//response to abiotic stimulus;GO:0018298//protein-chromophore linkage;GO:0006091//generation of precursor metabolites and energy;GO:0044237//cellular metabolic process;GO:0044238//primary metabolic process;GO:0019538//protein metabolic process;GO:0036211//protein modification process;GO:0009416//respo…
101243767	XM_004251874.3	Known_gene	3.78	4.58	7.2	10.24	4.04	7.23	2.93	6	5.98	7.34	7.35	10.98	4.01	4.07	5.97	6.52	6.75	4.01	8.61	5.93	7.11	8.3	10.84	4.86		GO:0016020//membrane;GO:0031224//intrinsic component of membrane;GO:0044425//membrane part;GO:0016021//integral component of membrane;
101243768	BGI_novel_T004056,XM_004234479.3	Known_gene	9.22	10.69	11.89	14.45	13.49	11.14	9.87	11.36	12.28	15.66	16.47	14.33	15.38	12.94	15.2	18.75	15.84	13.98	16.79	16.13	14.95	14.98	17.66	14.95	K18468//vacuolar protein sorting-associated protein 35+ko04144//Endocytosis;K18468//vacuolar protein sorting-associated protein 35+ko04144//Endocytosis	GO:0051649//establishment of localization in cell;GO:0042886//amide transport;GO:0015833//peptide transport;GO:0015031//protein transport;GO:0071702//organic substance transport;GO:0008104//protein localization;GO:0006810//transport;GO:0034613//cellular protein localization;GO:0016482//cytosolic transport;GO:0045184//establishment of protein localization;GO:0016192//vesicle-mediated transport;GO:…
101243769	XM_004252082.2	Known_gene	0.01	0	0	0	0	0	0	0	0	0	0	0	0	0	0.01	0	0.01	0.01	0	0	0	0	0	0		GO:0044425//membrane part;GO:0031224//intrinsic component of membrane;GO:0016021//integral component of membrane;GO:0016020//membrane;
101243773	XM_004235090.1	Known_gene	0.73	0.51	0.74	0.75	0.98	0.72	1.41	1.26	1.48	1.72	1.17	0.65	1.01	1.51	1.44	1.18	1.45	1.29	1.64	1.63	1.28	1.16	1.39	1.08	K11593//eukaryotic translation initiation factor 2C;K12447//UDP-sugar pyrophosphorylase [EC:2.7.7.64]+ko00520//Amino sugar and nucleotide sugar metabolism+ko00040//Pentose and glucuronate interconversions+ko01100//Metabolic pathways+ko00052//Galactose metabolism+ko00053//Ascorbate and aldarate metabolism;K03515//DNA repair protein REV1 [EC:2.7.7.-];K03006//DNA-directed RNA polymerase II subunit R…
101243774	XM_004252618.3,XM_010316231.2,XM_019211560.1,BGI_novel_T014221	Known_gene	42.22	46.84	48.82	45.95	40.13	52.14	50.32	54.39	47.89	28.87	34.33	45.47	23.81	44.62	31.66	40.11	62.55	58.52	29.65	29.63	29.48	67.09	44.26	36.11	K14165//atypical dual specificity phosphatase [EC:3.1.3.16 3.1.3.48];K14165//atypical dual specificity phosphatase [EC:3.1.3.16 3.1.3.48];K14165//atypical dual specificity phosphatase [EC:3.1.3.16 3.1.3.48]
101243775	XM_010319880.2	Known_gene	1.08	0.52	0.71	0.22	0.31	0.41	0.53	0.45	0.77	0.47	0.2	0.18	0.35	0.81	0.35	0.25	0.25	0.66	0.55	0.5	0.59	0.54	0.3	0.16	K11420//euchromatic histone-lysine N-methyltransferase [EC:2.1.1.43]+ko00310//Lysine degradation
101243776	NM_001317909.1,XM_010316329.2	Known_gene	33.85	33.89	25.57	28.71	44	36.87	36.89	34.86	37.9	39.09	50.23	34.06	53.91	46.75	48.39	28.77	27.47	38.75	48.18	52.74	44.56	26.34	31.11	45.43	K10579//ubiquitin-conjugating enzyme E2 M+ko04120//Ubiquitin mediated proteolysis;K10579//ubiquitin-conjugating enzyme E2 M+ko04120//Ubiquitin mediated proteolysis	GO:0036211//protein modification process;GO:0009987//cellular process;GO:0070647//protein modification by small protein conjugation or removal;GO:1901564//organonitrogen compound metabolic process;GO:0006807//nitrogen compound metabolic process;GO:0008152//metabolic process;GO:0044238//primary metabolic process;GO:0045116//protein neddylation;GO:0006464//cellular protein modification process;GO:0…
101243777	XM_004253055.3	Known_gene	4.35	0.28	1.57	0.57	1.01	0.9	1.03	0.54	0.8	0.67	0.53	0.49	1.12	0.62	0.44	0.28	0.5	1.01	0.58	0.6	0.53	0.43	0.21	0.38	K08850//aurora kinase, other [EC:2.7.11.1]	GO:0009987//cellular process;GO:0032465//regulation of cytokinesis;GO:0007051//spindle organization;GO:0007017//microtubule-based process;GO:0016043//cellular component organization;GO:0010564//regulation of cell cycle process;GO:0071840//cellular component organization or biogenesis;GO:1902850//microtubule cytoskeleton organization involved in mitosis;GO:0050794//regulation of cellular process;G…
101243779	XM_004237453.3	Known_gene	3.49	2.28	2	0.95	2.35	1.87	2.55	1.28	2.34	1.81	1.08	1.21	1.44	1.6	1.41	0.78	0.85	1.08	0.66	0.88	1.31	0.79	0.84	0.46
101243781	XM_004237911.3	Known_gene	0.02	0.02	0	0	0	0	0	0	0	0	0	0	0	0	0.02	0.02	0	0	0	0	0	0	0	0	K03327//multidrug resistance protein, MATE family	GO:0055085//transmembrane transport;GO:0050896//response to stimulus;GO:0042493//response to drug;GO:0006855//drug transmembrane transport;GO:0015893//drug transport;GO:0051234//establishment of localization;GO:0042221//response to chemical;GO:0051179//localization;GO:0006810//transport;GO:0016020//membrane;GO:0031224//intrinsic component of membrane;GO:0016021//integral component of membrane;GO:…
101243783	XM_004238591.3	Known_gene	9.59	9.79	7.36	18.31	10.2	11.17	7.06	5.86	7.48	11.86	9.82	14.86	4.68	7.2	7.48	15.77	11.62	8.46	8.01	6.42	7.26	15.75	13.93	9.88		GO:0016020//membrane;GO:0031224//intrinsic component of membrane;GO:0044425//membrane part;GO:0016021//integral component of membrane;
101243784	NM_001317910.1	Known_gene	109.59	132.6	108.1	113.25	114.4	145.48	128.02	134.78	112.48	82.81	85.2	133.01	51.97	122.81	88.24	93.08	104.27	88.2	63.43	73.56	83.31	130.58	68.91	82.19		GO:0016021//integral component of membrane;GO:0016020//membrane;GO:0044425//membrane part;GO:0031224//intrinsic component of membrane;
101243785	XM_010322893.1	Known_gene	0	0	0	0	0	0	0	0	0	0	0	0	0	0	0.26	0	0	0	0	0.09	0	0	0	0	K12349//neutral ceramidase [EC:3.5.1.23]+ko00600//Sphingolipid metabolism+ko01100//Metabolic pathways;K14309//nuclear pore complex protein Nup93+ko03013//RNA transport;K02920//large subunit ribosomal protein L36e+ko03010//Ribosome;K21989//calcium permeable stress-gated cation channel;K19347//SUN domain-containing protein 1/2
101243786	XM_004239591.3,BGI_novel_T007520	Known_gene	1.17	0.36	1.1	0.52	1.2	0.62	0.89	0.46	0.65	0.58	0.19	0.35	1.9	1.21	1.29	0.17	0.43	0.52	1.4	2.62	2.9	0.28	0.09	0.1	K00901//diacylglycerol kinase (ATP) [EC:2.7.1.107]+ko01100//Metabolic pathways+ko01110//Biosynthesis of secondary metabolites+ko04070//Phosphatidylinositol signaling system+ko00564//Glycerophospholipid metabolism+ko00561//Glycerolipid metabolism;K00901//diacylglycerol kinase (ATP) [EC:2.7.1.107]+ko01100//Metabolic pathways+ko01110//Biosynthesis of secondary metabolites+ko04070//Phosphatidylinosit…	GO:0032501//multicellular organismal process;GO:0048827//phyllome development;GO:0048366//leaf development;GO:0048364//root development;GO:0007205//protein kinase C-activating G-protein coupled receptor signaling pathway;GO:0048731//system development;GO:0032502//developmental process;GO:0051716//cellular response to stimulus;GO:0050794//regulation of cellular process;GO:0035556//intracellular si…
101243787	XM_004239933.3	Known_gene	0	0	0	0.03	0	0	0.03	0	0	0	0	0	0	0	0.03	0	0	0.03	0.03	0	0	0	0	0	K01051//pectinesterase [EC:3.1.1.11]+ko00040//Pentose and glucuronate interconversions+ko01100//Metabolic pathways	GO:0000272//polysaccharide catabolic process;GO:0045488//pectin metabolic process;GO:0045490//pectin catabolic process;GO:0044237//cellular metabolic process;GO:0005975//carbohydrate metabolic process;GO:0042737//drug catabolic process;GO:1901575//organic substance catabolic process;GO:0009056//catabolic process;GO:0005976//polysaccharide metabolic process;GO:0043170//macromolecule metabolic proc…
101243788	XM_004240090.3	Known_gene	7.68	9.69	7.09	10.42	13.42	10.61	6.38	6.62	9.83	10.6	16.47	16.44	23.34	25.17	19.32	16.74	9.22	13.52	17.78	12.54	17.28	13.73	9.13	8.24		GO:0031224//intrinsic component of membrane;GO:0016021//integral component of membrane;GO:0016020//membrane;GO:0044425//membrane part;
101243790	XM_004240364.3	Known_gene	1.53	1.71	1.25	0.48	1.58	0.99	2.15	1.61	2.77	2.01	2	0.46	0.66	1.75	1.67	3.45	7.19	8.05	1.63	0.92	1.97	1.2	5.02	2.74	K09555//BCL2-associated athanogene 1+ko04141//Protein processing in endoplasmic reticulum	GO:0005488//binding;GO:0051087//chaperone binding;GO:0005515//protein binding;
101243791	BGI_novel_T007768,XM_004240530.3,XM_010323576.2,BGI_novel_T007765,BGI_novel_T007767,XM_019214528.1,XM_019214529.1,BGI_novel_T007766	Known_gene	0.03	0.02	0.03	0.09	0.03	0.05	4.74	5.31	4.83	6.37	6.82	6.03	0.03	0.02	0.1	0.09	0.1	0.12	7.51	7.04	5.83	5.2	6.44	8.08	K01679//fumarate hydratase, class II [EC:4.2.1.2]+ko00020//Citrate cycle (TCA cycle)+ko01100//Metabolic pathways+ko01110//Biosynthesis of secondary metabolites+ko00620//Pyruvate metabolism+ko01200//Carbon metabolism;K01679//fumarate hydratase, class II [EC:4.2.1.2]+ko00020//Citrate cycle (TCA cycle)+ko01100//Metabolic pathways+ko01110//Biosynthesis of secondary metabolites+ko00620//Pyruvate metab…	GO:0009060//aerobic respiration;GO:0071704//organic substance metabolic process;GO:0043436//oxoacid metabolic process;GO:0006101//citrate metabolic process;GO:0043648//dicarboxylic acid metabolic process;GO:0055114//oxidation-reduction process;GO:0006091//generation of precursor metabolites and energy;GO:0009987//cellular process;GO:0045333//cellular respiration;GO:0006082//organic acid metabolic…
101243792	XM_019214231.1,XM_004241029.3	Known_gene	0.16	1.58	0.04	0.16	0.04	0.16	0.23	0.04	0.04	0.04	0.08	0.08	0.12	0.35	0	0.07	0.04	0.23	0.08	0.08	0	0.04	0.12	0.15
101243795	XM_019214502.1,XM_004241332.3	Known_gene	25.01	23.65	19.57	24.9	33.85	30.42	21.34	21.52	19.38	30.4	34.34	32.51	38.47	33.84	31.12	32.69	26.79	31.19	26.75	27.44	23.81	31.37	29.79	44.72	K03635//molybdopterin synthase catalytic subunit [EC:2.8.1.12]+ko04122//Sulfur relay system+ko01100//Metabolic pathways+ko00790//Folate biosynthesis;K03635//molybdopterin synthase catalytic subunit [EC:2.8.1.12]+ko04122//Sulfur relay system+ko01100//Metabolic pathways+ko00790//Folate biosynthesis	GO:1901576//organic substance biosynthetic process;GO:0090407//organophosphate biosynthetic process;GO:0018130//heterocycle biosynthetic process;GO:0006807//nitrogen compound metabolic process;GO:0019637//organophosphate metabolic process;GO:0008152//metabolic process;GO:0019720//Mo-molybdopterin cofactor metabolic process;GO:0009108//coenzyme biosynthetic process;GO:0046483//heterocycle metaboli…
101243796	XM_004241921.3	Known_gene	0	0	0	0	0	0	0	0	0	0	0	0	0.06	0.06	0	0	0	0.06	0.06	0	0	0	0	0		GO:0009791//post-embryonic development;GO:0048856//anatomical structure development;GO:0032502//developmental process;GO:0048316//seed development;GO:0061458//reproductive system development;GO:0022414//reproductive process;GO:0009790//embryo development;GO:0003006//developmental process involved in reproduction;GO:0009793//embryo development ending in seed dormancy;GO:0007275//multicellular orga…
101243797	XM_004242079.2	Known_gene	0	0	0	0	0	0	0	0	0	0	0	0	0	0	0.02	0	0	0	0	0	0	0	0	0	K03695//ATP-dependent Clp protease ATP-binding subunit ClpB	GO:0046942//carboxylic acid transport;GO:0015711//organic anion transport;GO:0006811//ion transport;GO:0006810//transport;GO:0006820//anion transport;GO:0015849//organic acid transport;GO:0015740//C4-dicarboxylate transport;GO:0051179//localization;GO:0015743//malate transport;GO:0051234//establishment of localization;GO:0006835//dicarboxylic acid transport;GO:0071702//organic substance transport…
101243798	XM_004242502.3	Known_gene	0.05	0	0	0	0	0	0	0	0	0	0	0	0	0	0	0	0	0	0	0	0	0	0	0	K13944//LOB domain-containing protein 16;K21994//LOB domain-containing protein 18
101243799	BGI_novel_T008938,XM_010325105.2	Known_gene	3.15	3.36	3.92	3.88	4.55	3.7	4.02	3.44	4.24	3.96	3.8	4.28	4.59	4.91	4.05	3.37	3.46	3.46	4.23	4.63	3.35	3.7	3.17	3.65		GO:0016021//integral component of membrane;GO:0016020//membrane;GO:0044425//membrane part;GO:0031224//intrinsic component of membrane;
101243800	XM_004242930.3	Known_gene	0	0	0	0	0.09	0	0	0	0.03	0.03	0	0	0	0	0	0	0	0	0	0	0	0	0	0	K01183//chitinase [EC:3.2.1.14]+ko00520//Amino sugar and nucleotide sugar metabolism+ko01100//Metabolic pathways	GO:0008152//metabolic process;GO:0071704//organic substance metabolic process;GO:0044238//primary metabolic process;GO:0005975//carbohydrate metabolic process;GO:0005488//binding;GO:0016787//hydrolase activity;GO:0097367//carbohydrate derivative binding;GO:0008144//drug binding;GO:0008061//chitin binding;GO:0016798//hydrolase activity, acting on glycosyl bonds;GO:0004553//hydrolase activity, hydr…
101243802	XM_004243556.3,BGI_novel_T009182	Known_gene	0.22	2	0.08	0.16	0.23	0.15	2.52	3.07	2.26	0.55	0.3	0.05	5.54	2.46	2.01	0.8	3.89	5.25	5	4.4	2.74	0.64	3.74	5.11	K16055//trehalose 6-phosphate synthase/phosphatase [EC:2.4.1.15 3.1.3.12]+ko01100//Metabolic pathways+ko00500//Starch and sucrose metabolism	GO:0010228//vegetative to reproductive phase transition of meristem;GO:0048608//reproductive structure development;GO:0061458//reproductive system development;GO:0032501//multicellular organismal process;GO:0022414//reproductive process;GO:0048856//anatomical structure development;GO:0048731//system development;GO:0003006//developmental process involved in reproduction;GO:0032502//developmental p…
101243804	XM_004244763.3,XM_019215255.1	Known_gene	23.63	13.51	25.47	9.65	7.93	9.99	13.99	12.84	13.23	5.66	5.98	11.07	5.51	10.46	6.23	8.27	9.31	6.7	6.86	7.99	7.08	15	5.43	5.17
101243805	NM_001317914.1	Known_gene	0	0	0	0.08	0.38	0	0.04	0.11	0.04	1.75	0	0	0.08	0.12	0	0	0.29	0.27	0.48	0.42	0.28	0.08	0.24	0	K18834//WRKY transcription factor 1+ko04626//Plant-pathogen interaction	GO:0018130//heterocycle biosynthetic process;GO:0010467//gene expression;GO:0006725//cellular aromatic compound metabolic process;GO:1901362//organic cyclic compound biosynthetic process;GO:0043170//macromolecule metabolic process;GO:0032774//RNA biosynthetic process;GO:0009058//biosynthetic process;GO:1901576//organic substance biosynthetic process;GO:0008152//metabolic process;GO:0097659//nucle…
101243807	XM_004245426.2	Known_gene	3.79	2.64	3.34	3.82	5.26	5.19	2.47	2.21	4.3	5.28	6.04	3.73	3.56	3.91	3.62	3.92	2.77	3.65	4.5	2.99	3.85	2.83	3.13	1.86	K16222//Dof zinc finger protein DOF5.5+ko04712//Circadian rhythm - plant;K09326//homeobox protein OTX1	GO:0010468//regulation of gene expression;GO:0019219//regulation of nucleobase-containing compound metabolic process;GO:0050789//regulation of biological process;GO:2001141//regulation of RNA biosynthetic process;GO:0031326//regulation of cellular biosynthetic process;GO:2000112//regulation of cellular macromolecule biosynthetic process;GO:1903506//regulation of nucleic acid-templated transcripti…
101243808	NM_001322082.1	Known_gene	4.33	6.1	2.91	5.17	4.7	2.26	3.6	2.72	3.74	3.46	3.69	2.65	9.19	8.62	9.91	3.27	2.57	2.57	8.85	9.76	10.61	3.06	2.29	2.63	K14411//RNA-binding protein Musashi+ko03015//mRNA surveillance pathway
101243809	XM_004228317.3	Known_gene	9.32	9.97	11.66	16.98	13.28	11.13	9.59	10.31	13.28	17.46	18.54	14.41	15.7	17.6	21.18	21.57	19.26	18.26	18.8	17.51	16.69	16.84	26.49	19.68	K14802//phospholipid-transporting ATPase [EC:3.6.3.1]	GO:0044425//membrane part;GO:0016020//membrane;GO:0016021//integral component of membrane;GO:0031224//intrinsic component of membrane;GO:0043169//cation binding;GO:0003824//catalytic activity;GO:0016887//ATPase activity;GO:0042623//ATPase activity, coupled;GO:0046872//metal ion binding;GO:0005215//transporter activity;GO:0043167//ion binding;GO:0032553//ribonucleotide binding;GO:0043168//anion bi…
101243810	NM_001318165.1	Known_gene	22.7	26.21	36.8	31.39	29.62	29.72	29.31	34.63	30.84	17.95	25.09	27.58	28.3	32.11	40.31	35.17	40.15	42.96	35.18	35.6	27.97	41.08	34.5	28.81	K08869//aarF domain-containing kinase	GO:0007154//cell communication;GO:0045828//positive regulation of isoprenoid metabolic process;GO:0044237//cellular metabolic process;GO:1901564//organonitrogen compound metabolic process;GO:1901575//organic substance catabolic process;GO:0031540//regulation of anthocyanin biosynthetic process;GO:0015979//photosynthesis;GO:0009889//regulation of biosynthetic process;GO:0006996//organelle organiza…
101243811	XM_004228481.2	Known_gene	12.27	10.85	17.56	16.36	17.02	13.47	12.83	13.03	16.21	17.51	21.28	14.52	24.35	20.15	22.14	17.6	20.41	23.97	21.23	20.03	17.71	14.54	19.62	15.49	K17605//serine/threonine-protein phosphatase 2A activator	GO:0022402//cell cycle process;GO:0009987//cellular process;GO:0016043//cellular component organization;GO:0000278//mitotic cell cycle;GO:0000226//microtubule cytoskeleton organization;GO:1902850//microtubule cytoskeleton organization involved in mitosis;GO:1903047//mitotic cell cycle process;GO:0007052//mitotic spindle organization;GO:0007010//cytoskeleton organization;GO:0007017//microtubule-ba…
101243813	XM_004246261.3	Known_gene	1.07	0.09	0.34	0.13	0.34	0.35	0.59	0.06	1.24	0.62	0.07	0	0	0.1	0	0.06	0.09	0	0	0	0.07	0.77	0.26	0	K08233//polyneuridine-aldehyde esterase [EC:3.1.1.78]+ko00901//Indole alkaloid biosynthesis+ko01110//Biosynthesis of secondary metabolites	GO:0003824//catalytic activity;GO:0016787//hydrolase activity;
101243814	NM_001317852.1,BGI_novel_T010981,XM_004246343.3,BGI_novel_T010982	Known_gene	4.54	13.03	3.9	14.57	8.59	8.18	18.69	17.24	12.99	18.05	19.15	14.98	45.78	17.92	22.43	17.8	20.93	27.12	18.25	19.2	17.83	19.87	28.28	36.39		GO:0009651//response to salt stress;GO:0006970//response to osmotic stress;GO:0050896//response to stimulus;GO:0006950//response to stress;GO:0009628//response to abiotic stimulus;
101243815	XM_010327592.2,BGI_novel_T010937,BGI_novel_T010936,BGI_novel_T010935,XM_004246429.3	Known_gene	4.81	5.44	5.15	8.95	10.19	9.3	6.95	5.78	6.44	15.51	14.92	10.45	6.78	7.92	6.48	14.41	12.69	16.79	9.4	8.98	6.55	11.71	16.31	19.32	K12611//mRNA-decapping enzyme 1B [EC:3.-.-.-]+ko03018//RNA degradation;K12611//mRNA-decapping enzyme 1B [EC:3.-.-.-]+ko03018//RNA degradation;K12611//mRNA-decapping enzyme 1B [EC:3.-.-.-]+ko03018//RNA degradation;K12611//mRNA-decapping enzyme 1B [EC:3.-.-.-]+ko03018//RNA degradation;K12611//mRNA-decapping enzyme 1B [EC:3.-.-.-]+ko03018//RNA degradation	GO:0046483//heterocycle metabolic process;GO:0006139//nucleobase-containing compound metabolic process;GO:1901361//organic cyclic compound catabolic process;GO:0010468//regulation of gene expression;GO:0019222//regulation of metabolic process;GO:0044270//cellular nitrogen compound catabolic process;GO:1901360//organic cyclic compound metabolic process;GO:0019439//aromatic compound catabolic proce…
101243817	XM_004246866.3	Known_gene	0	0.05	0	0.03	0	0	0.05	0.05	0	0.03	0	0.03	0.06	0.06	0.06	0	0.05	0.03	0.11	0.24	0.26	0.03	0	0	K14488//SAUR family protein+ko04075//Plant hormone signal transduction	GO:0010033//response to organic substance;GO:0042221//response to chemical;GO:0009719//response to endogenous stimulus;GO:0009733//response to auxin;GO:0050896//response to stimulus;GO:0009725//response to hormone;
101243818	XM_004246923.3,BGI_novel_T011111	Known_gene	44.44	13.74	52.44	37.36	43.66	28.63	32.68	34.18	35.64	30.75	34.86	34.68	16.24	42.19	24.28	19.9	30.6	13.83	28.79	24.92	27.99	39.08	26.15	18.67		GO:0016021//integral component of membrane;GO:0044425//membrane part;GO:0016020//membrane;GO:0031224//intrinsic component of membrane;
101243821	BGI_novel_T000540,XM_010322844.2,BGI_novel_T000541	Known_gene	26.3	14.44	24.19	12.27	11.29	13.04	15.4	16.37	15.15	5.41	11.1	16.21	0.38	6.01	2.62	2.56	5.58	1.14	1.56	2.08	3.92	16.62	0.97	2.04	K04730//interleukin-1 receptor-associated kinase 1 [EC:2.7.11.1];K04733//interleukin-1 receptor-associated kinase 4 [EC:2.7.11.1];K04730//interleukin-1 receptor-associated kinase 1 [EC:2.7.11.1];K04733//interleukin-1 receptor-associated kinase 4 [EC:2.7.11.1];K04730//interleukin-1 receptor-associated kinase 1 [EC:2.7.11.1];K04733//interleukin-1 receptor-associated kinase 4 [EC:2.7.11.1]	GO:0044425//membrane part;GO:0031224//intrinsic component of membrane;GO:0016020//membrane;GO:0016021//integral component of membrane;GO:0035639//purine ribonucleoside triphosphate binding;GO:0030554//adenyl nucleotide binding;GO:0016772//transferase activity, transferring phosphorus-containing groups;GO:0000166//nucleotide binding;GO:0016740//transferase activity;GO:1901265//nucleoside phosphate…
101243822	NM_001346977.1,BGI_novel_T011222,BGI_novel_T011221	Known_gene	22.46	29.98	24	45.38	66.62	33.34	30.36	32.34	35.53	76.4	66.47	47.05	96.14	49.48	68.58	53.2	43.39	51.63	65.39	68.97	63.17	34.34	58.23	58.06	K18980//2-methylene-furan-3-one reductase [EC:1.3.1.105];K18980//2-methylene-furan-3-one reductase [EC:1.3.1.105];K18980//2-methylene-furan-3-one reductase [EC:1.3.1.105]	GO:0003824//catalytic activity;GO:0016491//oxidoreductase activity;
101243823	BGI_novel_T011406,XM_004247161.3	Known_gene	9.62	8.33	9.97	14.93	35.23	14.92	8.94	8.08	12.93	23.3	23.56	13.91	29.36	24.86	30.59	18.26	13.68	19.65	28.44	27.12	35.06	10.42	17.23	15.57	K12126//phytochrome-interacting factor 3+ko04712//Circadian rhythm - plant+ko04075//Plant hormone signal transduction;K16189//phytochrome-interacting factor 4+ko04075//Plant hormone signal transduction;K11253//histone H3;K04733//interleukin-1 receptor-associated kinase 4 [EC:2.7.11.1]	GO:0006139//nucleobase-containing compound metabolic process;GO:0009059//macromolecule biosynthetic process;GO:0009987//cellular process;GO:0032774//RNA biosynthetic process;GO:0006725//cellular aromatic compound metabolic process;GO:0043170//macromolecule metabolic process;GO:0006351//transcription, DNA-templated;GO:0044260//cellular macromolecule metabolic process;GO:0071704//organic substance …
101243824	XM_010325232.2	Known_gene	0	0	0.02	0	0	0	0.02	0	0.02	0	0.05	0.03	0	0	0.03	0	0	0	0	0	0	0.02	0	0	K04733//interleukin-1 receptor-associated kinase 4 [EC:2.7.11.1]	GO:0050789//regulation of biological process;GO:0050896//response to stimulus;GO:0043170//macromolecule metabolic process;GO:0044260//cellular macromolecule metabolic process;GO:0044238//primary metabolic process;GO:0006464//cellular protein modification process;GO:0006793//phosphorus metabolic process;GO:0008152//metabolic process;GO:0007166//cell surface receptor signaling pathway;GO:0006807//n…
101243825	XM_010328323.2	Known_gene	15.07	17.47	13.06	17.33	16.68	13.93	14.3	14.32	14.16	20.19	19.02	19.8	9.03	14.15	11.15	22.77	17.36	20.62	9.61	10.24	9.34	19.09	23.75	22.01	K10523//speckle-type POZ protein
101243826	BGI_novel_T000966,XM_004229736.3,BGI_novel_T000967	Known_gene	4.95	5	5.3	5.93	7.32	4.51	5.07	5.22	6.01	6.31	6.79	5.3	3.94	4.69	3.91	5.85	6.35	7.38	4.74	4.19	4.3	5.14	5.59	5.35	K13203//zinc finger RNA-binding protein;K13203//zinc finger RNA-binding protein	GO:0003676//nucleic acid binding;GO:0046872//metal ion binding;GO:1901363//heterocyclic compound binding;GO:0097159//organic cyclic compound binding;GO:0008270//zinc ion binding;GO:0046914//transition metal ion binding;GO:0043169//cation binding;GO:0005488//binding;GO:0043167//ion binding;
101243827	XM_004229823.3	Known_gene	35.74	15.48	27.75	10.45	14.3	15.33	16.58	14.89	14.29	7	8.93	13.56	2.82	9.34	4.92	6.92	10.18	8.48	3.6	4.08	5.09	19.69	4.5	4.38	K15919//hydroxypyruvate reductase 2+ko01100//Metabolic pathways+ko01110//Biosynthesis of secondary metabolites+ko00260//Glycine, serine and threonine metabolism+ko01200//Carbon metabolism+ko00630//Glyoxylate and dicarboxylate metabolism	GO:0005737//cytoplasm;GO:0044464//cell part;GO:0005829//cytosol;GO:0044424//intracellular part;GO:0044444//cytoplasmic part;GO:0005622//intracellular;GO:0005623//cell;GO:1901363//heterocyclic compound binding;GO:0000166//nucleotide binding;GO:1901265//nucleoside phosphate binding;GO:0030267//glyoxylate reductase (NADP) activity;GO:0016614//oxidoreductase activity, acting on CH-OH group of donors;…
101243828	XM_004247902.3	Known_gene	0.05	0.02	0.04	0	0.02	0.02	0	0	0.02	0	0	0	0	0	0	0	0.02	0.16	0	0	0	0	0	0	K21596//calmodulin-binding transcription activator;K15030//translation initiation factor 3 subunit M;K04079//molecular chaperone HtpG+ko04141//Protein processing in endoplasmic reticulum+ko04626//Plant-pathogen interaction
101243829	XM_004230242.3	Known_gene	1.81	0.53	1.19	0.35	0.76	0.94	0.59	0.41	0.61	1.57	1.35	0.24	1.24	2.57	0.5	1.93	2.82	3.91	1.08	0.7	0.82	0.41	1.7	0.57
101243830	BGI_novel_T001461,XM_004230326.3	Known_gene	5.13	4.99	6.32	5.96	11.08	5.77	3.43	2.54	7.96	6.04	4.28	4.41	6.58	7.19	9.68	6.51	8.21	17.09	6.49	6.07	8.72	3.24	2.72	2.21		GO:0051234//establishment of localization;GO:0050789//regulation of biological process;GO:2000026//regulation of multicellular organismal development;GO:0050793//regulation of developmental process;GO:0010497//plasmodesmata-mediated intercellular transport;GO:0065007//biological regulation;GO:0051239//regulation of multicellular organismal process;GO:0006810//transport;GO:2000280//regulation of r…
101243831	XM_004230409.3	Known_gene	6.99	13.05	3.22	9.02	11.33	16.51	13.52	6.21	23.58	14.32	9.05	8.87	19.09	28.93	12.9	24.64	9.48	15.95	29.63	13.32	54.93	14.46	20.72	17.91	K14611//solute carrier family 23 (nucleobase transporter), member 1/2;K08234//glyoxylase I family protein
101243832	XM_004230584.3	Known_gene	6.23	6.67	5.3	5.52	6.79	5.23	4.63	4.66	5.44	5.87	7.38	6.91	6	8.54	6.59	6.83	5.47	5.23	5.55	5.06	5.4	6.4	5.58	6.42	K11844//ubiquitin carboxyl-terminal hydrolase 16/45 [EC:3.4.19.12];K06268//serine/threonine-protein phosphatase 2B regulatory subunit	GO:0016020//membrane;GO:0031224//intrinsic component of membrane;GO:0044425//membrane part;GO:0016021//integral component of membrane;
101243833	XM_019215911.1	Known_gene	0.06	0	0	0	0.02	0	0	0	0	0	0	0	0.02	0.02	0.04	0.02	0	0	0	0	0	0	0	0	K07767//katanin p60 ATPase-containing subunit A1 [EC:3.6.4.3]
101243834	XM_010316997.2,NM_001329467.1	Known_gene	7.4	2.45	3.49	1.98	3.54	2.96	2.6	2.27	2.85	2.79	1.83	2.25	0.46	1.27	0.55	1.36	1.75	2.8	0.42	0.36	0.71	2.87	0.71	0.68	K08825//dual specificity tyrosine-phosphorylation-regulated kinase 1 [EC:2.7.12.1];K08825//dual specificity tyrosine-phosphorylation-regulated kinase 1 [EC:2.7.12.1]
[truncated: 25,284 more rows]
