# Supplementary material for: Comparative transcriptome analysis reveals the response mechanism of Cf-16-mediated resistance to Cladosporium fulvum infection in tomato
Source: BMC Plant Biol. 2020 Jan 20;20:33. doi: 10.1186/s12870-020-2245-5 (PMC6971981; doi:10.1186/s12870-020-2245-5)
Supplement: Supplementary file 3 — Additional file 3: Table S3. All fold changes and P-values for DEGs between the different groups. [file 12870_2020_2245_MOESM3_ESM.xls]

## Sheet: Table S3a
Table S3a. All the fold-changes and P values for DEGs between CK_Cf_4dpi and Cf_4dpi
Gene ID	Transcripts	Length	CK_Cf_4dpi FPKM	Cf_4dpi FPKM	log2(Cf_4dpi/CK_Cf_4dpi)	Qvalue(CK_Cf_4dpi-vs-Cf_4dpi)	Pvalue(CK_Cf_4dpi-vs-Cf_4dpi)	Kegg Orthology	GO
100037494	BGI_novel_T001230,XM_010325267.2,NM_001247360.3,BGI_novel_T001231	12857	54.21	19.703	-1.44275	0	0	K20715//phototropin [EC:2.7.11.1];K20715//phototropin [EC:2.7.11.1];K20715//phototropin [EC:2.7.11.1]	GO:0010359//regulation of anion channel activity;GO:0065009//regulation of molecular function;GO:0034763//negative regulation of transmembrane transport;GO:0034766//negative regulation of ion transmembrane transport;GO:0009605//response to external stimulus;GO:0042221//response to chemical;GO:0010033//response to organic substance;GO:0043269//regulation of ion transport;GO:0044092//negative regul…
100037497	NM_001247376.2	3161	8.343	28.096	1.75176	0	0	K14494//DELLA protein+ko04075//Plant hormone signal transduction;K14777//ATP-dependent RNA helicase DDX47/RRP3 [EC:3.6.4.13]	GO:0006139//nucleobase-containing compound metabolic process;GO:0065007//biological regulation;GO:0031326//regulation of cellular biosynthetic process;GO:0043170//macromolecule metabolic process;GO:0016070//RNA metabolic process;GO:0006725//cellular aromatic compound metabolic process;GO:0008152//metabolic process;GO:0046483//heterocycle metabolic process;GO:0009987//cellular process;GO:0018130//…
100037498	NM_001311155.1,NM_001247381.2	2474	3.406	12.32	1.82922	2.75481e-223	2.1005e-223	K14494//DELLA protein+ko04075//Plant hormone signal transduction;K14494//DELLA protein+ko04075//Plant hormone signal transduction	GO:0009058//biosynthetic process;GO:0009987//cellular process;GO:0010468//regulation of gene expression;GO:0009059//macromolecule biosynthetic process;GO:1901576//organic substance biosynthetic process;GO:0019219//regulation of nucleobase-containing compound metabolic process;GO:0034645//cellular macromolecule biosynthetic process;GO:0044237//cellular metabolic process;GO:0071704//organic substan…
100037499	NM_001247386.2,NM_001306167.1,XM_019213203.1,NM_001306166.1,XM_010321693.2,XM_019213204.1,BGI_novel_T006100,XM_019213205.1,NM_001306163.1,NM_001306164.1,XM_010321695.2,BGI_novel_T006099,NM_001306165.1	3994	25.596	104.753	2.00348	0	0	K14777//ATP-dependent RNA helicase DDX47/RRP3 [EC:3.6.4.13];K14494//DELLA protein+ko04075//Plant hormone signal transduction;K14777//ATP-dependent RNA helicase DDX47/RRP3 [EC:3.6.4.13];K14494//DELLA protein+ko04075//Plant hormone signal transduction;K14777//ATP-dependent RNA helicase DDX47/RRP3 [EC:3.6.4.13];K14494//DELLA protein+ko04075//Plant hormone signal transduction;K14777//ATP-dependent RN…	GO:0097659//nucleic acid-templated transcription;GO:0044249//cellular biosynthetic process;GO:1901576//organic substance biosynthetic process;GO:0009058//biosynthetic process;GO:0008152//metabolic process;GO:1903506//regulation of nucleic acid-templated transcription;GO:0032774//RNA biosynthetic process;GO:0071704//organic substance metabolic process;GO:0010556//regulation of macromolecule biosyn…
100037501	XM_004240673.3	2186	3.42	19.46	2.49535	0	0	K14777//ATP-dependent RNA helicase DDX47/RRP3 [EC:3.6.4.13];K14494//DELLA protein+ko04075//Plant hormone signal transduction	GO:0006139//nucleobase-containing compound metabolic process;GO:0008152//metabolic process;GO:0006351//transcription, DNA-templated;GO:0044249//cellular biosynthetic process;GO:0009889//regulation of biosynthetic process;GO:0044271//cellular nitrogen compound biosynthetic process;GO:0046483//heterocycle metabolic process;GO:0034645//cellular macromolecule biosynthetic process;GO:0050794//regulati…
100037502	NM_001247398.1	2138	18.483	62.726	1.75555	0	0	K14777//ATP-dependent RNA helicase DDX47/RRP3 [EC:3.6.4.13];K14494//DELLA protein+ko04075//Plant hormone signal transduction	GO:0044271//cellular nitrogen compound biosynthetic process;GO:0090304//nucleic acid metabolic process;GO:0032774//RNA biosynthetic process;GO:0016070//RNA metabolic process;GO:0008152//metabolic process;GO:2000112//regulation of cellular macromolecule biosynthetic process;GO:0034645//cellular macromolecule biosynthetic process;GO:0046483//heterocycle metabolic process;GO:0018130//heterocycle bio…
100037507	NM_001247414.1	2616	0.11	0.006	-3.90504	3.24265e-05	0.000128673	K11816//indole-3-pyruvate monooxygenase [EC:1.14.13.168]+ko00380//Tryptophan metabolism+ko01100//Metabolic pathways	GO:0004497//monooxygenase activity;GO:0097159//organic cyclic compound binding;GO:0050660//flavin adenine dinucleotide binding;GO:0003824//catalytic activity;GO:0016491//oxidoreductase activity;GO:0036094//small molecule binding;GO:0016709//oxidoreductase activity, acting on paired donors, with incorporation or reduction of molecular oxygen, NAD(P)H as one donor, and incorporation of one atom of …
100037510	XM_010320811.2,NM_001247424.2	3741	10.863	43.123	1.98481	0	0	K14498//serine/threonine-protein kinase SRK2 [EC:2.7.11.1]+ko04016//MAPK signaling pathway - plant+ko04075//Plant hormone signal transduction;K14498//serine/threonine-protein kinase SRK2 [EC:2.7.11.1]+ko04016//MAPK signaling pathway - plant+ko04075//Plant hormone signal transduction	GO:0071704//organic substance metabolic process;GO:0036211//protein modification process;GO:0044260//cellular macromolecule metabolic process;GO:0019538//protein metabolic process;GO:0051716//cellular response to stimulus;GO:0043170//macromolecule metabolic process;GO:0006468//protein phosphorylation;GO:0023052//signaling;GO:0006807//nitrogen compound metabolic process;GO:0006793//phosphorus meta…
100037515	NM_001247448.2	727	12.696	35.15	1.45488	3.03065e-136	3.32211e-136	K03686//molecular chaperone DnaJ
100037516	NM_001247453.1	6996	12.246	25.216	1.04472	6.80457e-177	6.20873e-177	K14538//nuclear GTP-binding protein+ko03008//Ribosome biogenesis in eukaryotes	GO:1901265//nucleoside phosphate binding;GO:0005525//GTP binding;GO:0032550//purine ribonucleoside binding;GO:0032553//ribonucleotide binding;GO:0019001//guanyl nucleotide binding;GO:0017076//purine nucleotide binding;GO:0032555//purine ribonucleotide binding;GO:0043168//anion binding;GO:1901363//heterocyclic compound binding;GO:0032549//ribonucleoside binding;GO:0032561//guanyl ribonucleotide bi…
100125891	NM_001321616.1	1408	28.396	129.17	2.18032	0	0	K13425//WRKY transcription factor 22+ko04626//Plant-pathogen interaction+ko04016//MAPK signaling pathway - plant	GO:0043170//macromolecule metabolic process;GO:1901362//organic cyclic compound biosynthetic process;GO:0016070//RNA metabolic process;GO:0044260//cellular macromolecule metabolic process;GO:0034645//cellular macromolecule biosynthetic process;GO:0044271//cellular nitrogen compound biosynthetic process;GO:0006807//nitrogen compound metabolic process;GO:0034641//cellular nitrogen compound metaboli…
100125906	NM_001247695.3	2562	8.926	0.436	-4.37362	4.3374e-237	3.16668e-237	K13229//2,4-dihydroxy-1,4-benzoxazin-3-one-glucoside dioxygenase [EC:1.14.20.2]+ko00402//Benzoxazinoid biosynthesis;K06892//feruloyl-CoA ortho-hydroxylase [EC:1.14.11.-]+ko01110//Biosynthesis of secondary metabolites+ko00940//Phenylpropanoid biosynthesis	GO:0046872//metal ion binding;GO:0005488//binding;GO:0016491//oxidoreductase activity;GO:0003824//catalytic activity;GO:0043167//ion binding;GO:0043169//cation binding;GO:0051213//dioxygenase activity;
100125909	NM_001247709.2	2110	151.563	519.933	1.76766	0	0	K05933//aminocyclopropanecarboxylate oxidase [EC:1.14.17.4]+ko01100//Metabolic pathways+ko01110//Biosynthesis of secondary metabolites+ko00270//Cysteine and methionine metabolism	GO:0009058//biosynthetic process;GO:0009692//ethylene metabolic process;GO:1900673//olefin metabolic process;GO:0065008//regulation of biological quality;GO:0010817//regulation of hormone levels;GO:0065007//biological regulation;GO:0043449//cellular alkene metabolic process;GO:0009987//cellular process;GO:1900674//olefin biosynthetic process;GO:0044249//cellular biosynthetic process;GO:0009693//e…
100125910	XM_010321381.2,XM_010321379.2,NM_001247712.2,XM_010321380.2	39451	3.65	7.796	1.08234	1.64361e-71	2.69739e-71	K08734//DNA mismatch repair protein MLH1+ko03430//Mismatch repair;K08734//DNA mismatch repair protein MLH1+ko03430//Mismatch repair;K08734//DNA mismatch repair protein MLH1+ko03430//Mismatch repair	GO:0009845//seed germination;GO:0048316//seed development;GO:0008152//metabolic process;GO:0009791//post-embryonic development;GO:0043170//macromolecule metabolic process;GO:0033554//cellular response to stress;GO:0010154//fruit development;GO:0006259//DNA metabolic process;GO:0006807//nitrogen compound metabolic process;GO:0048229//gametophyte development;GO:0044260//cellular macromolecule metab…
100134872	NM_001247724.1	3633	4.073	12.6	1.62401	6.57596e-109	8.30858e-109		GO:0060255//regulation of macromolecule metabolic process;GO:0010608//posttranscriptional regulation of gene expression;GO:0010468//regulation of gene expression;GO:0050789//regulation of biological process;GO:0006950//response to stress;GO:0009628//response to abiotic stimulus;GO:0010286//heat acclimation;GO:0050896//response to stimulus;GO:0019222//regulation of metabolic process;GO:0065007//bi…
100134875	XM_004248176.2,BGI_novel_T011960,XM_004248177.3	4492	247.706	51.016	-2.25685	0	0	K11517//(S)-2-hydroxy-acid oxidase [EC:1.1.3.15]+ko04146//Peroxisome+ko01100//Metabolic pathways+ko01110//Biosynthesis of secondary metabolites+ko01200//Carbon metabolism+ko00630//Glyoxylate and dicarboxylate metabolism;K11517//(S)-2-hydroxy-acid oxidase [EC:1.1.3.15]+ko04146//Peroxisome+ko01100//Metabolic pathways+ko01110//Biosynthesis of secondary metabolites+ko01200//Carbon metabolism+ko00630/…	GO:0002218//activation of innate immune response;GO:0002376//immune system process;GO:0050665//hydrogen peroxide biosynthetic process;GO:0006950//response to stress;GO:0031349//positive regulation of defense response;GO:0051188//cofactor biosynthetic process;GO:0002684//positive regulation of immune system process;GO:0043207//response to external biotic stimulus;GO:0002253//activation of immune r…
100134879	XM_004238309.3	4681	23.243	50.42	1.11436	0	0	K02986//small subunit ribosomal protein S4+ko03010//Ribosome	GO:0005622//intracellular;GO:0005829//cytosol;GO:0044444//cytoplasmic part;GO:0044464//cell part;GO:0044424//intracellular part;GO:0005737//cytoplasm;GO:0005623//cell;GO:0140103//catalytic activity, acting on a glycoprotein;GO:0033926//glycopeptide alpha-N-acetylgalactosaminidase activity;GO:0016787//hydrolase activity;GO:0016798//hydrolase activity, acting on glycosyl bonds;GO:0140096//catalytic…
100134881	NM_001247777.2	1592	0.9	29.013	4.99578	0	0	K18081//myotubularin-related protein 1/2 [EC:3.1.3.64 3.1.3.95]+ko01100//Metabolic pathways+ko04070//Phosphatidylinositol signaling system+ko00562//Inositol phosphate metabolism
100134883	NM_001247789.2	1068	1.546	120.023	6.26586	0	0		GO:0005623//cell;GO:0005622//intracellular;GO:0043226//organelle;GO:0043231//intracellular membrane-bounded organelle;GO:0043229//intracellular organelle;GO:0044424//intracellular part;GO:0043227//membrane-bounded organelle;GO:0005634//nucleus;GO:0044464//cell part;GO:0005488//binding;GO:0097159//organic cyclic compound binding;GO:0003676//nucleic acid binding;GO:1901363//heterocyclic compound bi…
100134886	NM_001247807.2	1622	13.106	479.913	5.18235	0	0	K20628//expansin	GO:0051704//multi-organism process;GO:0000003//reproduction;GO:0022414//reproductive process;GO:0019953//sexual reproduction;GO:0044703//multi-organism reproductive process;GO:0005576//extracellular region;
100134888	BGI_novel_T000589,NM_001247818.2	3214	0.063	0.98	3.9329	8.26476e-33	1.97907e-32	K04125//gibberellin 2-oxidase [EC:1.14.11.13]+ko00904//Diterpenoid biosynthesis+ko01110//Biosynthesis of secondary metabolites;K04125//gibberellin 2-oxidase [EC:1.14.11.13]+ko00904//Diterpenoid biosynthesis+ko01110//Biosynthesis of secondary metabolites	GO:0046395//carboxylic acid catabolic process;GO:0006629//lipid metabolic process;GO:0016115//terpenoid catabolic process;GO:0065007//biological regulation;GO:0009416//response to light stimulus;GO:0044255//cellular lipid metabolic process;GO:0019752//carboxylic acid metabolic process;GO:0009987//cellular process;GO:0044238//primary metabolic process;GO:0044281//small molecule metabolic process;G…
100134894	NM_001247849.1	1279	7.473	57.926	2.95145	0	0	K00799//glutathione S-transferase [EC:2.5.1.18]+ko00480//Glutathione metabolism	GO:0043603//cellular amide metabolic process;GO:0006575//cellular modified amino acid metabolic process;GO:0090487//secondary metabolite catabolic process;GO:0006749//glutathione metabolic process;GO:0009056//catabolic process;GO:0051186//cofactor metabolic process;GO:0098754//detoxification;GO:0006518//peptide metabolic process;GO:0009407//toxin catabolic process;GO:0071704//organic substance me…
100134896	NM_001247860.1	4610	28.68	446.85	3.94995	0	0	K20279//synaptojanin [EC:3.1.3.36]+ko01100//Metabolic pathways+ko04070//Phosphatidylinositol signaling system+ko00562//Inositol phosphate metabolism	GO:0006629//lipid metabolic process;GO:0016311//dephosphorylation;GO:0006644//phospholipid metabolic process;GO:0009987//cellular process;GO:0046486//glycerolipid metabolic process;GO:0008152//metabolic process;GO:0006793//phosphorus metabolic process;GO:0046839//phospholipid dephosphorylation;GO:0044237//cellular metabolic process;GO:0006796//phosphate-containing compound metabolic process;GO:00…
100134911	NM_001247954.1	2063	2.416	21.53	3.1408	1.25572e-225	9.52813e-226	K13464//jasmonate ZIM domain-containing protein+ko04075//Plant hormone signal transduction	GO:0065007//biological regulation;GO:0050789//regulation of biological process;GO:0045934//negative regulation of nucleobase-containing compound metabolic process;GO:0009892//negative regulation of metabolic process;GO:1903506//regulation of nucleic acid-templated transcription;GO:0009611//response to wounding;GO:0031323//regulation of cellular metabolic process;GO:0031327//negative regulation of…
100134914	NM_001246851.2	4450	5.756	18.873	1.70149	0	0	K03283//heat shock 70kDa protein 1/2/6/8+ko03040//Spliceosome+ko04144//Endocytosis+ko04141//Protein processing in endoplasmic reticulum	GO:0009987//cellular process;GO:0006457//protein folding;GO:0005524//ATP binding;GO:0043167//ion binding;GO:0032559//adenyl ribonucleotide binding;GO:1901363//heterocyclic compound binding;GO:0005488//binding;GO:0000166//nucleotide binding;GO:0008144//drug binding;GO:0036094//small molecule binding;GO:0035639//purine ribonucleoside triphosphate binding;GO:0032555//purine ribonucleotide binding;GO…
100134915	NM_001246862.2	4670	36.546	2.91	-3.62787	0	0	K10257//acyl-lipid omega-3 desaturase [EC:1.14.19.25 1.14.19.35 1.14.19.36]	GO:0044238//primary metabolic process;GO:0006629//lipid metabolic process;GO:0008152//metabolic process;GO:0071704//organic substance metabolic process;GO:0044425//membrane part;GO:0031224//intrinsic component of membrane;GO:0016021//integral component of membrane;GO:0016020//membrane;GO:0016717//oxidoreductase activity, acting on paired donors, with oxidation of a pair of donors resulting in the…
100135703	XM_010324842.2,NM_001246967.2	3606	2.11	32.796	3.94687	0	0	K16055//trehalose 6-phosphate synthase/phosphatase [EC:2.4.1.15 3.1.3.12]+ko01100//Metabolic pathways+ko00500//Starch and sucrose metabolism;K16055//trehalose 6-phosphate synthase/phosphatase [EC:2.4.1.15 3.1.3.12]+ko01100//Metabolic pathways+ko00500//Starch and sucrose metabolism	GO:0006950//response to stress;GO:0044262//cellular carbohydrate metabolic process;GO:0005992//trehalose biosynthetic process;GO:0009311//oligosaccharide metabolic process;GO:0044249//cellular biosynthetic process;GO:0005991//trehalose metabolic process;GO:0016051//carbohydrate biosynthetic process;GO:0050896//response to stimulus;GO:0009987//cellular process;GO:0009312//oligosaccharide biosynthe…
100136886	NM_001247585.2	2018	4.11	12.123	1.55385	2.10311e-155	2.10778e-155	K09832//sterol 22-desaturase [EC:1.14.19.41]+ko01100//Metabolic pathways+ko01110//Biosynthesis of secondary metabolites+ko00100//Steroid biosynthesis	GO:0016126//sterol biosynthetic process;GO:0016125//sterol metabolic process;GO:0009058//biosynthetic process;GO:0071704//organic substance metabolic process;GO:0044238//primary metabolic process;GO:0006629//lipid metabolic process;GO:1901615//organic hydroxy compound metabolic process;GO:1901617//organic hydroxy compound biosynthetic process;GO:0008202//steroid metabolic process;GO:1901360//orga…
100147716	XM_019215824.1,NM_001246864.2,XM_019215823.1	3515	0.51	0.123	-1.96917	2.82431e-11	9.45837e-11
100147717	XM_004240656.3	742	828.916	131.303	-2.60657	0	0		GO:0019028//viral capsid;GO:0019012//virion;GO:0044464//cell part;GO:0044423//virion part;GO:0005623//cell;GO:0030529//intracellular ribonucleoprotein complex;GO:1990904//ribonucleoprotein complex;GO:0005622//intracellular;GO:0019013//viral nucleocapsid;GO:0032991//macromolecular complex;GO:0044424//intracellular part;
100147720	NM_001246882.1	1826	47.25	466.556	3.29438	0	0		GO:0034645//cellular macromolecule biosynthetic process;GO:0071704//organic substance metabolic process;GO:2000112//regulation of cellular macromolecule biosynthetic process;GO:0051252//regulation of RNA metabolic process;GO:0018130//heterocycle biosynthetic process;GO:0032774//RNA biosynthetic process;GO:0043170//macromolecule metabolic process;GO:0050794//regulation of cellular process;GO:00800…
100147721	NM_001246887.2	4245	0.556	0.016	-4.93479	4.73076e-24	1.26977e-23	K05909//laccase [EC:1.10.3.2]	GO:0009698//phenylpropanoid metabolic process;GO:0019439//aromatic compound catabolic process;GO:0046274//lignin catabolic process;GO:0071704//organic substance metabolic process;GO:0019748//secondary metabolic process;GO:0008152//metabolic process;GO:1901361//organic cyclic compound catabolic process;GO:0009056//catabolic process;GO:0044237//cellular metabolic process;GO:1901360//organic cyclic …
100147722	NM_001246893.1	6726	118.88	281.893	1.2361	0	0	K01580//glutamate decarboxylase [EC:4.1.1.15]+ko00410//beta-Alanine metabolism+ko00250//Alanine, aspartate and glutamate metabolism+ko00430//Taurine and hypotaurine metabolism+ko01100//Metabolic pathways+ko00650//Butanoate metabolism+ko01110//Biosynthesis of secondary metabolites	GO:0019752//carboxylic acid metabolic process;GO:0006520//cellular amino acid metabolic process;GO:0006082//organic acid metabolic process;GO:0006807//nitrogen compound metabolic process;GO:0044237//cellular metabolic process;GO:0009987//cellular process;GO:0006536//glutamate metabolic process;GO:0071704//organic substance metabolic process;GO:0043648//dicarboxylic acid metabolic process;GO:19015…
100147725	NM_001246907.2	5541	157.86	33.116	-2.23991	0	0	K18121//glyoxylate/succinic semialdehyde reductase [EC:1.1.1.79 1.1.1.-]+ko01100//Metabolic pathways+ko00650//Butanoate metabolism+ko01200//Carbon metabolism+ko00630//Glyoxylate and dicarboxylate metabolism	GO:0016616//oxidoreductase activity, acting on the CH-OH group of donors, NAD or NADP as acceptor;GO:0051287//NAD binding;GO:0004616//phosphogluconate dehydrogenase (decarboxylating) activity;GO:0048037//cofactor binding;GO:0016491//oxidoreductase activity;GO:0016614//oxidoreductase activity, acting on CH-OH group of donors;GO:1901363//heterocyclic compound binding;GO:0000166//nucleotide binding;…
100191111	NM_001247429.1	832	0.45	4.673	3.37917	5.83823e-60	1.05419e-59	K13449//pathogenesis-related protein 1+ko04626//Plant-pathogen interaction+ko04016//MAPK signaling pathway - plant+ko04075//Plant hormone signal transduction	GO:0005576//extracellular region;
100191126	NM_001247480.2	3191	21.246	69.166	1.70085	0	0	K04733//interleukin-1 receptor-associated kinase 4 [EC:2.7.11.1]	GO:0016772//transferase activity, transferring phosphorus-containing groups;GO:0140096//catalytic activity, acting on a protein;GO:0032555//purine ribonucleotide binding;GO:1901363//heterocyclic compound binding;GO:0043167//ion binding;GO:0016773//phosphotransferase activity, alcohol group as acceptor;GO:0016301//kinase activity;GO:0043168//anion binding;GO:1901265//nucleoside phosphate binding;G…
100191128	BGI_novel_T008693,NM_001247487.1,BGI_novel_T008692	6461	32.623	114.393	1.7169	0	0	K19891//glucan endo-1,3-beta-glucosidase 1/2/3 [EC:3.2.1.39]+ko00500//Starch and sucrose metabolism;K19891//glucan endo-1,3-beta-glucosidase 1/2/3 [EC:3.2.1.39]+ko00500//Starch and sucrose metabolism;K19891//glucan endo-1,3-beta-glucosidase 1/2/3 [EC:3.2.1.39]+ko00500//Starch and sucrose metabolism	GO:0005975//carbohydrate metabolic process;GO:0044238//primary metabolic process;GO:0071704//organic substance metabolic process;GO:0008152//metabolic process;GO:0031225//anchored component of membrane;GO:0071944//cell periphery;GO:0031226//intrinsic component of plasma membrane;GO:0044425//membrane part;GO:0005623//cell;GO:0005886//plasma membrane;GO:0016020//membrane;GO:0046658//anchored compon…
100191129	NM_001247490.2	2041	2.32	0.013	-7.27573	2.22369e-73	3.59533e-73	K13065//shikimate O-hydroxycinnamoyltransferase [EC:2.3.1.133]+ko01100//Metabolic pathways+ko01110//Biosynthesis of secondary metabolites+ko00940//Phenylpropanoid biosynthesis+ko00941//Flavonoid biosynthesis+ko00945//Stilbenoid, diarylheptanoid and gingerol biosynthesis	GO:0016747//transferase activity, transferring acyl groups other than amino-acyl groups;GO:0003824//catalytic activity;GO:0016740//transferase activity;GO:0016746//transferase activity, transferring acyl groups;
100191138	NM_001247523.2	4641	0.423	0.15	-1.51385	3.01269e-06	1.15282e-05	K09284//AP2-like factor, euAP2 lineage	GO:0044271//cellular nitrogen compound biosynthetic process;GO:0044238//primary metabolic process;GO:0019438//aromatic compound biosynthetic process;GO:0071704//organic substance metabolic process;GO:0044249//cellular biosynthetic process;GO:1901360//organic cyclic compound metabolic process;GO:0034654//nucleobase-containing compound biosynthetic process;GO:0048856//anatomical structure developme…
100301908	NM_001320150.1	1583	29.226	209.286	2.83115	0	0		GO:0009987//cellular process;GO:0008152//metabolic process;GO:0016567//protein ubiquitination;GO:0042221//response to chemical;GO:0044267//cellular protein metabolic process;GO:0019538//protein metabolic process;GO:0009414//response to water deprivation;GO:0010035//response to inorganic substance;GO:0043170//macromolecule metabolic process;GO:0006950//response to stress;GO:0070647//protein modifi…
100301918	NM_001306176.1	3247	4.803	11.55	1.25697	1.74722e-117	2.10327e-117	K14494//DELLA protein+ko04075//Plant hormone signal transduction;K14777//ATP-dependent RNA helicase DDX47/RRP3 [EC:3.6.4.13]	GO:0044271//cellular nitrogen compound biosynthetic process;GO:1903506//regulation of nucleic acid-templated transcription;GO:0044260//cellular macromolecule metabolic process;GO:0019222//regulation of metabolic process;GO:0031326//regulation of cellular biosynthetic process;GO:0050794//regulation of cellular process;GO:0010468//regulation of gene expression;GO:0044237//cellular metabolic process…
100301921	NM_001247261.4	4985	58.386	123.556	1.07881	0	0	K05857//phosphatidylinositol phospholipase C, delta [EC:3.1.4.11]+ko01100//Metabolic pathways+ko04933//AGE-RAGE signaling pathway in diabetic complications+ko04070//Phosphatidylinositol signaling system+ko00562//Inositol phosphate metabolism	GO:0035556//intracellular signal transduction;GO:0050789//regulation of biological process;GO:0050896//response to stimulus;GO:0006629//lipid metabolic process;GO:1901575//organic substance catabolic process;GO:0044238//primary metabolic process;GO:0071704//organic substance metabolic process;GO:0007154//cell communication;GO:0009056//catabolic process;GO:0008152//metabolic process;GO:0007165//si…
100301922	NM_001247268.1,BGI_novel_T007966	7054	0.956	7.343	2.92007	3.52246e-207	2.84558e-207	K05857//phosphatidylinositol phospholipase C, delta [EC:3.1.4.11]+ko01100//Metabolic pathways+ko04933//AGE-RAGE signaling pathway in diabetic complications+ko04070//Phosphatidylinositol signaling system+ko00562//Inositol phosphate metabolism;K05857//phosphatidylinositol phospholipase C, delta [EC:3.1.4.11]+ko01100//Metabolic pathways+ko04933//AGE-RAGE signaling pathway in diabetic complications+k…	GO:0007154//cell communication;GO:0007165//signal transduction;GO:0016042//lipid catabolic process;GO:0006629//lipid metabolic process;GO:0044238//primary metabolic process;GO:0009056//catabolic process;GO:0035556//intracellular signal transduction;GO:0051716//cellular response to stimulus;GO:0050794//regulation of cellular process;GO:0071704//organic substance metabolic process;GO:0023052//signa…
100301923	BGI_novel_T012378,NM_001247274.1	3473	16.01	2.573	-2.61412	0	0	K05857//phosphatidylinositol phospholipase C, delta [EC:3.1.4.11]+ko01100//Metabolic pathways+ko04933//AGE-RAGE signaling pathway in diabetic complications+ko04070//Phosphatidylinositol signaling system+ko00562//Inositol phosphate metabolism;K05857//phosphatidylinositol phospholipase C, delta [EC:3.1.4.11]+ko01100//Metabolic pathways+ko04933//AGE-RAGE signaling pathway in diabetic complications+k…	GO:0065007//biological regulation;GO:0016042//lipid catabolic process;GO:0044238//primary metabolic process;GO:0008152//metabolic process;GO:0035556//intracellular signal transduction;GO:0023052//signaling;GO:0051716//cellular response to stimulus;GO:0007165//signal transduction;GO:1901575//organic substance catabolic process;GO:0050896//response to stimulus;GO:0006629//lipid metabolic process;GO…
100301925	NM_001247286.2	1763	0.103	0.013	-2.90504	0.000172134	0.000705559	K15196//transcription factor IIIB 90 kDa subunit	GO:0019222//regulation of metabolic process;GO:0071704//organic substance metabolic process;GO:0031146//SCF-dependent proteasomal ubiquitin-dependent protein catabolic process;GO:0043632//modification-dependent macromolecule catabolic process;GO:1903506//regulation of nucleic acid-templated transcription;GO:2000112//regulation of cellular macromolecule biosynthetic process;GO:0065007//biological …
100301927	NM_001247294.2	2321	22.963	58.05	1.32739	0	0	K13464//jasmonate ZIM domain-containing protein+ko04075//Plant hormone signal transduction	GO:1903507//negative regulation of nucleic acid-templated transcription;GO:0065007//biological regulation;GO:0023051//regulation of signaling;GO:1902679//negative regulation of RNA biosynthetic process;GO:0006950//response to stress;GO:0051253//negative regulation of RNA metabolic process;GO:0010556//regulation of macromolecule biosynthetic process;GO:0009892//negative regulation of metabolic pro…
100301928	NM_001247299.2	1724	3.753	223.076	5.87398	0	0	K04733//interleukin-1 receptor-associated kinase 4 [EC:2.7.11.1];K07936//GTP-binding nuclear protein Ran+ko03013//RNA transport+ko03008//Ribosome biogenesis in eukaryotes
100301931	NM_001247314.2	7038	40.313	18.82	-1.09672	0	0	K00383//glutathione reductase (NADPH) [EC:1.8.1.7]+ko00480//Glutathione metabolism	GO:1901700//response to oxygen-containing compound;GO:0071704//organic substance metabolic process;GO:0006790//sulfur compound metabolic process;GO:0050794//regulation of cellular process;GO:0006575//cellular modified amino acid metabolic process;GO:0000302//response to reactive oxygen species;GO:0050896//response to stimulus;GO:0006950//response to stress;GO:0034641//cellular nitrogen compound m…
100301935	NM_001321394.1,NM_001321393.1	9999	25.753	55.653	1.10797	0	0	K00383//glutathione reductase (NADPH) [EC:1.8.1.7]+ko00480//Glutathione metabolism;K00383//glutathione reductase (NADPH) [EC:1.8.1.7]+ko00480//Glutathione metabolism	GO:0042592//homeostatic process;GO:0006790//sulfur compound metabolic process;GO:0008152//metabolic process;GO:0006518//peptide metabolic process;GO:0071704//organic substance metabolic process;GO:0043603//cellular amide metabolic process;GO:0065008//regulation of biological quality;GO:0006749//glutathione metabolic process;GO:0006807//nitrogen compound metabolic process;GO:0019725//cellular home…
100301942	NM_001247361.1	1695	16.446	5.143	-1.63022	5.21359e-55	9.87366e-55	K17693//DNA-binding protein inhibitor ID2	GO:0005488//binding;GO:0005515//protein binding;GO:0046983//protein dimerization activity;
100301943	NM_001247367.1	2986	47.12	165.113	1.80736	0	0	K09338//homeobox-leucine zipper protein	GO:0043226//organelle;GO:0005634//nucleus;GO:0005622//intracellular;GO:0044464//cell part;GO:0043231//intracellular membrane-bounded organelle;GO:0043229//intracellular organelle;GO:0005623//cell;GO:0043227//membrane-bounded organelle;GO:0044424//intracellular part;GO:0043565//sequence-specific DNA binding;GO:0097159//organic cyclic compound binding;GO:0003700//DNA binding transcription factor ac…
100301944	NM_001247372.2	1893	9.486	79.606	3.06321	0	0	K18834//WRKY transcription factor 1+ko04626//Plant-pathogen interaction	GO:0090304//nucleic acid metabolic process;GO:0044260//cellular macromolecule metabolic process;GO:0018130//heterocycle biosynthetic process;GO:0008152//metabolic process;GO:0019438//aromatic compound biosynthetic process;GO:1901360//organic cyclic compound metabolic process;GO:0044238//primary metabolic process;GO:0006807//nitrogen compound metabolic process;GO:0016070//RNA metabolic process;GO:…
100303774	XM_010316156.2,NM_001247508.1,XM_010316155.2	4914	160.563	360.49	1.14818	0	0	K06689//ubiquitin-conjugating enzyme E2 D [EC:2.3.2.23]+ko04141//Protein processing in endoplasmic reticulum+ko04120//Ubiquitin mediated proteolysis;K06689//ubiquitin-conjugating enzyme E2 D [EC:2.3.2.23]+ko04141//Protein processing in endoplasmic reticulum+ko04120//Ubiquitin mediated proteolysis;K06689//ubiquitin-conjugating enzyme E2 D [EC:2.3.2.23]+ko04141//Protein processing in endoplasmic re…	GO:0035639//purine ribonucleoside triphosphate binding;GO:0008144//drug binding;GO:0005524//ATP binding;GO:0032553//ribonucleotide binding;GO:0005488//binding;GO:1901265//nucleoside phosphate binding;GO:0097367//carbohydrate derivative binding;GO:0032555//purine ribonucleotide binding;GO:0043167//ion binding;GO:0030554//adenyl nucleotide binding;GO:0097159//organic cyclic compound binding;GO:0032…
100316872	NM_001247651.2	4463	0.21	3.36	3.95676	8.914e-124	1.0386e-123	K04733//interleukin-1 receptor-associated kinase 4 [EC:2.7.11.1]	GO:0031224//intrinsic component of membrane;GO:0044425//membrane part;GO:0016020//membrane;GO:0016021//integral component of membrane;GO:0005524//ATP binding;GO:1901265//nucleoside phosphate binding;GO:0097367//carbohydrate derivative binding;GO:0043168//anion binding;GO:0032559//adenyl ribonucleotide binding;GO:0017076//purine nucleotide binding;GO:0030554//adenyl nucleotide binding;GO:0000166//…
100316873	NM_001247656.1	3312	501.403	211.463	-1.23653	0	0	K01100//sedoheptulose-bisphosphatase [EC:3.1.3.37]+ko01100//Metabolic pathways+ko00710//Carbon fixation in photosynthetic organisms+ko01200//Carbon metabolism	GO:0044283//small molecule biosynthetic process;GO:0005996//monosaccharide metabolic process;GO:0005975//carbohydrate metabolic process;GO:0005985//sucrose metabolic process;GO:0030388//fructose 1,6-bisphosphate metabolic process;GO:0046351//disaccharide biosynthetic process;GO:0009058//biosynthetic process;GO:0008152//metabolic process;GO:0006002//fructose 6-phosphate metabolic process;GO:001931…
100316875	BGI_novel_T013864,BGI_novel_T013865,NM_001247664.1	3977	0.36	10.013	4.81606	3.58259e-201	2.9638e-201	K00469//inositol oxygenase [EC:1.13.99.1]+ko00053//Ascorbate and aldarate metabolism+ko00562//Inositol phosphate metabolism;K00469//inositol oxygenase [EC:1.13.99.1]+ko00053//Ascorbate and aldarate metabolism+ko00562//Inositol phosphate metabolism;K00469//inositol oxygenase [EC:1.13.99.1]+ko00053//Ascorbate and aldarate metabolism+ko00562//Inositol phosphate metabolism	GO:0008152//metabolic process;GO:0009056//catabolic process;GO:0044281//small molecule metabolic process;GO:0009987//cellular process;GO:0044248//cellular catabolic process;GO:0006020//inositol metabolic process;GO:0005975//carbohydrate metabolic process;GO:0016052//carbohydrate catabolic process;GO:1901575//organic substance catabolic process;GO:0044238//primary metabolic process;GO:0046164//alc…
100316877	XM_004244759.3	2185	0.683	0.276	-1.30558	2.27312e-09	7.96386e-09	K09840//9-cis-epoxycarotenoid dioxygenase [EC:1.13.11.51]+ko00906//Carotenoid biosynthesis+ko01100//Metabolic pathways+ko01110//Biosynthesis of secondary metabolites	GO:0016491//oxidoreductase activity;GO:0016702//oxidoreductase activity, acting on single donors with incorporation of molecular oxygen, incorporation of two atoms of oxygen;GO:0003824//catalytic activity;GO:0005488//binding;GO:0043167//ion binding;GO:0043169//cation binding;GO:0051213//dioxygenase activity;GO:0046872//metal ion binding;GO:0016701//oxidoreductase activity, acting on single donors…
100316879	NM_001247678.2,XM_010319346.2	7815	13.91	50.7	1.85208	0	0	K13412//calcium-dependent protein kinase [EC:2.7.11.1]+ko04626//Plant-pathogen interaction;K13412//calcium-dependent protein kinase [EC:2.7.11.1]+ko04626//Plant-pathogen interaction	GO:1901564//organonitrogen compound metabolic process;GO:0071215//cellular response to abscisic acid stimulus;GO:0008152//metabolic process;GO:0044237//cellular metabolic process;GO:0006464//cellular protein modification process;GO:0009719//response to endogenous stimulus;GO:0006468//protein phosphorylation;GO:0035556//intracellular signal transduction;GO:0007165//signal transduction;GO:0044267//…
100316880	XM_004249174.2	2992	26.3	3.84	-2.76812	0	0	K01082//3'(2'), 5'-bisphosphate nucleotidase [EC:3.1.3.7]+ko00920//Sulfur metabolism+ko01100//Metabolic pathways;K01097//N-acylneuraminate-9-phosphatase [EC:3.1.3.29]+ko00520//Amino sugar and nucleotide sugar metabolism+ko01100//Metabolic pathways	GO:0008152//metabolic process;GO:0016787//hydrolase activity;GO:0003824//catalytic activity;
100316882	NM_001247694.1	17174	33.196	11.953	-1.4741	0	0	K00703//starch synthase [EC:2.4.1.21]+ko01100//Metabolic pathways+ko00500//Starch and sucrose metabolism+ko01110//Biosynthesis of secondary metabolites	GO:0044237//cellular metabolic process;GO:0044238//primary metabolic process;GO:0044249//cellular biosynthetic process;GO:0009058//biosynthetic process;GO:0016051//carbohydrate biosynthetic process;GO:0009250//glucan biosynthetic process;GO:0034645//cellular macromolecule biosynthetic process;GO:1901576//organic substance biosynthetic process;GO:0009059//macromolecule biosynthetic process;GO:0044…
100316883	NM_001247700.1	28024	1.483	0.66	-1.15952	5.65296e-16	1.72477e-15	K18116//beta-phellandrene synthase (neryl-diphosphate-cyclizing) [EC:4.2.3.51];K04121//ent-kaurene synthase [EC:4.2.3.19]+ko00904//Diterpenoid biosynthesis+ko01100//Metabolic pathways+ko01110//Biosynthesis of secondary metabolites	GO:0008152//metabolic process;GO:0005737//cytoplasm;GO:0009536//plastid;GO:0043227//membrane-bounded organelle;GO:0005623//cell;GO:0005622//intracellular;GO:0043229//intracellular organelle;GO:0043231//intracellular membrane-bounded organelle;GO:0009507//chloroplast;GO:0044464//cell part;GO:0044424//intracellular part;GO:0043226//organelle;GO:0044444//cytoplasmic part;GO:0016829//lyase activity;G…
100316887	XM_010319742.2,BGI_novel_T004393,XM_004235067.3	5703	1.42	8.91	2.65598	0	0	K08332//vacuolar protein 8;K08332//vacuolar protein 8;K08332//vacuolar protein 8	GO:0140096//catalytic activity, acting on a protein;GO:0016740//transferase activity;GO:0003824//catalytic activity;GO:0019787//ubiquitin-like protein transferase activity;GO:0004842//ubiquitin-protein transferase activity;
100316891	NM_001247739.2	1535	0.566	9.923	4.11898	1.67693e-241	1.20413e-241	K18819//inositol 3-alpha-galactosyltransferase [EC:2.4.1.123]+ko00052//Galactose metabolism	GO:0071704//organic substance metabolic process;GO:0006012//galactose metabolic process;GO:0005996//monosaccharide metabolic process;GO:0005975//carbohydrate metabolic process;GO:0008152//metabolic process;GO:0019318//hexose metabolic process;GO:0044238//primary metabolic process;GO:0044281//small molecule metabolic process;GO:0005737//cytoplasm;GO:0044424//intracellular part;GO:0005622//intracel…
100316894	XM_019212581.1,XM_010320093.2,XM_010320096.2,NM_001247757.2,BGI_novel_T005300,XM_010320095.2	5570	57.003	153.263	1.39456	0	0	K14497//protein phosphatase 2C [EC:3.1.3.16]+ko04016//MAPK signaling pathway - plant+ko04075//Plant hormone signal transduction;K14497//protein phosphatase 2C [EC:3.1.3.16]+ko04016//MAPK signaling pathway - plant+ko04075//Plant hormone signal transduction;K14497//protein phosphatase 2C [EC:3.1.3.16]+ko04016//MAPK signaling pathway - plant+ko04075//Plant hormone signal transduction;K14497//protein…	GO:0043167//ion binding;GO:0004721//phosphoprotein phosphatase activity;GO:0016787//hydrolase activity;GO:0016791//phosphatase activity;GO:0043169//cation binding;GO:0004722//protein serine/threonine phosphatase activity;GO:0016788//hydrolase activity, acting on ester bonds;GO:0042578//phosphoric ester hydrolase activity;GO:0003824//catalytic activity;GO:0005488//binding;GO:0046872//metal ion bin…
100316895	NM_001247763.2	2047	5.136	22.543	2.12766	0	0	K14497//protein phosphatase 2C [EC:3.1.3.16]+ko04016//MAPK signaling pathway - plant+ko04075//Plant hormone signal transduction	GO:0003824//catalytic activity;GO:0043169//cation binding;GO:0005488//binding;GO:0016791//phosphatase activity;GO:0043167//ion binding;GO:0004721//phosphoprotein phosphatase activity;GO:0042578//phosphoric ester hydrolase activity;GO:0004722//protein serine/threonine phosphatase activity;GO:0016788//hydrolase activity, acting on ester bonds;GO:0140096//catalytic activity, acting on a protein;GO:0…
100316902	NM_001247805.2,XM_010325333.1,BGI_novel_T001218,BGI_novel_T001219	3214	49.996	4.26	-3.65781	0	0	K10046//GDP-D-mannose 3', 5'-epimerase [EC:5.1.3.18 5.1.3.-]+ko00520//Amino sugar and nucleotide sugar metabolism+ko01100//Metabolic pathways+ko00053//Ascorbate and aldarate metabolism+ko01110//Biosynthesis of secondary metabolites;K10046//GDP-D-mannose 3', 5'-epimerase [EC:5.1.3.18 5.1.3.-]+ko00520//Amino sugar and nucleotide sugar metabolism+ko01100//Metabolic pathways+ko00053//Ascorbate and al…	GO:0003824//catalytic activity;GO:0016854//racemase and epimerase activity;GO:0047918//GDP-mannose 3,5-epimerase activity;GO:0005488//binding;GO:0036094//small molecule binding;GO:0000166//nucleotide binding;GO:0051287//NAD binding;GO:0097159//organic cyclic compound binding;GO:1901363//heterocyclic compound binding;GO:0016853//isomerase activity;GO:0050662//coenzyme binding;GO:0048037//cofactor …
100322877	BGI_novel_T012581,BGI_novel_T012582,NM_001247129.2,BGI_novel_T012583	5074	33.826	15.07	-1.15869	4.002e-290	2.50229e-290	K09837//carotene epsilon-monooxygenase [EC:1.14.99.45]+ko00906//Carotenoid biosynthesis+ko01100//Metabolic pathways+ko01110//Biosynthesis of secondary metabolites;K09837//carotene epsilon-monooxygenase [EC:1.14.99.45]+ko00906//Carotenoid biosynthesis+ko01100//Metabolic pathways+ko01110//Biosynthesis of secondary metabolites;K09837//carotene epsilon-monooxygenase [EC:1.14.99.45]+ko00906//Carotenoi…	GO:0016114//terpenoid biosynthetic process;GO:0006629//lipid metabolic process;GO:0042440//pigment metabolic process;GO:0009058//biosynthetic process;GO:0016117//carotenoid biosynthetic process;GO:0044237//cellular metabolic process;GO:0044238//primary metabolic process;GO:0009987//cellular process;GO:0006721//terpenoid metabolic process;GO:0046148//pigment biosynthetic process;GO:0008610//lipid …
100462655	NM_001247138.1	7033	0.78	0.336	-1.19044	2.07033e-11	6.91179e-11	K08735//DNA mismatch repair protein MSH2+ko03430//Mismatch repair	GO:0006974//cellular response to DNA damage stimulus;GO:0006259//DNA metabolic process;GO:0006139//nucleobase-containing compound metabolic process;GO:0050896//response to stimulus;GO:0044238//primary metabolic process;GO:0043170//macromolecule metabolic process;GO:0009987//cellular process;GO:0044237//cellular metabolic process;GO:0033554//cellular response to stress;GO:0034641//cellular nitroge…
100498663	NM_001247811.2	6997	10.146	39.7	1.96706	0	0	K14486//auxin response factor+ko04075//Plant hormone signal transduction	GO:0006139//nucleobase-containing compound metabolic process;GO:1901362//organic cyclic compound biosynthetic process;GO:0044260//cellular macromolecule metabolic process;GO:0010556//regulation of macromolecule biosynthetic process;GO:0043170//macromolecule metabolic process;GO:0071495//cellular response to endogenous stimulus;GO:0018130//heterocycle biosynthetic process;GO:0009719//response to e…
100527965	NM_001247234.1	3079	4.44	1.423	-1.61664	4.10539e-56	7.7046e-56	K13947//auxin efflux carrier family	GO:0090567//reproductive shoot system development;GO:0007275//multicellular organism development;GO:0009793//embryo development ending in seed dormancy;GO:0010154//fruit development;GO:0071365//cellular response to auxin stimulus;GO:0048825//cotyledon development;GO:0010338//leaf formation;GO:0051179//localization;GO:1905392//plant organ morphogenesis;GO:0009790//embryo development;GO:0009725//re…
100527967	NM_001247248.1,XM_010320812.2,BGI_novel_T005481	3724	2.46	0.073	-5.10144	1.2229e-125	1.41296e-125	K13947//auxin efflux carrier family;K13947//auxin efflux carrier family;K13947//auxin efflux carrier family	GO:0009725//response to hormone;GO:0048878//chemical homeostasis;GO:0010817//regulation of hormone levels;GO:0050789//regulation of biological process;GO:0009734//auxin-activated signaling pathway;GO:0060918//auxin transport;GO:0050794//regulation of cellular process;GO:0071365//cellular response to auxin stimulus;GO:0065007//biological regulation;GO:0070887//cellular response to chemical stimulu…
100527969	NM_001247263.1	2695	0.34	0.013	-4.85924	5.35875e-09	1.89529e-08	K13947//auxin efflux carrier family	GO:0070887//cellular response to chemical stimulus;GO:0051716//cellular response to stimulus;GO:0050896//response to stimulus;GO:0009987//cellular process;GO:0071310//cellular response to organic substance;GO:0010252//auxin homeostasis;GO:0009733//response to auxin;GO:0071495//cellular response to endogenous stimulus;GO:0009719//response to endogenous stimulus;GO:0009725//response to hormone;GO:0…
100527974	NM_001247291.1	2877	1.69	0.573	-1.53457	1.27497e-20	3.60033e-20	K13947//auxin efflux carrier family	GO:0023052//signaling;GO:0042592//homeostatic process;GO:0009755//hormone-mediated signaling pathway;GO:0009926//auxin polar transport;GO:0032870//cellular response to hormone stimulus;GO:0070887//cellular response to chemical stimulus;GO:0010033//response to organic substance;GO:0071365//cellular response to auxin stimulus;GO:0009734//auxin-activated signaling pathway;GO:0010817//regulation of h…
100529106	NM_001247696.2	1728	2.823	0.186	-3.91627	9.97393e-54	1.91359e-53	K09872//aquaporin PIP	GO:0055085//transmembrane transport;GO:0051234//establishment of localization;GO:0051179//localization;GO:0034220//ion transmembrane transport;GO:0006811//ion transport;GO:0006810//transport;GO:0005887//integral component of plasma membrane;GO:0031224//intrinsic component of membrane;GO:0016020//membrane;GO:0031226//intrinsic component of plasma membrane;GO:0044425//membrane part;GO:0005886//plas…
100529139	NM_001247880.1,BGI_novel_T011714	2253	5.663	0.023	-7.87946	4.69655e-105	6.09592e-105	K21483//salicylate 1-O-methyltransferase [EC:2.1.1.274];K21483//salicylate 1-O-methyltransferase [EC:2.1.1.274]	GO:0016740//transferase activity;GO:0003824//catalytic activity;GO:0008168//methyltransferase activity;GO:0016741//transferase activity, transferring one-carbon groups;
100529140	BGI_novel_T006646,BGI_novel_T006643,BGI_novel_T006647,XM_010322245.2,XM_010322248.2,XM_010322246.2,XM_010322244.2,BGI_novel_T006644,XM_019213735.1,BGI_novel_T006645,NM_001247887.1	4783	74.723	154.363	1.0353	0	0	K20715//phototropin [EC:2.7.11.1];K20715//phototropin [EC:2.7.11.1];K20715//phototropin [EC:2.7.11.1];K20715//phototropin [EC:2.7.11.1];K20715//phototropin [EC:2.7.11.1];K20715//phototropin [EC:2.7.11.1];K20715//phototropin [EC:2.7.11.1];K20715//phototropin [EC:2.7.11.1];K20715//phototropin [EC:2.7.11.1];K20715//phototropin [EC:2.7.11.1];K20715//phototropin [EC:2.7.11.1]	GO:0044464//cell part;GO:0005623//cell;GO:0005622//intracellular;GO:0004872//receptor activity;GO:0060089//molecular transducer activity;GO:0016773//phosphotransferase activity, alcohol group as acceptor;GO:0016772//transferase activity, transferring phosphorus-containing groups;GO:0016775//phosphotransferase activity, nitrogenous group as acceptor;GO:0003824//catalytic activity;GO:0016301//kinas…
100736245	XM_010324843.2,NM_001247888.1,XM_010324846.2,XM_010324845.2,BGI_novel_T008831,XM_010324844.2	28975	15.953	94.08	2.55167	0	0	K01537//Ca2+-transporting ATPase [EC:3.6.3.8];K01537//Ca2+-transporting ATPase [EC:3.6.3.8];K01537//Ca2+-transporting ATPase [EC:3.6.3.8];K01537//Ca2+-transporting ATPase [EC:3.6.3.8]	GO:0044464//cell part;GO:0043226//organelle;GO:0043229//intracellular organelle;GO:0016020//membrane;GO:0044425//membrane part;GO:0031226//intrinsic component of plasma membrane;GO:0016021//integral component of membrane;GO:0044424//intracellular part;GO:0005886//plasma membrane;GO:0031224//intrinsic component of membrane;GO:0005623//cell;GO:0044459//plasma membrane part;GO:0005887//integral comp…
100736435	XM_010324847.2,NM_001247569.2	2268	9.213	4.053	-1.2005	4.28184e-32	1.03424e-31	K21894//cytoglobin;K21894//cytoglobin	GO:1901363//heterocyclic compound binding;GO:0043167//ion binding;GO:0008144//drug binding;GO:0005488//binding;GO:0046906//tetrapyrrole binding;GO:0140104//molecular carrier activity;GO:0020037//heme binding;GO:0019825//oxygen binding;GO:0043169//cation binding;GO:0046872//metal ion binding;GO:0097159//organic cyclic compound binding;GO:0048037//cofactor binding;GO:0005344//oxygen carrier activit…
100736438	NM_001247581.2	2894	219.433	80.703	-1.4298	0	0	K09022//2-iminobutanoate/2-iminopropanoate deaminase [EC:3.5.99.10]
100736441	NM_001247592.2	2763	33.733	471.626	3.79241	0	0	K12472//epidermal growth factor receptor substrate 15+ko04144//Endocytosis;K06699//proteasome activator subunit 4+ko03050//Proteasome	GO:0006950//response to stress;GO:0006970//response to osmotic stress;GO:0050896//response to stimulus;GO:0009628//response to abiotic stimulus;GO:0009651//response to salt stress;GO:0031984//organelle subcompartment;GO:0005622//intracellular;GO:0005737//cytoplasm;GO:0012505//endomembrane system;GO:0005794//Golgi apparatus;GO:0005623//cell;GO:0044431//Golgi apparatus part;GO:0043226//organelle;GO…
100736444	BGI_novel_T001122,NM_001247601.2	2187	6.113	89.856	3.87512	0	0	K13457//disease resistance protein RPM1+ko04626//Plant-pathogen interaction;K16225//probable WRKY transcription factor 52+ko04626//Plant-pathogen interaction;K16225//probable WRKY transcription factor 52+ko04626//Plant-pathogen interaction;K13457//disease resistance protein RPM1+ko04626//Plant-pathogen interaction	GO:0043170//macromolecule metabolic process;GO:0044271//cellular nitrogen compound biosynthetic process;GO:0034645//cellular macromolecule biosynthetic process;GO:0044249//cellular biosynthetic process;GO:1901576//organic substance biosynthetic process;GO:1901362//organic cyclic compound biosynthetic process;GO:0006807//nitrogen compound metabolic process;GO:0006351//transcription, DNA-templated;…
100736448	NM_001247616.1	5261	4.213	1.863	-1.15407	4.64307e-54	8.87698e-54	K14486//auxin response factor+ko04075//Plant hormone signal transduction	GO:0043170//macromolecule metabolic process;GO:0090567//reproductive shoot system development;GO:0070887//cellular response to chemical stimulus;GO:0010305//leaf vascular tissue pattern formation;GO:0031326//regulation of cellular biosynthetic process;GO:0022622//root system development;GO:0034654//nucleobase-containing compound biosynthetic process;GO:0009733//response to auxin;GO:0010154//fruit…
100736453	NM_001247635.2	1708	0.833	0.313	-1.40754	2.17257e-08	7.79811e-08		GO:0044237//cellular metabolic process;GO:0050794//regulation of cellular process;GO:0050789//regulation of biological process;GO:0065007//biological regulation;GO:0046483//heterocycle metabolic process;GO:0016070//RNA metabolic process;GO:1901576//organic substance biosynthetic process;GO:0019219//regulation of nucleobase-containing compound metabolic process;GO:0019438//aromatic compound biosyn…
100736454	NM_001247639.2	1565	1.166	2.86	1.29745	1.04288e-21	2.89161e-21		GO:0006725//cellular aromatic compound metabolic process;GO:0080090//regulation of primary metabolic process;GO:0051252//regulation of RNA metabolic process;GO:0044271//cellular nitrogen compound biosynthetic process;GO:0051171//regulation of nitrogen compound metabolic process;GO:1901362//organic cyclic compound biosynthetic process;GO:0009987//cellular process;GO:2000112//regulation of cellular…
100736456	NM_001247647.1	2463	7.74	21.196	1.45347	9.62233e-184	8.52591e-184		GO:0019438//aromatic compound biosynthetic process;GO:2001141//regulation of RNA biosynthetic process;GO:0008152//metabolic process;GO:0034641//cellular nitrogen compound metabolic process;GO:1901576//organic substance biosynthetic process;GO:0046483//heterocycle metabolic process;GO:0006807//nitrogen compound metabolic process;GO:0018130//heterocycle biosynthetic process;GO:0031323//regulation o…
100736458	NM_001247657.1	1721	4.74	10.486	1.15394	8.26834e-71	1.36441e-70	K16221//transcription factor TCP21 (protein CCA1 HIKING EXPEDITION)+ko04712//Circadian rhythm - plant	GO:0080090//regulation of primary metabolic process;GO:0034645//cellular macromolecule biosynthetic process;GO:0034654//nucleobase-containing compound biosynthetic process;GO:0031326//regulation of cellular biosynthetic process;GO:0044238//primary metabolic process;GO:0009987//cellular process;GO:0006139//nucleobase-containing compound metabolic process;GO:0046483//heterocycle metabolic process;G…
100736459	NM_001247661.2	1041	12.996	85.5	2.71253	0	0	K16221//transcription factor TCP21 (protein CCA1 HIKING EXPEDITION)+ko04712//Circadian rhythm - plant	GO:1901576//organic substance biosynthetic process;GO:0051252//regulation of RNA metabolic process;GO:0006807//nitrogen compound metabolic process;GO:0010468//regulation of gene expression;GO:0009987//cellular process;GO:0034645//cellular macromolecule biosynthetic process;GO:0019219//regulation of nucleobase-containing compound metabolic process;GO:0060255//regulation of macromolecule metabolic …
100736460	XM_010322250.2,XM_010322249.2,NM_001247665.1,XM_010322251.2	4224	3.283	12.336	1.91882	4.34345e-158	4.29581e-158	K16221//transcription factor TCP21 (protein CCA1 HIKING EXPEDITION)+ko04712//Circadian rhythm - plant;K16221//transcription factor TCP21 (protein CCA1 HIKING EXPEDITION)+ko04712//Circadian rhythm - plant;K16221//transcription factor TCP21 (protein CCA1 HIKING EXPEDITION)+ko04712//Circadian rhythm - plant;K16221//transcription factor TCP21 (protein CCA1 HIKING EXPEDITION)+ko04712//Circadian rhythm…	GO:0032774//RNA biosynthetic process;GO:0043170//macromolecule metabolic process;GO:0080090//regulation of primary metabolic process;GO:0065007//biological regulation;GO:1903506//regulation of nucleic acid-templated transcription;GO:0090304//nucleic acid metabolic process;GO:0051171//regulation of nitrogen compound metabolic process;GO:0008152//metabolic process;GO:0009987//cellular process;GO:00…
100736461	NM_001247669.1	1530	0.253	0.07	-1.82258	4.6619e-05	0.000186092		GO:0071704//organic substance metabolic process;GO:0019219//regulation of nucleobase-containing compound metabolic process;GO:0044238//primary metabolic process;GO:0006807//nitrogen compound metabolic process;GO:0006351//transcription, DNA-templated;GO:0018130//heterocycle biosynthetic process;GO:0034654//nucleobase-containing compound biosynthetic process;GO:2000112//regulation of cellular macro…
100736469	NM_001247705.1,XM_010326987.2	3760	43.12	104.363	1.27519	0	0	K08341//GABA(A) receptor-associated protein+ko04136//Autophagy - other;K08341//GABA(A) receptor-associated protein+ko04136//Autophagy - other	GO:0061919//process utilizing autophagic mechanism;GO:0044237//cellular metabolic process;GO:0009056//catabolic process;GO:0044248//cellular catabolic process;GO:0008152//metabolic process;GO:0006914//autophagy;GO:0009987//cellular process;
100736472	BGI_novel_T013721,XM_010314886.2,BGI_novel_T013719,BGI_novel_T013720,NM_001247718.2	3298	23.093	55.743	1.3104	0	0	K09284//AP2-like factor, euAP2 lineage;K09284//AP2-like factor, euAP2 lineage;K09284//AP2-like factor, euAP2 lineage;K09284//AP2-like factor, euAP2 lineage;K09284//AP2-like factor, euAP2 lineage	GO:0009058//biosynthetic process;GO:0008152//metabolic process;GO:0090304//nucleic acid metabolic process;GO:0034641//cellular nitrogen compound metabolic process;GO:0044271//cellular nitrogen compound biosynthetic process;GO:0010467//gene expression;GO:0044260//cellular macromolecule metabolic process;GO:0032502//developmental process;GO:0009059//macromolecule biosynthetic process;GO:0097659//nu…
100736473	NM_001328498.1	4520	123.87	6.856	-4.17292	0	0	K10534//nitrate reductase (NAD(P)H) [EC:1.7.1.1 1.7.1.2 1.7.1.3]+ko00910//Nitrogen metabolism	GO:1903409//reactive oxygen species biosynthetic process;GO:2001057//reactive nitrogen species metabolic process;GO:0006807//nitrogen compound metabolic process;GO:0044271//cellular nitrogen compound biosynthetic process;GO:0006082//organic acid metabolic process;GO:0017144//drug metabolic process;GO:0009058//biosynthetic process;GO:0009987//cellular process;GO:0071704//organic substance metaboli…
100736476	XM_019213761.1,XM_010322403.2	4307	0.836	0.126	-2.72266	8.46876e-23	2.31032e-22	K20538//mitogen-activated protein kinase 8 [EC:2.7.11.24]+ko04016//MAPK signaling pathway - plant;K20538//mitogen-activated protein kinase 8 [EC:2.7.11.24]+ko04016//MAPK signaling pathway - plant	GO:0019222//regulation of metabolic process;GO:0050789//regulation of biological process;GO:0065007//biological regulation;GO:0010468//regulation of gene expression;GO:0060255//regulation of macromolecule metabolic process;GO:0043229//intracellular organelle;GO:0044464//cell part;GO:0005622//intracellular;GO:0044424//intracellular part;GO:0043227//membrane-bounded organelle;GO:0005634//nucleus;GO…
100736477	NM_001247746.1	3189	8.116	3.586	-1.16338	6.22772e-50	1.23779e-49	K13946//auxin influx carrier (AUX1 LAX family)+ko04075//Plant hormone signal transduction	GO:0015711//organic anion transport;GO:0046942//carboxylic acid transport;GO:0006865//amino acid transport;GO:0071705//nitrogen compound transport;GO:0006811//ion transport;GO:0055085//transmembrane transport;GO:0071702//organic substance transport;GO:1903825//organic acid transmembrane transport;GO:0006810//transport;GO:0006820//anion transport;GO:0051179//localization;GO:1905039//carboxylic aci…
100736479	NM_001247759.1,XM_010329375.2,BGI_novel_T012381,XM_010329377.2,BGI_novel_T012380	5426	6.43	2.853	-1.26494	1.57903e-70	2.61222e-70	K13946//auxin influx carrier (AUX1 LAX family)+ko04075//Plant hormone signal transduction;K13946//auxin influx carrier (AUX1 LAX family)+ko04075//Plant hormone signal transduction;K13946//auxin influx carrier (AUX1 LAX family)+ko04075//Plant hormone signal transduction;K13946//auxin influx carrier (AUX1 LAX family)+ko04075//Plant hormone signal transduction;K13946//auxin influx carrier (AUX1 LAX …	GO:0071702//organic substance transport;GO:0034220//ion transmembrane transport;GO:0051234//establishment of localization;GO:0046942//carboxylic acid transport;GO:1903825//organic acid transmembrane transport;GO:0055085//transmembrane transport;GO:0006810//transport;GO:0098656//anion transmembrane transport;GO:0006811//ion transport;GO:0015711//organic anion transport;GO:0051179//localization;GO:…
100736482	NM_001329483.1	1938	2.593	0.583	-2.14652	3.90834e-33	9.30824e-33	K00475//naringenin 3-dioxygenase [EC:1.14.11.9]+ko01100//Metabolic pathways+ko01110//Biosynthesis of secondary metabolites+ko00941//Flavonoid biosynthesis	GO:0050896//response to stimulus;GO:0008152//metabolic process;GO:0010224//response to UV-B;GO:0009628//response to abiotic stimulus;GO:0071704//organic substance metabolic process;GO:0009411//response to UV;GO:0009314//response to radiation;GO:0009416//response to light stimulus;GO:1901576//organic substance biosynthetic process;GO:0009058//biosynthetic process;GO:0009813//flavonoid biosynthetic…
100736486	XM_010325387.2,BGI_novel_T001257,BGI_novel_T001255,NM_001247801.1,BGI_novel_T001256	4500	4.153	1.973	-1.05383	2.96378e-35	6.88307e-35	K13429//chitin elicitor receptor kinase 1+ko04626//Plant-pathogen interaction;K13429//chitin elicitor receptor kinase 1+ko04626//Plant-pathogen interaction;K13429//chitin elicitor receptor kinase 1+ko04626//Plant-pathogen interaction;K13429//chitin elicitor receptor kinase 1+ko04626//Plant-pathogen interaction;K13429//chitin elicitor receptor kinase 1+ko04626//Plant-pathogen interaction	GO:0006464//cellular protein modification process;GO:0071310//cellular response to organic substance;GO:0045088//regulation of innate immune response;GO:0031349//positive regulation of defense response;GO:0035556//intracellular signal transduction;GO:0051704//multi-organism process;GO:1901700//response to oxygen-containing compound;GO:0050776//regulation of immune response;GO:0043412//macromolecu…
100736487	NM_001247808.2	4615	0.783	0.116	-2.77177	1.17972e-20	3.33025e-20	K15639//PHYB activation tagged suppressor 1 [EC:1.14.-.-]+ko00905//Brassinosteroid biosynthesis	GO:0065008//regulation of biological quality;GO:0009741//response to brassinosteroid;GO:0014070//response to organic cyclic compound;GO:0010268//brassinosteroid homeostasis;GO:0055088//lipid homeostasis;GO:1901700//response to oxygen-containing compound;GO:0048878//chemical homeostasis;GO:0008152//metabolic process;GO:0016131//brassinosteroid metabolic process;GO:0010033//response to organic subs…
100736493	NM_001247838.2	1756	2.24	15.223	2.75457	7.56885e-296	4.65368e-296	K14493//gibberellin receptor GID1 [EC:3.-.-.-]+ko04075//Plant hormone signal transduction	GO:0048518//positive regulation of biological process;GO:0009966//regulation of signal transduction;GO:0009311//oligosaccharide metabolic process;GO:0032502//developmental process;GO:0048367//shoot system development;GO:0009653//anatomical structure morphogenesis;GO:0090567//reproductive shoot system development;GO:0023056//positive regulation of signaling;GO:0010646//regulation of cell communica…
100736499	NM_001247874.2	3367	116.043	335.19	1.5246	0	0	K00134//glyceraldehyde 3-phosphate dehydrogenase [EC:1.2.1.12]+ko00010//Glycolysis / Gluconeogenesis+ko01230//Biosynthesis of amino acids+ko01100//Metabolic pathways+ko01110//Biosynthesis of secondary metabolites+ko00710//Carbon fixation in photosynthetic organisms+ko01200//Carbon metabolism	GO:0044281//small molecule metabolic process;GO:0019318//hexose metabolic process;GO:0005975//carbohydrate metabolic process;GO:0005996//monosaccharide metabolic process;GO:0008152//metabolic process;GO:0071704//organic substance metabolic process;GO:0006006//glucose metabolic process;GO:0044238//primary metabolic process;GO:1901265//nucleoside phosphate binding;GO:0036094//small molecule binding…
100736500	BGI_novel_T008143,BGI_novel_T008141,BGI_novel_T008144,NM_001247881.1,BGI_novel_T008142	19331	26.543	7.323	-1.79493	7.19328e-205	5.86428e-205	K12121//phytochrome B+ko04712//Circadian rhythm - plant;K21952//CASK-interacting protein;K12121//phytochrome B+ko04712//Circadian rhythm - plant;K02184//formin 2;K12121//phytochrome B+ko04712//Circadian rhythm - plant;K02184//formin 2;K12121//phytochrome B+ko04712//Circadian rhythm - plant;K02184//formin 2
100736504	NM_001247911.2	3362	1.04	0.136	-2.92296	1.18937e-27	3.03522e-27	K13083//flavonoid 3',5'-hydroxylase [EC:1.14.13.88]+ko01110//Biosynthesis of secondary metabolites+ko00941//Flavonoid biosynthesis+ko00944//Flavone and flavonol biosynthesis	GO:0044550//secondary metabolite biosynthetic process;GO:0009058//biosynthetic process;GO:0008152//metabolic process;GO:0019748//secondary metabolic process;GO:0016020//membrane;GO:0016021//integral component of membrane;GO:0044425//membrane part;GO:0031224//intrinsic component of membrane;GO:1901363//heterocyclic compound binding;GO:0016709//oxidoreductase activity, acting on paired donors, with…
100736505	NM_001247918.2	2433	2.23	11.16	2.31949	8.50307e-207	6.8947e-207	K20617//cytochrome P450 family 71 subfamily A	GO:0008152//metabolic process;GO:0044550//secondary metabolite biosynthetic process;GO:0019748//secondary metabolic process;GO:0009058//biosynthetic process;GO:0016020//membrane;GO:0044425//membrane part;GO:0016021//integral component of membrane;GO:0031224//intrinsic component of membrane;GO:0046906//tetrapyrrole binding;GO:0016491//oxidoreductase activity;GO:0043169//cation binding;GO:0005506//…
100736509	NM_001247942.2	5968	25.813	82.086	1.65951	0	0	K14486//auxin response factor+ko04075//Plant hormone signal transduction	GO:0019222//regulation of metabolic process;GO:0031326//regulation of cellular biosynthetic process;GO:0010150//leaf senescence;GO:0009058//biosynthetic process;GO:0032502//developmental process;GO:0044271//cellular nitrogen compound biosynthetic process;GO:0044238//primary metabolic process;GO:2000113//negative regulation of cellular macromolecule biosynthetic process;GO:0050794//regulation of c…
100736510	NM_001247947.2,XM_010317553.2,BGI_novel_T003165	3576	3.323	7.19	1.03846	4.12264e-53	7.95449e-53	K20537//mitogen-activated protein kinase 7/14 [EC:2.7.11.24]+ko04016//MAPK signaling pathway - plant;K20537//mitogen-activated protein kinase 7/14 [EC:2.7.11.24]+ko04016//MAPK signaling pathway - plant;K20537//mitogen-activated protein kinase 7/14 [EC:2.7.11.24]+ko04016//MAPK signaling pathway - plant	GO:0019222//regulation of metabolic process;GO:0050789//regulation of biological process;GO:0060255//regulation of macromolecule metabolic process;GO:0065007//biological regulation;GO:0010468//regulation of gene expression;GO:0043226//organelle;GO:0005623//cell;GO:0044424//intracellular part;GO:0043231//intracellular membrane-bounded organelle;GO:0043229//intracellular organelle;GO:0044464//cell …
100736514	BGI_novel_T009233,BGI_novel_T009236,BGI_novel_T009235,NM_001247001.2,BGI_novel_T009234,NM_001246844.1,BGI_novel_T009232	10585	4.95	28.03	2.51041	0	0	K13429//chitin elicitor receptor kinase 1+ko04626//Plant-pathogen interaction;K13429//chitin elicitor receptor kinase 1+ko04626//Plant-pathogen interaction;K13429//chitin elicitor receptor kinase 1+ko04626//Plant-pathogen interaction;K13429//chitin elicitor receptor kinase 1+ko04626//Plant-pathogen interaction;K13429//chitin elicitor receptor kinase 1+ko04626//Plant-pathogen interaction;K13429//c…	GO:0044267//cellular protein metabolic process;GO:0051716//cellular response to stimulus;GO:0065007//biological regulation;GO:0006793//phosphorus metabolic process;GO:0007165//signal transduction;GO:0007166//cell surface receptor signaling pathway;GO:0071704//organic substance metabolic process;GO:0008152//metabolic process;GO:0006468//protein phosphorylation;GO:0050896//response to stimulus;GO:0…
100736515	NM_001246854.2	1250	2.626	0.696	-1.90504	3.59959e-29	9.01104e-29		GO:0006351//transcription, DNA-templated;GO:0031323//regulation of cellular metabolic process;GO:2001141//regulation of RNA biosynthetic process;GO:0060255//regulation of macromolecule metabolic process;GO:0071704//organic substance metabolic process;GO:0044271//cellular nitrogen compound biosynthetic process;GO:1901360//organic cyclic compound metabolic process;GO:0090304//nucleic acid metabolic…
100736519	NM_001246877.1	1675	4.036	49.17	3.60921	0	0	K16221//transcription factor TCP21 (protein CCA1 HIKING EXPEDITION)+ko04712//Circadian rhythm - plant	GO:0031326//regulation of cellular biosynthetic process;GO:0016070//RNA metabolic process;GO:0044260//cellular macromolecule metabolic process;GO:0009987//cellular process;GO:2001141//regulation of RNA biosynthetic process;GO:0032774//RNA biosynthetic process;GO:0046483//heterocycle metabolic process;GO:0065007//biological regulation;GO:0097659//nucleic acid-templated transcription;GO:0008152//me…
100736523	NM_001246897.1	1152	0.43	0.073	-2.52395	6.99663e-08	2.54889e-07	K16221//transcription factor TCP21 (protein CCA1 HIKING EXPEDITION)+ko04712//Circadian rhythm - plant	GO:0016070//RNA metabolic process;GO:2000112//regulation of cellular macromolecule biosynthetic process;GO:0071704//organic substance metabolic process;GO:0043170//macromolecule metabolic process;GO:0044271//cellular nitrogen compound biosynthetic process;GO:2001141//regulation of RNA biosynthetic process;GO:0046483//heterocycle metabolic process;GO:0032774//RNA biosynthetic process;GO:1901362//o…
100736527	NM_001246917.2	1705	203.02	60.69	-1.72104	0	0	K09872//aquaporin PIP	GO:0055085//transmembrane transport;GO:0006811//ion transport;GO:0051179//localization;GO:0051234//establishment of localization;GO:0034220//ion transmembrane transport;GO:0006810//transport;GO:0005886//plasma membrane;GO:0016021//integral component of membrane;GO:0016020//membrane;GO:0005623//cell;GO:0031224//intrinsic component of membrane;GO:0031226//intrinsic component of plasma membrane;GO:0…
100736530	NM_001246937.1	6296	22.15	9.323	-1.23228	6.52853e-186	5.74838e-186	K13418//somatic embryogenesis receptor kinase 1 [EC:2.7.10.1 2.7.11.1]	GO:0016021//integral component of membrane;GO:0016020//membrane;GO:0044425//membrane part;GO:0031224//intrinsic component of membrane;GO:0017076//purine nucleotide binding;GO:0140096//catalytic activity, acting on a protein;GO:0005524//ATP binding;GO:0000166//nucleotide binding;GO:0016740//transferase activity;GO:0004674//protein serine/threonine kinase activity;GO:0030554//adenyl nucleotide bind…
100736534	NM_001246957.1,XM_010317554.2	3138	13.103	30.143	1.23104	1.45226e-250	1.01558e-250	K09284//AP2-like factor, euAP2 lineage;K09284//AP2-like factor, euAP2 lineage	GO:0006807//nitrogen compound metabolic process;GO:0009059//macromolecule biosynthetic process;GO:0010467//gene expression;GO:1901362//organic cyclic compound biosynthetic process;GO:0071704//organic substance metabolic process;GO:0097659//nucleic acid-templated transcription;GO:0048856//anatomical structure development;GO:0006351//transcription, DNA-templated;GO:0032501//multicellular organismal…
100736535	XM_010324006.2,NM_001246962.2	3636	11.196	1.683	-2.73294	7.59006e-261	5.15324e-261	K09284//AP2-like factor, euAP2 lineage;K09284//AP2-like factor, euAP2 lineage	GO:0044238//primary metabolic process;GO:0044271//cellular nitrogen compound biosynthetic process;GO:0006351//transcription, DNA-templated;GO:0043170//macromolecule metabolic process;GO:0019438//aromatic compound biosynthetic process;GO:0006139//nucleobase-containing compound metabolic process;GO:0009058//biosynthetic process;GO:0009987//cellular process;GO:0016070//RNA metabolic process;GO:19015…
100736536	NM_001246968.2	3282	1.45	3.016	1.05166	3.50288e-17	1.04461e-16	K20600//mitogen-activated protein kinase 4 [EC:2.7.11.24]+ko04016//MAPK signaling pathway - plant;K04464//mitogen-activated protein kinase 7 [EC:2.7.11.24]	GO:0065007//biological regulation;GO:0050789//regulation of biological process;GO:0019222//regulation of metabolic process;GO:0010468//regulation of gene expression;GO:0060255//regulation of macromolecule metabolic process;GO:0043231//intracellular membrane-bounded organelle;GO:0005623//cell;GO:0044424//intracellular part;GO:0043227//membrane-bounded organelle;GO:0005622//intracellular;GO:0043229…
100736539	NM_001246986.2	7278	10.086	27.963	1.46554	0	0	K20538//mitogen-activated protein kinase 8 [EC:2.7.11.24]+ko04016//MAPK signaling pathway - plant	GO:0065007//biological regulation;GO:0010468//regulation of gene expression;GO:0019222//regulation of metabolic process;GO:0060255//regulation of macromolecule metabolic process;GO:0050789//regulation of biological process;GO:0043226//organelle;GO:0005737//cytoplasm;GO:0043229//intracellular organelle;GO:0043231//intracellular membrane-bounded organelle;GO:0043227//membrane-bounded organelle;GO:0…
100736541	NM_001246995.1	4758	0.636	0.11	-2.54445	3.71356e-13	1.19397e-12	K13946//auxin influx carrier (AUX1 LAX family)+ko04075//Plant hormone signal transduction	GO:0003333//amino acid transmembrane transport;GO:0046942//carboxylic acid transport;GO:0098656//anion transmembrane transport;GO:0006810//transport;GO:0071705//nitrogen compound transport;GO:0015711//organic anion transport;GO:0071702//organic substance transport;GO:0051179//localization;GO:0006811//ion transport;GO:0006820//anion transport;GO:0051234//establishment of localization;GO:0034220//i…
100736547	NM_001247027.2	1410	6.45	2.92	-1.14156	3.69924e-37	8.41645e-37	K16221//transcription factor TCP21 (protein CCA1 HIKING EXPEDITION)+ko04712//Circadian rhythm - plant	GO:0060255//regulation of macromolecule metabolic process;GO:0010467//gene expression;GO:0006725//cellular aromatic compound metabolic process;GO:0006355//regulation of transcription, DNA-templated;GO:1901576//organic substance biosynthetic process;GO:0006807//nitrogen compound metabolic process;GO:2000112//regulation of cellular macromolecule biosynthetic process;GO:0008152//metabolic process;GO…
100750250	NM_001251868.2	1087	3.636	0.353	-3.33131	1.80197e-55	3.39927e-55	K09841//xanthoxin dehydrogenase [EC:1.1.1.288]+ko00906//Carotenoid biosynthesis+ko01100//Metabolic pathways+ko01110//Biosynthesis of secondary metabolites	GO:0016491//oxidoreductase activity;GO:0003824//catalytic activity;GO:0004022//alcohol dehydrogenase (NAD) activity;GO:0016616//oxidoreductase activity, acting on the CH-OH group of donors, NAD or NADP as acceptor;GO:0016614//oxidoreductase activity, acting on CH-OH group of donors;
100750252	NM_001251869.2,BGI_novel_T004976	839	0.143	199.106	10.4346	0	0	K01835//phosphoglucomutase [EC:5.4.2.2]+ko00010//Glycolysis / Gluconeogenesis+ko00230//Purine metabolism+ko00030//Pentose phosphate pathway+ko00520//Amino sugar and nucleotide sugar metabolism+ko01100//Metabolic pathways+ko00052//Galactose metabolism+ko00500//Starch and sucrose metabolism+ko01110//Biosynthesis of secondary metabolites
100750254	NM_001251871.2,NM_001316770.1	1541	6.866	3.1	-1.13884	8.96303e-38	2.02142e-37	K09866//aquaporin-4;K09866//aquaporin-4	GO:0055085//transmembrane transport;GO:0051179//localization;GO:0034220//ion transmembrane transport;GO:0006811//ion transport;GO:0006810//transport;GO:0051234//establishment of localization;GO:0098588//bounding membrane of organelle;GO:0005737//cytoplasm;GO:0005773//vacuole;GO:0005623//cell;GO:0005622//intracellular;GO:0005774//vacuolar membrane;GO:0044444//cytoplasmic part;GO:0031224//intrinsic…
100750255	BGI_novel_T007502,BGI_novel_T007506,BGI_novel_T007505,BGI_novel_T007507,BGI_novel_T007504,NM_001316769.1,NM_001316768.1,BGI_novel_T007503	5770	7.79	37.973	2.2399	0	0	K14486//auxin response factor+ko04075//Plant hormone signal transduction;K14486//auxin response factor+ko04075//Plant hormone signal transduction;K14486//auxin response factor+ko04075//Plant hormone signal transduction;K14486//auxin response factor+ko04075//Plant hormone signal transduction;K14486//auxin response factor+ko04075//Plant hormone signal transduction;K14486//auxin response factor+ko04…	GO:0006355//regulation of transcription, DNA-templated;GO:0009719//response to endogenous stimulus;GO:0080090//regulation of primary metabolic process;GO:0090304//nucleic acid metabolic process;GO:0065007//biological regulation;GO:0051716//cellular response to stimulus;GO:0070887//cellular response to chemical stimulus;GO:0007165//signal transduction;GO:0097659//nucleic acid-templated transcripti…
100820702	NM_001252112.1	4396	0.006	0.11	4.00185	2.85201e-05	0.000112875	K15803//(-)-germacrene D synthase [EC:4.2.3.75]+ko00909//Sesquiterpenoid and triterpenoid biosynthesis	GO:0008152//metabolic process;GO:0043167//ion binding;GO:0010333//terpene synthase activity;GO:0005488//binding;GO:0016838//carbon-oxygen lyase activity, acting on phosphates;GO:0003824//catalytic activity;GO:0000287//magnesium ion binding;GO:0043169//cation binding;GO:0046872//metal ion binding;GO:0016829//lyase activity;GO:0016835//carbon-oxygen lyase activity;
100820704	XM_010314714.2,BGI_novel_T013283,XM_010314715.2,XM_010314713.2,XM_010314712.2,NM_001252114.2	6362	24.71	70.346	1.49483	0	0	K14432//ABA responsive element binding factor+ko04075//Plant hormone signal transduction;K14432//ABA responsive element binding factor+ko04075//Plant hormone signal transduction;K14432//ABA responsive element binding factor+ko04075//Plant hormone signal transduction;K14432//ABA responsive element binding factor+ko04075//Plant hormone signal transduction;K14432//ABA responsive element binding fact…	GO:0140110//transcription regulator activity;GO:0003700//DNA binding transcription factor activity;
100820706	XM_019215018.1,NM_001252116.2	9358	13.05	33.203	1.33359	8.34948e-222	6.40305e-222	K06268//serine/threonine-protein phosphatase 2B regulatory subunit;K06268//serine/threonine-protein phosphatase 2B regulatory subunit	GO:0043269//regulation of ion transport;GO:0032879//regulation of localization;GO:0006972//hyperosmotic response;GO:0009651//response to salt stress;GO:0042538//hyperosmotic salinity response;GO:0065008//regulation of biological quality;GO:0032844//regulation of homeostatic process;GO:0043266//regulation of potassium ion transport;GO:0009628//response to abiotic stimulus;GO:0006970//response to o…
100874536	NM_001257979.1	2488	0.256	0.05	-2.26761	2.47631e-06	9.44876e-06	K00279//cytokinin dehydrogenase [EC:1.5.99.12]+ko00908//Zeatin biosynthesis	GO:0065007//biological regulation;GO:0034754//cellular hormone metabolic process;GO:0010817//regulation of hormone levels;GO:0046483//heterocycle metabolic process;GO:0008152//metabolic process;GO:0006725//cellular aromatic compound metabolic process;GO:1901564//organonitrogen compound metabolic process;GO:0009987//cellular process;GO:0042445//hormone metabolic process;GO:0071704//organic substan…
100874539	NM_001257982.1	3660	18.353	4.383	-2.0523	1.56761e-104	2.04123e-104	K06966//uncharacterized protein	GO:0009691//cytokinin biosynthetic process;GO:0044237//cellular metabolic process;GO:0006725//cellular aromatic compound metabolic process;GO:0009058//biosynthetic process;GO:0010817//regulation of hormone levels;GO:0042445//hormone metabolic process;GO:0044249//cellular biosynthetic process;GO:0065008//regulation of biological quality;GO:1901564//organonitrogen compound metabolic process;GO:0065…
100874543	NM_001257986.1	972	1.1	0.286	-1.93746	6.96942e-11	2.35529e-10	K10760//adenylate dimethylallyltransferase (cytokinin synthase) [EC:2.5.1.27 2.5.1.112]+ko00908//Zeatin biosynthesis+ko01100//Metabolic pathways+ko01110//Biosynthesis of secondary metabolites	GO:0090304//nucleic acid metabolic process;GO:0006139//nucleobase-containing compound metabolic process;GO:0010467//gene expression;GO:0008033//tRNA processing;GO:0046483//heterocycle metabolic process;GO:0043170//macromolecule metabolic process;GO:0006725//cellular aromatic compound metabolic process;GO:0008152//metabolic process;GO:0006807//nitrogen compound metabolic process;GO:0044238//primar…
101055501	NM_001278964.1	1260	0.656	10.623	4.00591	7.62822e-233	5.64517e-233	K12761//carbon catabolite-derepressing protein kinase [EC:2.7.11.1]	GO:0042981//regulation of apoptotic process;GO:0060548//negative regulation of cell death;GO:0009987//cellular process;GO:0050794//regulation of cellular process;GO:0048523//negative regulation of cellular process;GO:0050789//regulation of biological process;GO:0050896//response to stimulus;GO:0051716//cellular response to stimulus;GO:0007154//cell communication;GO:0043066//negative regulation of…
101055502	NM_001278969.2	2003	6.606	20.423	1.62433	1.57195e-274	1.02435e-274	K12761//carbon catabolite-derepressing protein kinase [EC:2.7.11.1]	GO:0007154//cell communication;GO:0051716//cellular response to stimulus;GO:0050789//regulation of biological process;GO:0023052//signaling;GO:0009987//cellular process;GO:0050896//response to stimulus;GO:0050794//regulation of cellular process;GO:0065007//biological regulation;GO:0007165//signal transduction;GO:0016772//transferase activity, transferring phosphorus-containing groups;GO:0032553//…
101055507	NM_001287354.1	7741	6.653	0.233	-4.8165	9.55175e-142	1.0172e-141	K09874//aquaporin NIP	GO:0006811//ion transport;GO:0006810//transport;GO:0055085//transmembrane transport;GO:0034220//ion transmembrane transport;GO:0051179//localization;GO:0051234//establishment of localization;GO:0044425//membrane part;GO:0005887//integral component of plasma membrane;GO:0005886//plasma membrane;GO:0071944//cell periphery;GO:0031224//intrinsic component of membrane;GO:0016020//membrane;GO:0016021//…
101055513	XM_010326990.2,NM_001278996.1	2522	2.06	0.103	-4.30307	1.51443e-55	2.85441e-55	K17479//glutaredoxin domain-containing cysteine-rich protein 1;K17479//glutaredoxin domain-containing cysteine-rich protein 1	GO:0050794//regulation of cellular process;GO:0045454//cell redox homeostasis;GO:0065008//regulation of biological quality;GO:0050789//regulation of biological process;GO:0042592//homeostatic process;GO:0009987//cellular process;GO:0019725//cellular homeostasis;GO:0065007//biological regulation;GO:0005623//cell;GO:0003824//catalytic activity;GO:0016491//oxidoreductase activity;GO:0009055//electro…
101055515	NM_001279002.1	2658	61.393	5.903	-3.32529	0	0	K18485//myogenic factor 6;K20558//transcription factor SPEECHLESS+ko04016//MAPK signaling pathway - plant	GO:0005515//protein binding;GO:0005488//binding;GO:0046983//protein dimerization activity;
101055516	NM_001279010.1	645	27.826	306.303	3.4619	0	0	K13448//calcium-binding protein CML+ko04626//Plant-pathogen interaction	GO:0046872//metal ion binding;GO:0005509//calcium ion binding;GO:0005488//binding;GO:0043169//cation binding;GO:0043167//ion binding;
101055519	XM_010316361.1,XM_010316357.2,XM_019211264.1,XM_010316360.1,BGI_novel_T014765,NM_001279017.1,BGI_novel_T014764,XM_010316356.2	4447	563.883	129.713	-2.12714	0	0	K00830//alanine-glyoxylate transaminase / serine-glyoxylate transaminase / serine-pyruvate transaminase [EC:2.6.1.44 2.6.1.45 2.6.1.51]+ko00250//Alanine, aspartate and glutamate metabolism+ko04146//Peroxisome+ko01100//Metabolic pathways+ko01110//Biosynthesis of secondary metabolites+ko00260//Glycine, serine and threonine metabolism+ko01200//Carbon metabolism+ko00630//Glyoxylate and dicarboxylate …	GO:0044283//small molecule biosynthetic process;GO:0044249//cellular biosynthetic process;GO:1901605//alpha-amino acid metabolic process;GO:0044237//cellular metabolic process;GO:0009069//serine family amino acid metabolic process;GO:0008152//metabolic process;GO:0006544//glycine metabolic process;GO:0019752//carboxylic acid metabolic process;GO:1901607//alpha-amino acid biosynthetic process;GO:0…
101055520	BGI_novel_T008537,NM_001279022.1	2182	9.346	61.493	2.71196	0	0	K19044//E3 ubiquitin-protein ligase XBAT32/33 [EC:2.3.2.27];K19044//E3 ubiquitin-protein ligase XBAT32/33 [EC:2.3.2.27]	GO:0016874//ligase activity;GO:0003824//catalytic activity;
101055527	NM_001279043.2	5282	4.223	47.476	3.47597	0	0	K13412//calcium-dependent protein kinase [EC:2.7.11.1]+ko04626//Plant-pathogen interaction	GO:0051716//cellular response to stimulus;GO:0009555//pollen development;GO:0009738//abscisic acid-activated signaling pathway;GO:0071704//organic substance metabolic process;GO:0048229//gametophyte development;GO:0048584//positive regulation of response to stimulus;GO:0042221//response to chemical;GO:1901700//response to oxygen-containing compound;GO:0032502//developmental process;GO:0044237//ce…
101055528	NM_001279047.1	1587	929.233	16.29	-5.80887	0	0
101055532	NM_001279066.1	1665	36.776	6.833	-2.39744	0	0	K07192//flotillin
101055542	NM_001279113.2,XM_010324706.2	828	4.226	1.96	-1.07324	1.52718e-10	5.20699e-10	K14484//auxin-responsive protein IAA+ko04075//Plant hormone signal transduction;K14484//auxin-responsive protein IAA+ko04075//Plant hormone signal transduction	GO:2000112//regulation of cellular macromolecule biosynthetic process;GO:0071310//cellular response to organic substance;GO:0019438//aromatic compound biosynthetic process;GO:0009719//response to endogenous stimulus;GO:0071495//cellular response to endogenous stimulus;GO:0006351//transcription, DNA-templated;GO:0006725//cellular aromatic compound metabolic process;GO:0034641//cellular nitrogen co…
101055544	NM_001279133.1	2346	0.966	0.28	-1.77951	7.80016e-07	2.93025e-06	K14484//auxin-responsive protein IAA+ko04075//Plant hormone signal transduction	GO:0009719//response to endogenous stimulus;GO:0050794//regulation of cellular process;GO:0070887//cellular response to chemical stimulus;GO:0010556//regulation of macromolecule biosynthetic process;GO:0031323//regulation of cellular metabolic process;GO:0016070//RNA metabolic process;GO:1903506//regulation of nucleic acid-templated transcription;GO:0019438//aromatic compound biosynthetic process…
101055547	NM_001279141.1	2732	106.433	51.486	-1.03913	1.15487e-236	8.44492e-237	K14484//auxin-responsive protein IAA+ko04075//Plant hormone signal transduction	GO:0019438//aromatic compound biosynthetic process;GO:0090304//nucleic acid metabolic process;GO:1901362//organic cyclic compound biosynthetic process;GO:0010033//response to organic substance;GO:1901360//organic cyclic compound metabolic process;GO:0032774//RNA biosynthetic process;GO:0060255//regulation of macromolecule metabolic process;GO:0009733//response to auxin;GO:1903506//regulation of n…
101055549	NM_001279151.2	1619	4.91	0.173	-4.80316	1.28274e-74	2.05468e-74	K14484//auxin-responsive protein IAA+ko04075//Plant hormone signal transduction	GO:0018130//heterocycle biosynthetic process;GO:0009987//cellular process;GO:0019219//regulation of nucleobase-containing compound metabolic process;GO:0031323//regulation of cellular metabolic process;GO:0031326//regulation of cellular biosynthetic process;GO:0044238//primary metabolic process;GO:0006355//regulation of transcription, DNA-templated;GO:0034645//cellular macromolecule biosynthetic …
101055550	NM_001279153.1	1091	3.78	1.056	-1.83104	1.41273e-17	4.18058e-17	K14484//auxin-responsive protein IAA+ko04075//Plant hormone signal transduction	GO:0009734//auxin-activated signaling pathway;GO:0009889//regulation of biosynthetic process;GO:0009719//response to endogenous stimulus;GO:2000112//regulation of cellular macromolecule biosynthetic process;GO:0097659//nucleic acid-templated transcription;GO:0023052//signaling;GO:0032774//RNA biosynthetic process;GO:0065007//biological regulation;GO:0009733//response to auxin;GO:0050896//response…
101055555	NM_001279169.1	1542	17.55	41.963	1.25238	5.05204e-103	6.64385e-103	K14484//auxin-responsive protein IAA+ko04075//Plant hormone signal transduction	GO:0009889//regulation of biosynthetic process;GO:1901362//organic cyclic compound biosynthetic process;GO:0031323//regulation of cellular metabolic process;GO:0009058//biosynthetic process;GO:0071365//cellular response to auxin stimulus;GO:0019222//regulation of metabolic process;GO:0009725//response to hormone;GO:0010467//gene expression;GO:0032870//cellular response to hormone stimulus;GO:0016…
101055558	XM_010314716.2,BGI_novel_T013273,NM_001279175.2	8649	5.873	30.64	2.39284	0	0	K15920//xylan 1,4-beta-xylosidase [EC:3.2.1.37]+ko00520//Amino sugar and nucleotide sugar metabolism+ko01100//Metabolic pathways;K15920//xylan 1,4-beta-xylosidase [EC:3.2.1.37]+ko00520//Amino sugar and nucleotide sugar metabolism+ko01100//Metabolic pathways;K15920//xylan 1,4-beta-xylosidase [EC:3.2.1.37]+ko00520//Amino sugar and nucleotide sugar metabolism+ko01100//Metabolic pathways	GO:0048316//seed development;GO:0003006//developmental process involved in reproduction;GO:0071704//organic substance metabolic process;GO:0048731//system development;GO:0009791//post-embryonic development;GO:0044238//primary metabolic process;GO:0010154//fruit development;GO:0008152//metabolic process;GO:0061458//reproductive system development;GO:0005975//carbohydrate metabolic process;GO:00072…
101055559	NM_001279178.1	5642	1.596	0.16	-3.27958	1.43415e-65	2.47012e-65	K15920//xylan 1,4-beta-xylosidase [EC:3.2.1.37]+ko00520//Amino sugar and nucleotide sugar metabolism+ko01100//Metabolic pathways	GO:0008152//metabolic process;GO:0005975//carbohydrate metabolic process;GO:0071704//organic substance metabolic process;GO:0044238//primary metabolic process;GO:0071944//cell periphery;GO:0030312//external encapsulating structure;GO:0005618//cell wall;GO:0044464//cell part;GO:0009505//plant-type cell wall;GO:0005623//cell;GO:0016787//hydrolase activity;GO:0004553//hydrolase activity, hydrolyzing…
101055561	NM_001279185.1,BGI_novel_T006222	6378	7.456	1.523	-2.2656	4.91491e-208	3.95226e-208	K15920//xylan 1,4-beta-xylosidase [EC:3.2.1.37]+ko00520//Amino sugar and nucleotide sugar metabolism+ko01100//Metabolic pathways;K15920//xylan 1,4-beta-xylosidase [EC:3.2.1.37]+ko00520//Amino sugar and nucleotide sugar metabolism+ko01100//Metabolic pathways	GO:0044238//primary metabolic process;GO:0008152//metabolic process;GO:0005975//carbohydrate metabolic process;GO:0071704//organic substance metabolic process;GO:0016021//integral component of membrane;GO:0016020//membrane;GO:0044425//membrane part;GO:0031224//intrinsic component of membrane;GO:0004553//hydrolase activity, hydrolyzing O-glycosyl compounds;GO:0003824//catalytic activity;GO:0016798…
101055564	XM_010324009.2,BGI_novel_T008412,NM_001279193.2,NM_001307927.1,XM_010324007.2	2045	4.403	1.726	-1.32427	1.82596e-34	4.2799e-34
101055565	NM_001279196.2	2363	17.473	68.83	1.97895	0	0	K09286//EREBP-like factor	GO:0006725//cellular aromatic compound metabolic process;GO:0018130//heterocycle biosynthetic process;GO:0010467//gene expression;GO:0008152//metabolic process;GO:0006139//nucleobase-containing compound metabolic process;GO:0097659//nucleic acid-templated transcription;GO:0071704//organic substance metabolic process;GO:0044238//primary metabolic process;GO:0046483//heterocycle metabolic process;G…
101055566	NM_001287367.1	1428	225.076	28.896	-2.95549	0	0	K09873//aquaporin TIP	GO:0031224//intrinsic component of membrane;GO:0016020//membrane;GO:0044425//membrane part;GO:0016021//integral component of membrane;GO:0005215//transporter activity;
101055572	NM_001279216.1	2739	542.356	109.386	-2.30333	0	0	K14190//GDP-L-galactose phosphorylase [EC:2.7.7.69]+ko01100//Metabolic pathways+ko00053//Ascorbate and aldarate metabolism+ko01110//Biosynthesis of secondary metabolites	GO:0044281//small molecule metabolic process;GO:0005996//monosaccharide metabolic process;GO:0044238//primary metabolic process;GO:0008152//metabolic process;GO:0071704//organic substance metabolic process;GO:0006006//glucose metabolic process;GO:0019318//hexose metabolic process;GO:0005975//carbohydrate metabolic process;GO:0044464//cell part;GO:0005622//intracellular;GO:0005737//cytoplasm;GO:00…
101055573	NM_001279221.1	8271	7.726	0.456	-4.07497	0	0	K00696//sucrose-phosphate synthase [EC:2.4.1.14]+ko01100//Metabolic pathways+ko00500//Starch and sucrose metabolism	GO:0005975//carbohydrate metabolic process;GO:0071704//organic substance metabolic process;GO:0005984//disaccharide metabolic process;GO:0008152//metabolic process;GO:0009311//oligosaccharide metabolic process;GO:0044262//cellular carbohydrate metabolic process;GO:0044237//cellular metabolic process;GO:0044238//primary metabolic process;GO:0005985//sucrose metabolic process;GO:0009987//cellular p…
101055576	NM_001279235.2	12782	1.993	0.1	-4.23188	1.79329e-186	1.5736e-186	K02320//DNA polymerase alpha subunit A [EC:2.7.7.7]+ko03030//DNA replication+ko00230//Purine metabolism+ko01100//Metabolic pathways+ko00240//Pyrimidine metabolism	GO:0048367//shoot system development;GO:1901576//organic substance biosynthetic process;GO:0006270//DNA replication initiation;GO:0006974//cellular response to DNA damage stimulus;GO:0010016//shoot system morphogenesis;GO:0006272//leading strand elongation;GO:0006271//DNA strand elongation involved in DNA replication;GO:0050896//response to stimulus;GO:0008152//metabolic process;GO:0044238//prima…
101055579	BGI_novel_T013889,XM_019211283.1,XM_004251622.3,XM_019211282.1,XM_019211281.1	4150	0.173	0.01	-4.5489	1.66745e-07	6.13978e-07	K00279//cytokinin dehydrogenase [EC:1.5.99.12]+ko00908//Zeatin biosynthesis;K00279//cytokinin dehydrogenase [EC:1.5.99.12]+ko00908//Zeatin biosynthesis;K00279//cytokinin dehydrogenase [EC:1.5.99.12]+ko00908//Zeatin biosynthesis;K00279//cytokinin dehydrogenase [EC:1.5.99.12]+ko00908//Zeatin biosynthesis;K00279//cytokinin dehydrogenase [EC:1.5.99.12]+ko00908//Zeatin biosynthesis	GO:0006725//cellular aromatic compound metabolic process;GO:0009987//cellular process;GO:0034754//cellular hormone metabolic process;GO:0009308//amine metabolic process;GO:1901564//organonitrogen compound metabolic process;GO:0008152//metabolic process;GO:0010817//regulation of hormone levels;GO:0046483//heterocycle metabolic process;GO:0071704//organic substance metabolic process;GO:0006807//nit…
101055581	XM_010325295.2,NM_001279244.1,XM_010325296.2,XM_010325297.2	4209	3.07	5.493	1.00779	1.3696e-24	3.64665e-24	K07199//5'-AMP-activated protein kinase, regulatory beta subunit;K07199//5'-AMP-activated protein kinase, regulatory beta subunit;K07199//5'-AMP-activated protein kinase, regulatory beta subunit;K07199//5'-AMP-activated protein kinase, regulatory beta subunit
101055583	NM_001279249.1	412	12.71	1.826	-2.80451	1.32439e-60	2.37546e-60	K14488//SAUR family protein+ko04075//Plant hormone signal transduction	GO:0009733//response to auxin;GO:0009719//response to endogenous stimulus;GO:0050896//response to stimulus;GO:0010033//response to organic substance;GO:0042221//response to chemical;GO:0009725//response to hormone;
101055585	NM_001279257.1	1086	1.883	31.756	4.0667	0	0	K05747//Wiskott-Aldrich syndrome protein+ko04144//Endocytosis	GO:0044464//cell part;GO:0005622//intracellular;GO:0044424//intracellular part;GO:0043226//organelle;GO:0005623//cell;GO:0043227//membrane-bounded organelle;GO:0005634//nucleus;GO:0043229//intracellular organelle;GO:0043231//intracellular membrane-bounded organelle;GO:0005488//binding;GO:1901363//heterocyclic compound binding;GO:0003676//nucleic acid binding;GO:0097159//organic cyclic compound bi…
101055586	BGI_novel_T004648,NM_001279261.2,XM_010319846.2	2801	1.02	20.18	4.29728	0	0	K11253//histone H3;K04733//interleukin-1 receptor-associated kinase 4 [EC:2.7.11.1];K07953//GTP-binding protein SAR1 [EC:3.6.5.-]+ko04141//Protein processing in endoplasmic reticulum;K11253//histone H3;K04733//interleukin-1 receptor-associated kinase 4 [EC:2.7.11.1];K07953//GTP-binding protein SAR1 [EC:3.6.5.-]+ko04141//Protein processing in endoplasmic reticulum;K11253//histone H3;K04733//interl…	GO:0005488//binding;GO:0005515//protein binding;GO:0046983//protein dimerization activity;
101055590	NM_001279274.2	1238	1.49	6.146	2.03711	8.40868e-70	1.39905e-69	K07761//metalloendoproteinase 5-MMP [EC:3.4.24.-]	GO:0044425//membrane part;GO:0016020//membrane;GO:0005576//extracellular region;GO:0044421//extracellular region part;GO:0031012//extracellular matrix;GO:0031224//intrinsic component of membrane;GO:0016021//integral component of membrane;GO:0008233//peptidase activity;GO:0016787//hydrolase activity;GO:0004175//endopeptidase activity;GO:0008270//zinc ion binding;GO:0070011//peptidase activity, act…
101055591	XM_004247959.3,NM_001302902.1	4989	7.936	19.15	1.26322	0	0	K13453//disease resistance protein+ko04626//Plant-pathogen interaction;K07198//5'-AMP-activated protein kinase, catalytic alpha subunit [EC:2.7.11.11];K14497//protein phosphatase 2C [EC:3.1.3.16]+ko04016//MAPK signaling pathway - plant+ko04075//Plant hormone signal transduction;K13457//disease resistance protein RPM1+ko04626//Plant-pathogen interaction;K13453//disease resistance protein+ko04626//…	GO:0006950//response to stress;GO:0006952//defense response;GO:0050896//response to stimulus;GO:0043168//anion binding;GO:0043167//ion binding;GO:0005488//binding;GO:0032555//purine ribonucleotide binding;GO:0097367//carbohydrate derivative binding;GO:0032559//adenyl ribonucleotide binding;GO:0036094//small molecule binding;GO:0017076//purine nucleotide binding;GO:0030554//adenyl nucleotide bindi…
101055592	XM_004240931.3	780	4.863	14.576	1.58599	5.74907e-71	9.4789e-71	K14488//SAUR family protein+ko04075//Plant hormone signal transduction	GO:0050896//response to stimulus;GO:0009719//response to endogenous stimulus;GO:0009725//response to hormone;GO:0042221//response to chemical;GO:0009733//response to auxin;GO:0010033//response to organic substance;
101055594	NM_001279280.2	4065	0.47	1.443	1.60055	3.7965e-33	9.03836e-33	K11593//eukaryotic translation initiation factor 2C	GO:0009892//negative regulation of metabolic process;GO:0010608//posttranscriptional regulation of gene expression;GO:0009987//cellular process;GO:0040029//regulation of gene expression, epigenetic;GO:0032501//multicellular organismal process;GO:0016458//gene silencing;GO:0019827//stem cell population maintenance;GO:0010074//maintenance of meristem identity;GO:0050789//regulation of biological pr…
101055598	XM_010326655.2,XM_010326654.2,NM_001279287.1	3955	24.336	67.456	1.47117	0	0	K00279//cytokinin dehydrogenase [EC:1.5.99.12]+ko00908//Zeatin biosynthesis;K00279//cytokinin dehydrogenase [EC:1.5.99.12]+ko00908//Zeatin biosynthesis;K00279//cytokinin dehydrogenase [EC:1.5.99.12]+ko00908//Zeatin biosynthesis	GO:0009987//cellular process;GO:0071704//organic substance metabolic process;GO:0010817//regulation of hormone levels;GO:1901564//organonitrogen compound metabolic process;GO:0009308//amine metabolic process;GO:0009690//cytokinin metabolic process;GO:0044237//cellular metabolic process;GO:0006807//nitrogen compound metabolic process;GO:0008152//metabolic process;GO:0006725//cellular aromatic comp…
101055599	XM_004251756.3,XM_004251755.3	4475	6.326	13.21	1.06201	4.42299e-66	7.58419e-66	K12501//homogentisate solanesyltransferase [EC:2.5.1.117]+ko00130//Ubiquinone and other terpenoid-quinone biosynthesis;K12501//homogentisate solanesyltransferase [EC:2.5.1.117]+ko00130//Ubiquinone and other terpenoid-quinone biosynthesis
101055601	NM_001279294.1	576	5.486	11.656	1.08918	4.17611e-24	1.12023e-23
101055602	NM_001279296.1,XM_010315323.2	3102	4.573	48.52	3.36209	0	0	K14494//DELLA protein+ko04075//Plant hormone signal transduction;K14494//DELLA protein+ko04075//Plant hormone signal transduction	GO:0009058//biosynthetic process;GO:0019222//regulation of metabolic process;GO:0043170//macromolecule metabolic process;GO:0065007//biological regulation;GO:0060255//regulation of macromolecule metabolic process;GO:0050794//regulation of cellular process;GO:0090304//nucleic acid metabolic process;GO:2001141//regulation of RNA biosynthetic process;GO:0080090//regulation of primary metabolic proce…
101055603	NM_001279300.2	3238	2.45	11.133	2.17197	2.74159e-274	1.7878e-274	K01102//pyruvate dehydrogenase phosphatase [EC:3.1.3.43]	GO:0140096//catalytic activity, acting on a protein;GO:0003824//catalytic activity;GO:0016791//phosphatase activity;GO:0042578//phosphoric ester hydrolase activity;GO:0016788//hydrolase activity, acting on ester bonds;GO:0004721//phosphoprotein phosphatase activity;GO:0004722//protein serine/threonine phosphatase activity;GO:0016787//hydrolase activity;
101243635	XM_004229237.3	6232	2.726	1.266	-1.0991	1.85311e-20	5.24104e-20	K14567//U3 small nucleolar RNA-associated protein 14+ko03008//Ribosome biogenesis in eukaryotes	GO:1901363//heterocyclic compound binding;GO:0003677//DNA binding;GO:0003676//nucleic acid binding;GO:0097159//organic cyclic compound binding;GO:0005488//binding;
101243636	NM_001322017.1	6041	6.156	0.363	-4.03379	1.07908e-275	7.00176e-276	K02210//DNA replication licensing factor MCM7 [EC:3.6.4.12]+ko03030//DNA replication	GO:0034645//cellular macromolecule biosynthetic process;GO:0009059//macromolecule biosynthetic process;GO:0090304//nucleic acid metabolic process;GO:0034641//cellular nitrogen compound metabolic process;GO:0006260//DNA replication;GO:0044238//primary metabolic process;GO:0009058//biosynthetic process;GO:0044260//cellular macromolecule metabolic process;GO:0006270//DNA replication initiation;GO:00…
101243638	XM_004229571.3	904	207.453	64.64	-1.66219	0	0		GO:0008152//metabolic process;GO:0015979//photosynthesis;GO:0009987//cellular process;GO:0044237//cellular metabolic process;GO:0009521//photosystem;GO:0016020//membrane;GO:0098796//membrane protein complex;GO:0005623//cell;GO:0044436//thylakoid part;GO:0044425//membrane part;GO:0009523//photosystem II;GO:0044424//intracellular part;GO:0042651//thylakoid membrane;GO:0009579//thylakoid;GO:0043234/…
101243640	XM_010328655.2	642	20.106	73.18	1.87141	0	0	K13899//cystatin-C	GO:0032268//regulation of cellular protein metabolic process;GO:0065007//biological regulation;GO:0043086//negative regulation of catalytic activity;GO:0080090//regulation of primary metabolic process;GO:0030162//regulation of proteolysis;GO:0031323//regulation of cellular metabolic process;GO:0065009//regulation of molecular function;GO:0048523//negative regulation of cellular process;GO:0060255…
101243642	XM_019216079.1,XM_004248222.3	3814	0.75	0.253	-1.56139	1.40928e-12	4.58585e-12	K10666//E3 ubiquitin-protein ligase RNF5 [EC:2.3.2.27]+ko04141//Protein processing in endoplasmic reticulum;K10666//E3 ubiquitin-protein ligase RNF5 [EC:2.3.2.27]+ko04141//Protein processing in endoplasmic reticulum	GO:0016020//membrane;GO:0016021//integral component of membrane;GO:0044425//membrane part;GO:0031224//intrinsic component of membrane;GO:0043169//cation binding;GO:0046872//metal ion binding;GO:0043167//ion binding;GO:0003824//catalytic activity;GO:0005488//binding;GO:0016874//ligase activity;
101243645	XM_010316938.2,NM_001317969.1	4540	11.66	23.443	1.00156	9.13978e-98	1.24235e-97	K15223//upstream activation factor subunit UAF30;K15223//upstream activation factor subunit UAF30
101243651	XM_019211915.1,XM_019211914.1	3392	0.116	0.013	-3.36447	5.58253e-06	2.15465e-05
101243655	XM_004231734.3,XM_010317612.2,XM_004231733.3,XM_010317614.2	3255	223.98	466.946	1.06178	0	0	K02996//small subunit ribosomal protein S9+ko03010//Ribosome;K10457//kelch-like protein 20;K15046//influenza virus NS1A-binding protein;K02996//small subunit ribosomal protein S9+ko03010//Ribosome;K10457//kelch-like protein 20;K15046//influenza virus NS1A-binding protein;K02996//small subunit ribosomal protein S9+ko03010//Ribosome;K10457//kelch-like protein 20;K15046//influenza virus NS1A-binding…
101243656	XM_004249510.3	3714	29.443	5.64	-2.37686	0	0	K10775//phenylalanine ammonia-lyase [EC:4.3.1.24]+ko01100//Metabolic pathways+ko01110//Biosynthesis of secondary metabolites+ko00940//Phenylpropanoid biosynthesis+ko00360//Phenylalanine metabolism	GO:0009800//cinnamic acid biosynthetic process;GO:1902222//erythrose 4-phosphate/phosphoenolpyruvate family amino acid catabolic process;GO:0017144//drug metabolic process;GO:0016054//organic acid catabolic process;GO:0009063//cellular amino acid catabolic process;GO:0044550//secondary metabolite biosynthetic process;GO:0006520//cellular amino acid metabolic process;GO:0006559//L-phenylalanine ca…
101243657	XM_004249733.3,BGI_novel_T012551	2240	3.816	0.106	-5.15676	5.89502e-88	8.57365e-88	K09841//xanthoxin dehydrogenase [EC:1.1.1.288]+ko00906//Carotenoid biosynthesis+ko01100//Metabolic pathways+ko01110//Biosynthesis of secondary metabolites;K13070//momilactone-A synthase [EC:1.1.1.295]+ko00904//Diterpenoid biosynthesis+ko01110//Biosynthesis of secondary metabolites;K09841//xanthoxin dehydrogenase [EC:1.1.1.288]+ko00906//Carotenoid biosynthesis+ko01100//Metabolic pathways+ko01110//…
101243658	BGI_novel_T012751,BGI_novel_T012750,XM_019211119.1,XM_019211120.1	15608	1.71	0.863	-1.16041	4.95108e-21	1.3886e-20	K14319//Ran GTPase-activating protein 1+ko03013//RNA transport
101243659	NM_001319992.1	836	5.37	216.793	5.31371	0	0		GO:0046872//metal ion binding;GO:0043167//ion binding;GO:0043169//cation binding;GO:0005488//binding;GO:0008270//zinc ion binding;GO:0046914//transition metal ion binding;
101243664	XM_010318686.1,XM_004233145.1,XM_010318685.2	4834	5.456	11.326	1.02348	3.14314e-52	6.11259e-52
101243665	XM_004250674.2	2345	0.063	0.386	2.63101	1.99901e-06	7.60439e-06
101243667	XM_004233705.3	858	0.306	2.343	2.92831	1.47523e-28	3.72103e-28
101243668	XM_004251120.3,XM_010315135.2	4234	0.046	0.27	2.44546	3.45405e-09	1.21612e-08	K15613//homeobox protein Meis1;K16670//homeobox protein Meis2;K15613//homeobox protein Meis1;K16670//homeobox protein Meis2	GO:0050789//regulation of biological process;GO:0051252//regulation of RNA metabolic process;GO:0019222//regulation of metabolic process;GO:0010556//regulation of macromolecule biosynthetic process;GO:0060255//regulation of macromolecule metabolic process;GO:0019219//regulation of nucleobase-containing compound metabolic process;GO:0050794//regulation of cellular process;GO:1903506//regulation of…
101243669	XM_010315196.2,XM_010315197.2,XM_004251199.3	8311	1.746	4.686	1.44753	3.68174e-64	6.40517e-64	K08596//sentrin-specific protease 7 [EC:3.4.22.68];K08596//sentrin-specific protease 7 [EC:3.4.22.68]	GO:0044238//primary metabolic process;GO:0008152//metabolic process;GO:0071704//organic substance metabolic process;GO:0043412//macromolecule modification;GO:0070647//protein modification by small protein conjugation or removal;GO:0070646//protein modification by small protein removal;GO:0016926//protein desumoylation;GO:0044267//cellular protein metabolic process;GO:1901564//organonitrogen compo…
101243672	XM_004234186.3	7458	0.803	0.383	-1.05227	1.36059e-12	4.42679e-12	K15505//DNA repair protein RAD5 [EC:3.6.4.-]	GO:0009507//chloroplast;GO:0043227//membrane-bounded organelle;GO:0044422//organelle part;GO:0009941//chloroplast envelope;GO:0043226//organelle;GO:0031967//organelle envelope;GO:0009526//plastid envelope;GO:0044424//intracellular part;GO:0044446//intracellular organelle part;GO:0043229//intracellular organelle;GO:0043231//intracellular membrane-bounded organelle;GO:0044435//plastid part;GO:00444…
101243674	XM_004234251.1	582	3.003	9.503	1.67978	1.68798e-37	3.82016e-37	K03469//ribonuclease HI [EC:3.1.26.4]+ko03030//DNA replication;K05605//3-hydroxyisobutyryl-CoA hydrolase [EC:3.1.2.4]+ko00410//beta-Alanine metabolism+ko00280//Valine, leucine and isoleucine degradation+ko00640//Propanoate metabolism+ko01100//Metabolic pathways+ko01200//Carbon metabolism;K13459//disease resistance protein RPS2+ko04626//Plant-pathogen interaction;K03283//heat shock 70kDa protein 1…
101243675	XM_004234322.3	1074	0.773	67.923	6.45555	0	0	K16223//protein FLOWERING LOCUS T+ko04712//Circadian rhythm - plant
101243677	XM_004251953.3	1087	595.746	60.4	-3.2593	0	0
101243684	XM_004235219.3	544	23.09	4.516	-2.31959	1.41332e-121	1.66338e-121
101243687	BGI_novel_T005330,BGI_novel_T005329,XM_004235472.3,XM_004235473.3	6475	31.236	14.77	-1.08765	5.17138e-290	3.23465e-290	K05857//phosphatidylinositol phospholipase C, delta [EC:3.1.4.11]+ko01100//Metabolic pathways+ko04933//AGE-RAGE signaling pathway in diabetic complications+ko04070//Phosphatidylinositol signaling system+ko00562//Inositol phosphate metabolism;K05857//phosphatidylinositol phospholipase C, delta [EC:3.1.4.11]+ko01100//Metabolic pathways+ko04933//AGE-RAGE signaling pathway in diabetic complications+k…	GO:0003677//DNA binding;GO:0003676//nucleic acid binding;GO:1901363//heterocyclic compound binding;GO:0097159//organic cyclic compound binding;GO:0005488//binding;
101243690	XM_010320374.2,XM_010320372.2,XM_019213144.1,BGI_novel_T005093,XM_010320375.2,BGI_novel_T005092,XM_004235802.3,XM_010320373.1	2210	4.996	2.37	-1.04141	6.50069e-12	2.14528e-11		GO:0033036//macromolecule localization;GO:0006810//transport;GO:0002790//peptide secretion;GO:0042886//amide transport;GO:0032940//secretion by cell;GO:0046903//secretion;GO:0051649//establishment of localization in cell;GO:0071702//organic substance transport;GO:0015833//peptide transport;GO:0009306//protein secretion;GO:0051641//cellular localization;GO:0045184//establishment of protein localiz…
101243692	NM_001321274.1	1903	0.186	3.47	4.1975	5.42717e-109	6.85335e-109	K13126//polyadenylate-binding protein+ko03015//mRNA surveillance pathway+ko03018//RNA degradation+ko03013//RNA transport;K12862//pleiotropic regulator 1+ko03040//Spliceosome;K05941//glutathione gamma-glutamylcysteinyltransferase [EC:2.3.2.15]	GO:0090304//nucleic acid metabolic process;GO:0044238//primary metabolic process;GO:0010556//regulation of macromolecule biosynthetic process;GO:0051252//regulation of RNA metabolic process;GO:0006355//regulation of transcription, DNA-templated;GO:0009058//biosynthetic process;GO:0034654//nucleobase-containing compound biosynthetic process;GO:0009889//regulation of biosynthetic process;GO:0050789…
101243697	XM_004236984.3	1031	0.646	0.05	-3.7124	5.90403e-13	1.90644e-12
101243699	NM_001321275.1	1255	4.246	11.653	1.4624	3.09476e-58	5.68693e-58	K10752//histone-binding protein RBBP4;K07213//copper chaperone	GO:0006875//cellular metal ion homeostasis;GO:0065008//regulation of biological quality;GO:0050801//ion homeostasis;GO:0009987//cellular process;GO:0030003//cellular cation homeostasis;GO:0006811//ion transport;GO:0006810//transport;GO:0055076//transition metal ion homeostasis;GO:0051179//localization;GO:0006812//cation transport;GO:0055080//cation homeostasis;GO:0055065//metal ion homeostasis;GO…
101243702	XM_004237994.3	3709	3.873	25.336	2.69511	0	0	K00924//kinase [EC:2.7.1.-]	GO:0044260//cellular macromolecule metabolic process;GO:0009845//seed germination;GO:0044237//cellular metabolic process;GO:0006468//protein phosphorylation;GO:0006950//response to stress;GO:0050896//response to stimulus;GO:0046777//protein autophosphorylation;GO:0006464//cellular protein modification process;GO:0006793//phosphorus metabolic process;GO:0043412//macromolecule modification;GO:00717…
101243708	XM_010322385.2,XM_004238759.3	3999	4.596	9.233	1.00592	3.23542e-91	4.60822e-91	K06180//23S rRNA pseudouridine1911/1915/1917 synthase [EC:5.4.99.23];K10683//BRCA1-associated RING domain protein 1+ko03440//Homologous recombination;K17710//pentatricopeptide repeat domain-containing protein 1;K03452//magnesium/proton exchanger;K17285//selenium-binding protein 1;K06180//23S rRNA pseudouridine1911/1915/1917 synthase [EC:5.4.99.23];K10683//BRCA1-associated RING domain protein 1+ko…	GO:0009987//cellular process;GO:0090304//nucleic acid metabolic process;GO:0043170//macromolecule metabolic process;GO:0044237//cellular metabolic process;GO:1901360//organic cyclic compound metabolic process;GO:0044238//primary metabolic process;GO:0009451//RNA modification;GO:0006139//nucleobase-containing compound metabolic process;GO:0016070//RNA metabolic process;GO:0044260//cellular macromo…
101243711	XM_004240011.3	1248	2.096	0.34	-2.62493	1.15016e-33	2.7217e-33	K09286//EREBP-like factor	GO:0019438//aromatic compound biosynthetic process;GO:0044260//cellular macromolecule metabolic process;GO:0097659//nucleic acid-templated transcription;GO:1901360//organic cyclic compound metabolic process;GO:1901362//organic cyclic compound biosynthetic process;GO:0044271//cellular nitrogen compound biosynthetic process;GO:0034641//cellular nitrogen compound metabolic process;GO:0009987//cellul…
101243714	NM_001310468.1	3177	11.79	5.363	-1.12834	3.90199e-71	6.42535e-71	K00924//kinase [EC:2.7.1.-]	GO:1901564//organonitrogen compound metabolic process;GO:0044238//primary metabolic process;GO:0019538//protein metabolic process;GO:0009056//catabolic process;GO:0008152//metabolic process;GO:0006508//proteolysis;GO:0009057//macromolecule catabolic process;GO:0006807//nitrogen compound metabolic process;GO:0030163//protein catabolic process;GO:0043170//macromolecule metabolic process;GO:1901575/…
101243715	XM_010323695.2,XM_004240696.3	1386	0.926	0.293	-1.63439	6.50924e-07	2.43957e-06	K13195//cold-inducible RNA-binding protein;K12741//heterogeneous nuclear ribonucleoprotein A1/A3+ko03040//Spliceosome;K13195//cold-inducible RNA-binding protein;K12741//heterogeneous nuclear ribonucleoprotein A1/A3+ko03040//Spliceosome	GO:1901363//heterocyclic compound binding;GO:0003676//nucleic acid binding;GO:0005488//binding;GO:0097159//organic cyclic compound binding;GO:0003723//RNA binding;
101243718	XM_004241668.3	2324	1.916	0.893	-1.06319	2.2752e-09	7.97165e-09	K05933//aminocyclopropanecarboxylate oxidase [EC:1.14.17.4]+ko01100//Metabolic pathways+ko01110//Biosynthesis of secondary metabolites+ko00270//Cysteine and methionine metabolism;K01951//GMP synthase (glutamine-hydrolysing) [EC:6.3.5.2]+ko00230//Purine metabolism+ko01100//Metabolic pathways;K04125//gibberellin 2-oxidase [EC:1.14.11.13]+ko00904//Diterpenoid biosynthesis+ko01110//Biosynthesis of se…	GO:0051213//dioxygenase activity;GO:0043167//ion binding;GO:0046872//metal ion binding;GO:0043169//cation binding;GO:0005488//binding;GO:0003824//catalytic activity;GO:0016491//oxidoreductase activity;
101243719	NM_001322193.1,BGI_novel_T008193,BGI_novel_T008192	4875	6.73	20.16	1.63859	3.54352e-259	2.41406e-259	K08233//polyneuridine-aldehyde esterase [EC:3.1.1.78]+ko00901//Indole alkaloid biosynthesis+ko01110//Biosynthesis of secondary metabolites;K08233//polyneuridine-aldehyde esterase [EC:3.1.1.78]+ko00901//Indole alkaloid biosynthesis+ko01110//Biosynthesis of secondary metabolites;K08233//polyneuridine-aldehyde esterase [EC:3.1.1.78]+ko00901//Indole alkaloid biosynthesis+ko01110//Biosynthesis of seco…	GO:0016787//hydrolase activity;GO:0003824//catalytic activity;
101243721	BGI_novel_T008285,XM_004242159.3	3934	0.503	1.916	2.37699	6.82758e-31	1.67237e-30	K13153//U11/U12 small nuclear ribonucleoprotein 25 kDa protein;K13153//U11/U12 small nuclear ribonucleoprotein 25 kDa protein
101243723	XM_004242632.3	3972	0.346	1.416	2.03068	3.51961e-48	7.11185e-48	K13420//LRR receptor-like serine/threonine-protein kinase FLS2 [EC:2.7.11.1]+ko04626//Plant-pathogen interaction+ko04016//MAPK signaling pathway - plant	GO:0044425//membrane part;GO:0031224//intrinsic component of membrane;GO:0016021//integral component of membrane;GO:0016020//membrane;GO:0004672//protein kinase activity;GO:0005524//ATP binding;GO:0032555//purine ribonucleotide binding;GO:1901265//nucleoside phosphate binding;GO:0004674//protein serine/threonine kinase activity;GO:0003824//catalytic activity;GO:1901363//heterocyclic compound bind…
101243726	XM_010325319.2,XM_010325320.2,XM_004243143.3	10687	8.24	16.876	1.03353	5.83571e-168	5.51106e-168	K11855//ubiquitin carboxyl-terminal hydrolase 36/42 [EC:3.4.19.12];K11855//ubiquitin carboxyl-terminal hydrolase 36/42 [EC:3.4.19.12]	GO:0071704//organic substance metabolic process;GO:0051603//proteolysis involved in cellular protein catabolic process;GO:0009056//catabolic process;GO:0043632//modification-dependent macromolecule catabolic process;GO:1901575//organic substance catabolic process;GO:0044257//cellular protein catabolic process;GO:0009987//cellular process;GO:0044265//cellular macromolecule catabolic process;GO:001…
101243727	XM_004243469.3,BGI_novel_T009248	5807	14.526	105.23	2.8638	0	0		GO:0016021//integral component of membrane;GO:0016020//membrane;GO:0031224//intrinsic component of membrane;GO:0044425//membrane part;
101243757	XM_010317731.2,BGI_novel_T003699,XM_004231897.3	4429	2.28	4.436	1.03568	1.50614e-20	4.25556e-20	K02893//large subunit ribosomal protein L23Ae+ko03010//Ribosome;K02893//large subunit ribosomal protein L23Ae+ko03010//Ribosome;K02893//large subunit ribosomal protein L23Ae+ko03010//Ribosome	GO:0034645//cellular macromolecule biosynthetic process;GO:0044271//cellular nitrogen compound biosynthetic process;GO:0044267//cellular protein metabolic process;GO:0044260//cellular macromolecule metabolic process;GO:0071704//organic substance metabolic process;GO:0043603//cellular amide metabolic process;GO:0044249//cellular biosynthetic process;GO:1901566//organonitrogen compound biosynthetic…
101243766	NM_001309315.1	1234	3386.55	328.12	-3.33379	0	0	K08914//light-harvesting complex II chlorophyll a/b binding protein 3+ko01100//Metabolic pathways+ko00196//Photosynthesis - antenna proteins	GO:0043412//macromolecule modification;GO:0044267//cellular protein metabolic process;GO:0009628//response to abiotic stimulus;GO:0018298//protein-chromophore linkage;GO:0006091//generation of precursor metabolites and energy;GO:0044237//cellular metabolic process;GO:0044238//primary metabolic process;GO:0019538//protein metabolic process;GO:0036211//protein modification process;GO:0009416//respo…
101243773	XM_004235090.1	2874	0.66	1.32	1.00256	2.30507e-14	7.23461e-14	K11593//eukaryotic translation initiation factor 2C;K12447//UDP-sugar pyrophosphorylase [EC:2.7.7.64]+ko00520//Amino sugar and nucleotide sugar metabolism+ko00040//Pentose and glucuronate interconversions+ko01100//Metabolic pathways+ko00052//Galactose metabolism+ko00053//Ascorbate and aldarate metabolism;K03515//DNA repair protein REV1 [EC:2.7.7.-];K03006//DNA-directed RNA polymerase II subunit R…
101243777	XM_004253055.3	3466	2.066	0.726	-1.49676	1.23804e-16	3.73009e-16	K08850//aurora kinase, other [EC:2.7.11.1]	GO:0009987//cellular process;GO:0032465//regulation of cytokinesis;GO:0007051//spindle organization;GO:0007017//microtubule-based process;GO:0016043//cellular component organization;GO:0010564//regulation of cell cycle process;GO:0071840//cellular component organization or biogenesis;GO:1902850//microtubule cytoskeleton organization involved in mitosis;GO:0050794//regulation of cellular process;G…
101243788	XM_004240090.3	2799	8.153	22.61	1.48181	7.16178e-91	1.02221e-90		GO:0031224//intrinsic component of membrane;GO:0016021//integral component of membrane;GO:0016020//membrane;GO:0044425//membrane part;
101243792	XM_019214231.1,XM_004241029.3	1602	0.593	0.156	-1.87467	1.97298e-06	7.50264e-06
101243802	XM_004243556.3,BGI_novel_T009182	4210	0.766	3.336	2.10941	7.57229e-72	1.23956e-71	K16055//trehalose 6-phosphate synthase/phosphatase [EC:2.4.1.15 3.1.3.12]+ko01100//Metabolic pathways+ko00500//Starch and sucrose metabolism	GO:0010228//vegetative to reproductive phase transition of meristem;GO:0048608//reproductive structure development;GO:0061458//reproductive system development;GO:0032501//multicellular organismal process;GO:0022414//reproductive process;GO:0048856//anatomical structure development;GO:0048731//system development;GO:0003006//developmental process involved in reproduction;GO:0032502//developmental p…
101243804	XM_004244763.3,XM_019215255.1	7390	20.87	7.4	-1.48131	8.70404e-167	8.26817e-167
101243808	NM_001322082.1	3883	4.446	9.24	1.05577	7.67376e-60	1.38829e-59	K14411//RNA-binding protein Musashi+ko03015//mRNA surveillance pathway
101243813	XM_004246261.3	1307	0.5	0.033	-3.90504	9.98991e-12	3.31178e-11	K08233//polyneuridine-aldehyde esterase [EC:3.1.1.78]+ko00901//Indole alkaloid biosynthesis+ko01110//Biosynthesis of secondary metabolites	GO:0003824//catalytic activity;GO:0016787//hydrolase activity;
101243814	NM_001317852.1,BGI_novel_T010981,XM_004246343.3,BGI_novel_T010982	3533	7.156	28.71	1.93675	1.7956e-256	1.23366e-256		GO:0009651//response to salt stress;GO:0006970//response to osmotic stress;GO:0050896//response to stimulus;GO:0006950//response to stress;GO:0009628//response to abiotic stimulus;
101243821	BGI_novel_T000540,XM_010322844.2,BGI_novel_T000541	2905	21.643	3.003	-2.80086	0	0	K04730//interleukin-1 receptor-associated kinase 1 [EC:2.7.11.1];K04733//interleukin-1 receptor-associated kinase 4 [EC:2.7.11.1];K04730//interleukin-1 receptor-associated kinase 1 [EC:2.7.11.1];K04733//interleukin-1 receptor-associated kinase 4 [EC:2.7.11.1];K04730//interleukin-1 receptor-associated kinase 1 [EC:2.7.11.1];K04733//interleukin-1 receptor-associated kinase 4 [EC:2.7.11.1]	GO:0044425//membrane part;GO:0031224//intrinsic component of membrane;GO:0016020//membrane;GO:0016021//integral component of membrane;GO:0035639//purine ribonucleoside triphosphate binding;GO:0030554//adenyl nucleotide binding;GO:0016772//transferase activity, transferring phosphorus-containing groups;GO:0000166//nucleotide binding;GO:0016740//transferase activity;GO:1901265//nucleoside phosphate…
101243822	NM_001346977.1,BGI_novel_T011222,BGI_novel_T011221	43780	25.48	71.4	1.53561	0	0	K18980//2-methylene-furan-3-one reductase [EC:1.3.1.105];K18980//2-methylene-furan-3-one reductase [EC:1.3.1.105];K18980//2-methylene-furan-3-one reductase [EC:1.3.1.105]	GO:0003824//catalytic activity;GO:0016491//oxidoreductase activity;
101243823	BGI_novel_T011406,XM_004247161.3	4519	9.306	28.27	1.61352	4.35164e-285	2.7632e-285	K12126//phytochrome-interacting factor 3+ko04712//Circadian rhythm - plant+ko04075//Plant hormone signal transduction;K16189//phytochrome-interacting factor 4+ko04075//Plant hormone signal transduction;K11253//histone H3;K04733//interleukin-1 receptor-associated kinase 4 [EC:2.7.11.1]	GO:0006139//nucleobase-containing compound metabolic process;GO:0009059//macromolecule biosynthetic process;GO:0009987//cellular process;GO:0032774//RNA biosynthetic process;GO:0006725//cellular aromatic compound metabolic process;GO:0043170//macromolecule metabolic process;GO:0006351//transcription, DNA-templated;GO:0044260//cellular macromolecule metabolic process;GO:0071704//organic substance …
101243827	XM_004229823.3	1978	26.323	5.693	-2.1862	0	0	K15919//hydroxypyruvate reductase 2+ko01100//Metabolic pathways+ko01110//Biosynthesis of secondary metabolites+ko00260//Glycine, serine and threonine metabolism+ko01200//Carbon metabolism+ko00630//Glyoxylate and dicarboxylate metabolism	GO:0005737//cytoplasm;GO:0044464//cell part;GO:0005829//cytosol;GO:0044424//intracellular part;GO:0044444//cytoplasmic part;GO:0005622//intracellular;GO:0005623//cell;GO:1901363//heterocyclic compound binding;GO:0000166//nucleotide binding;GO:1901265//nucleoside phosphate binding;GO:0030267//glyoxylate reductase (NADP) activity;GO:0016614//oxidoreductase activity, acting on CH-OH group of donors;…
101243831	XM_004230409.3	1228	7.753	20.306	1.40316	5.54987e-115	6.79381e-115	K14611//solute carrier family 23 (nucleobase transporter), member 1/2;K08234//glyoxylase I family protein
101243834	XM_010316997.2,NM_001329467.1	4097	4.446	0.76	-2.54277	7.50923e-74	1.20977e-73	K08825//dual specificity tyrosine-phosphorylation-regulated kinase 1 [EC:2.7.12.1];K08825//dual specificity tyrosine-phosphorylation-regulated kinase 1 [EC:2.7.12.1]
101243841	BGI_novel_T012646,BGI_novel_T012647,XM_004249598.3	3032	1.203	9.023	2.9846	1.63e-165	1.55856e-165		GO:0044444//cytoplasmic part;GO:0005622//intracellular;GO:0005829//cytosol;GO:0005623//cell;GO:0044424//intracellular part;GO:0044464//cell part;GO:0005737//cytoplasm;GO:0016874//ligase activity;GO:0003824//catalytic activity;
101243847	XM_010314421.2	548	1.09	0	-6.45286	1.0684e-12	3.46968e-12	K14488//SAUR family protein+ko04075//Plant hormone signal transduction	GO:0010033//response to organic substance;GO:0009719//response to endogenous stimulus;GO:0050896//response to stimulus;GO:0009733//response to auxin;GO:0009725//response to hormone;GO:0042221//response to chemical;
101243852	BGI_novel_T002771,XM_004232806.3	3482	8.183	24.84	1.49436	9.20333e-279	5.93976e-279		GO:0016020//membrane;GO:0044425//membrane part;GO:0016021//integral component of membrane;GO:0031224//intrinsic component of membrane;
101243857	NM_001318220.1,XM_004233232.3	3905	13.73	30.543	1.19933	5.52813e-105	7.17911e-105
101243868	NM_001318001.1	3365	4.82	0.553	-3.08864	7.97757e-55	1.51377e-54	K01255//leucyl aminopeptidase [EC:3.4.11.1]+ko01100//Metabolic pathways+ko00480//Glutathione metabolism	GO:0051246//regulation of protein metabolic process;GO:0043549//regulation of kinase activity;GO:0071900//regulation of protein serine/threonine kinase activity;GO:0050794//regulation of cellular process;GO:0060255//regulation of macromolecule metabolic process;GO:0065009//regulation of molecular function;GO:0050789//regulation of biological process;GO:0080090//regulation of primary metabolic pro…
101243870	XM_004235305.3	1180	0.356	2.94	3.05619	3.44946e-47	7.03797e-47	K13448//calcium-binding protein CML+ko04626//Plant-pathogen interaction	GO:0032879//regulation of localization;GO:0050789//regulation of biological process;GO:0051049//regulation of transport;GO:0065007//biological regulation;GO:0043269//regulation of ion transport;GO:0005622//intracellular;GO:0044424//intracellular part;GO:0005623//cell;GO:0005737//cytoplasm;GO:0043227//membrane-bounded organelle;GO:0000325//plant-type vacuole;GO:0005773//vacuole;GO:0043231//intrace…
101243873	NM_001302923.1	3413	2.833	1.033	-1.45513	1.56877e-27	4.01141e-27	K09874//aquaporin NIP	GO:0080029//cellular response to boron-containing substance levels;GO:0009987//cellular process;GO:0009605//response to external stimulus;GO:0009991//response to extracellular stimulus;GO:0070887//cellular response to chemical stimulus;GO:0042221//response to chemical;GO:0050896//response to stimulus;GO:0051716//cellular response to stimulus;GO:0071496//cellular response to external stimulus;GO:0…
101243886	XM_004237746.3	1775	30.496	204.91	2.73716	0	0		GO:0016021//integral component of membrane;GO:0016020//membrane;GO:0031224//intrinsic component of membrane;GO:0044425//membrane part;
101243887	XM_004238156.3	1726	13.876	29.416	1.08156	6.13223e-165	5.87765e-165	K20240//spermidine dicoumaroyl transferase [EC:2.3.1.249]	GO:0003824//catalytic activity;GO:0016746//transferase activity, transferring acyl groups;GO:0016747//transferase activity, transferring acyl groups other than amino-acyl groups;GO:0016740//transferase activity;
101243888	XM_004238844.3	3215	0.48	0.036	-3.7124	3.1344e-10	1.07522e-09	K19041//E3 ubiquitin-protein ligase RNF38/44 [EC:2.3.2.27]	GO:0016874//ligase activity;GO:0003824//catalytic activity;
101243889	XM_004238929.3	1313	2.086	0.513	-2.0002	5.2819e-26	1.37774e-25
101243905	NM_001310023.1,NM_001310024.1	2611	344.163	65.913	-2.37767	0	0	K03564//peroxiredoxin Q/BCP [EC:1.11.1.15];K03564//peroxiredoxin Q/BCP [EC:1.11.1.15]	GO:0065008//regulation of biological quality;GO:0042592//homeostatic process;GO:0050794//regulation of cellular process;GO:0045454//cell redox homeostasis;GO:0019725//cellular homeostasis;GO:0065007//biological regulation;GO:0009987//cellular process;GO:0050789//regulation of biological process;GO:0031975//envelope;GO:0031984//organelle subcompartment;GO:0016020//membrane;GO:0044424//intracellula…
101243907	NM_001310027.1	2749	180.31	77.61	-1.18847	0	0	K01623//fructose-bisphosphate aldolase, class I [EC:4.1.2.13]+ko00010//Glycolysis / Gluconeogenesis+ko00030//Pentose phosphate pathway+ko01230//Biosynthesis of amino acids+ko01100//Metabolic pathways+ko00051//Fructose and mannose metabolism+ko01110//Biosynthesis of secondary metabolites+ko00710//Carbon fixation in photosynthetic organisms+ko01200//Carbon metabolism	GO:1901575//organic substance catabolic process;GO:0019752//carboxylic acid metabolic process;GO:0032787//monocarboxylic acid metabolic process;GO:0009205//purine ribonucleoside triphosphate metabolic process;GO:0046031//ADP metabolic process;GO:0044238//primary metabolic process;GO:0006139//nucleobase-containing compound metabolic process;GO:0019362//pyridine nucleotide metabolic process;GO:0009…
101243909	XM_004244228.3	1230	0.086	0.33	1.92549	2.54678e-05	0.000100612	K04733//interleukin-1 receptor-associated kinase 4 [EC:2.7.11.1]
101243910	XM_004244452.3	2725	2.32	0.416	-2.45782	3.13447e-54	5.97894e-54	K20826//RNA polymerase II-associated protein 1;K10418//dynein light chain LC8-type	GO:0098772//molecular function regulator;GO:0031267//small GTPase binding;GO:0017016//Ras GTPase binding;GO:0005088//Ras guanyl-nucleotide exchange factor activity;GO:0005089//Rho guanyl-nucleotide exchange factor activity;GO:0051020//GTPase binding;GO:0005085//guanyl-nucleotide exchange factor activity;GO:0019899//enzyme binding;GO:0005515//protein binding;GO:0005488//binding;GO:0017048//Rho GTP…
101243913	NM_001329129.1,XM_010326496.2,BGI_novel_T010043	11207	17.686	7.493	-1.15618	1.2906e-88	1.86837e-88	K06167//phosphoribosyl 1,2-cyclic phosphate phosphodiesterase [EC:3.1.4.55]+ko00440//Phosphonate and phosphinate metabolism;K06167//phosphoribosyl 1,2-cyclic phosphate phosphodiesterase [EC:3.1.4.55]+ko00440//Phosphonate and phosphinate metabolism;K06167//phosphoribosyl 1,2-cyclic phosphate phosphodiesterase [EC:3.1.4.55]+ko00440//Phosphonate and phosphinate metabolism	GO:0003824//catalytic activity;GO:0016787//hydrolase activity;
101243922	NM_001320609.1,BGI_novel_T010832	9562	140.013	31.65	-2.14313	0	0	K10775//phenylalanine ammonia-lyase [EC:4.3.1.24]+ko01100//Metabolic pathways+ko01110//Biosynthesis of secondary metabolites+ko00940//Phenylpropanoid biosynthesis+ko00360//Phenylalanine metabolism;K10775//phenylalanine ammonia-lyase [EC:4.3.1.24]+ko01100//Metabolic pathways+ko01110//Biosynthesis of secondary metabolites+ko00940//Phenylpropanoid biosynthesis+ko00360//Phenylalanine metabolism	GO:0016053//organic acid biosynthetic process;GO:0044238//primary metabolic process;GO:1901576//organic substance biosynthetic process;GO:0009699//phenylpropanoid biosynthetic process;GO:0019439//aromatic compound catabolic process;GO:0044550//secondary metabolite biosynthetic process;GO:1901605//alpha-amino acid metabolic process;GO:0006807//nitrogen compound metabolic process;GO:1902222//erythr…
101243924	XM_004228926.1	324	0.71	1.753	1.32772	0.000300064	0.00124299
101243925	XM_004246800.3	3443	3.87	1.423	-1.41985	5.16763e-56	9.7041e-56		GO:0009888//tissue development;GO:0032502//developmental process;GO:0048856//anatomical structure development;GO:0016020//membrane;GO:0044464//cell part;GO:0071944//cell periphery;GO:0005886//plasma membrane;GO:0005623//cell;
101243926	XM_004229238.3	3012	0.733	2.62	1.82186	3.10606e-61	5.5431e-61	K08332//vacuolar protein 8	GO:0043231//intracellular membrane-bounded organelle;GO:0005623//cell;GO:0005622//intracellular;GO:0043226//organelle;GO:0043229//intracellular organelle;GO:0044424//intracellular part;GO:0005634//nucleus;GO:0044464//cell part;GO:0005737//cytoplasm;GO:0043227//membrane-bounded organelle;
101243929	XM_004229572.3,BGI_novel_T000755,XM_010326112.2,BGI_novel_T000754	3060	1.333	4.29	1.62623	1.08909e-53	2.09052e-53	K05863//solute carrier family 25 (mitochondrial adenine nucleotide translocator), member 4/5/6/31;K05863//solute carrier family 25 (mitochondrial adenine nucleotide translocator), member 4/5/6/31;K05863//solute carrier family 25 (mitochondrial adenine nucleotide translocator), member 4/5/6/31;K05863//solute carrier family 25 (mitochondrial adenine nucleotide translocator), member 4/5/6/31	GO:0051179//localization;GO:0051234//establishment of localization;GO:0055085//transmembrane transport;GO:0006810//transport;GO:0005739//mitochondrion;GO:0005740//mitochondrial envelope;GO:0044444//cytoplasmic part;GO:0031967//organelle envelope;GO:0005743//mitochondrial inner membrane;GO:0031966//mitochondrial membrane;GO:0044425//membrane part;GO:0005623//cell;GO:0016020//membrane;GO:0044446//i…
101243932	XM_004247656.3	733	9.646	30.03	1.64291	9.79638e-142	1.04347e-141
101243937	XM_004230830.3	2971	0.69	0.043	-3.83578	2.83736e-38	6.36295e-38	K04733//interleukin-1 receptor-associated kinase 4 [EC:2.7.11.1]	GO:0031224//intrinsic component of membrane;GO:0016020//membrane;GO:0044425//membrane part;GO:0016021//integral component of membrane;GO:0036094//small molecule binding;GO:0032555//purine ribonucleotide binding;GO:0016301//kinase activity;GO:0097367//carbohydrate derivative binding;GO:0140096//catalytic activity, acting on a protein;GO:0000166//nucleotide binding;GO:0035639//purine ribonucleoside…
101243947	XM_004249841.3	1530	2.393	5.966	1.31995	2.29664e-46	4.71774e-46	K08332//vacuolar protein 8;K04733//interleukin-1 receptor-associated kinase 4 [EC:2.7.11.1]	GO:0004842//ubiquitin-protein transferase activity;GO:0003824//catalytic activity;GO:0016740//transferase activity;GO:0019787//ubiquitin-like protein transferase activity;GO:0140096//catalytic activity, acting on a protein;
101243948	XM_004232224.3	2484	6.19	12.926	1.05851	1.39023e-113	1.7176e-113	K08332//vacuolar protein 8	GO:0005622//intracellular;GO:0005634//nucleus;GO:0005623//cell;GO:0043231//intracellular membrane-bounded organelle;GO:0043226//organelle;GO:0005737//cytoplasm;GO:0044464//cell part;GO:0043227//membrane-bounded organelle;GO:0043229//intracellular organelle;GO:0044424//intracellular part;GO:0016740//transferase activity;GO:0140096//catalytic activity, acting on a protein;GO:0019787//ubiquitin-like…
101243953	XM_004233146.3	857	1.79	0.746	-1.2213	2.17554e-08	7.80927e-08	K13413//mitogen-activated protein kinase kinase 4/5 [EC:2.7.12.2]+ko04626//Plant-pathogen interaction+ko04016//MAPK signaling pathway - plant+ko04075//Plant hormone signal transduction	GO:0032774//RNA biosynthetic process;GO:1901360//organic cyclic compound metabolic process;GO:0009628//response to abiotic stimulus;GO:0018130//heterocycle biosynthetic process;GO:0050896//response to stimulus;GO:0006351//transcription, DNA-templated;GO:0006139//nucleobase-containing compound metabolic process;GO:0009059//macromolecule biosynthetic process;GO:1901576//organic substance biosynthet…
101243956	XM_004233318.3	3289	0.14	0.03	-2.16807	0.000107188	0.000434788	K16222//Dof zinc finger protein DOF5.5+ko04712//Circadian rhythm - plant	GO:0019219//regulation of nucleobase-containing compound metabolic process;GO:0051171//regulation of nitrogen compound metabolic process;GO:0050794//regulation of cellular process;GO:0010556//regulation of macromolecule biosynthetic process;GO:0060255//regulation of macromolecule metabolic process;GO:0051252//regulation of RNA metabolic process;GO:1903506//regulation of nucleic acid-templated tra…
101243963	BGI_novel_T003984,XM_004234323.3	2062	18.713	43.133	1.20733	0	0	K09419//heat shock transcription factor, other eukaryote;K09419//heat shock transcription factor, other eukaryote	GO:0042221//response to chemical;GO:0010200//response to chitin;GO:0010243//response to organonitrogen compound;GO:0042493//response to drug;GO:1901698//response to nitrogen compound;GO:1901700//response to oxygen-containing compound;GO:0010033//response to organic substance;GO:0050896//response to stimulus;GO:0005623//cell;GO:0043226//organelle;GO:0044464//cell part;GO:0043229//intracellular org…
101243968	XM_010315918.2,XM_019211558.1,XM_019211556.1,XM_019211557.1	10766	9.173	21.23	1.2193	1.11283e-279	7.16664e-280	K00901//diacylglycerol kinase (ATP) [EC:2.7.1.107]+ko01100//Metabolic pathways+ko01110//Biosynthesis of secondary metabolites+ko04070//Phosphatidylinositol signaling system+ko00564//Glycerophospholipid metabolism+ko00561//Glycerolipid metabolism;K00901//diacylglycerol kinase (ATP) [EC:2.7.1.107]+ko01100//Metabolic pathways+ko01110//Biosynthesis of secondary metabolites+ko04070//Phosphatidylinosit…	GO:0050896//response to stimulus;GO:0023052//signaling;GO:0050789//regulation of biological process;GO:0065007//biological regulation;GO:0007186//G-protein coupled receptor signaling pathway;GO:0009987//cellular process;GO:0007165//signal transduction;GO:0050794//regulation of cellular process;GO:0007205//protein kinase C-activating G-protein coupled receptor signaling pathway;GO:0007154//cell co…
101243970	XM_004235220.3	660	229.633	90.676	-1.31164	0	0
101243979	BGI_novel_T005531,NM_001319246.1	1557	2.363	6.27	1.40719	3.68693e-36	8.48402e-36	K03868//RING-box protein 1+ko04141//Protein processing in endoplasmic reticulum+ko03420//Nucleotide excision repair+ko04120//Ubiquitin mediated proteolysis;K04733//interleukin-1 receptor-associated kinase 4 [EC:2.7.11.1];K03868//RING-box protein 1+ko04141//Protein processing in endoplasmic reticulum+ko03420//Nucleotide excision repair+ko04120//Ubiquitin mediated proteolysis;K04733//interleukin-1 …
101243985	XM_010321720.2,XM_010321721.2,XM_004237708.3	2926	2.473	45.953	4.19578	0	0	K04420//mitogen-activated protein kinase kinase kinase 2 [EC:2.7.11.25];K04420//mitogen-activated protein kinase kinase kinase 2 [EC:2.7.11.25]	GO:0016773//phosphotransferase activity, alcohol group as acceptor;GO:0008144//drug binding;GO:0036094//small molecule binding;GO:0032555//purine ribonucleotide binding;GO:0035639//purine ribonucleoside triphosphate binding;GO:1901265//nucleoside phosphate binding;GO:0140096//catalytic activity, acting on a protein;GO:0097159//organic cyclic compound binding;GO:0032553//ribonucleotide binding;GO:…
101243987	BGI_novel_T006307,XM_004237995.3	2843	1.736	4.613	1.39631	2.16041e-38	4.83685e-38	K11975//E3 ubiquitin-protein ligase RNF144 [EC:2.3.2.27];K11975//E3 ubiquitin-protein ligase RNF144 [EC:2.3.2.27]	GO:0036211//protein modification process;GO:0044248//cellular catabolic process;GO:0071704//organic substance metabolic process;GO:0051247//positive regulation of protein metabolic process;GO:0080090//regulation of primary metabolic process;GO:0009987//cellular process;GO:0006807//nitrogen compound metabolic process;GO:0016567//protein ubiquitination;GO:1903362//regulation of cellular protein cat…
101243994	XM_010322568.2,XM_010322567.2	6316	9.536	1.806	-2.38142	7.59552e-160	7.47001e-160		GO:0006810//transport;GO:0051234//establishment of localization;GO:0051179//localization;GO:0071705//nitrogen compound transport;GO:0016020//membrane;GO:0031224//intrinsic component of membrane;GO:0016021//integral component of membrane;GO:0044425//membrane part;
101243998	BGI_novel_T007307,NM_001310125.1,BGI_novel_T007309,BGI_novel_T007308	4539	20.38	115.08	2.62424	0	0	K00344//NADPH2:quinone reductase [EC:1.6.5.5];K00344//NADPH2:quinone reductase [EC:1.6.5.5];K00344//NADPH2:quinone reductase [EC:1.6.5.5];K00344//NADPH2:quinone reductase [EC:1.6.5.5]
101244001	NM_001318132.1,BGI_novel_T007821	5463	8.213	18.826	1.17768	1.25346e-115	1.52803e-115	K11294//nucleolin;K11294//nucleolin	GO:0005623//cell;GO:0032991//macromolecular complex;GO:0019013//viral nucleocapsid;GO:0019012//virion;GO:0030529//intracellular ribonucleoprotein complex;GO:0044424//intracellular part;GO:0005622//intracellular;GO:0019028//viral capsid;GO:1990904//ribonucleoprotein complex;GO:0044423//virion part;GO:0044464//cell part;GO:0043167//ion binding;GO:1901363//heterocyclic compound binding;GO:0003723//R…
101244002	NM_001317332.1	5896	0.31	0.046	-2.79813	6.00533e-10	2.07297e-09	K21270//(R)-mandelonitrile oxidase [EC:1.1.3.49]	GO:0043167//ion binding;GO:1901265//nucleoside phosphate binding;GO:0050662//coenzyme binding;GO:0000166//nucleotide binding;GO:0016491//oxidoreductase activity;GO:0036094//small molecule binding;GO:0005488//binding;GO:0016614//oxidoreductase activity, acting on CH-OH group of donors;GO:1901363//heterocyclic compound binding;GO:0097159//organic cyclic compound binding;GO:0050660//flavin adenine d…
101244006	NM_001321339.1,NM_001321340.1	3207	23.813	52.036	1.12831	0	0	K12309//beta-galactosidase [EC:3.2.1.23]+ko00600//Sphingolipid metabolism+ko00604//Glycosphingolipid biosynthesis - ganglio series+ko00531//Glycosaminoglycan degradation+ko00511//Other glycan degradation+ko01100//Metabolic pathways+ko00052//Galactose metabolism;K14794//ribosomal RNA-processing protein 12	GO:0005488//binding;GO:0003676//nucleic acid binding;GO:1901363//heterocyclic compound binding;GO:0043167//ion binding;GO:0046872//metal ion binding;GO:0043169//cation binding;GO:0097159//organic cyclic compound binding;
101244007	XM_004242007.3	10011	0.21	1.19	2.50677	1.93453e-23	5.23272e-23	K00166//2-oxoisovalerate dehydrogenase E1 component alpha subunit [EC:1.2.4.4]+ko00280//Valine, leucine and isoleucine degradation+ko00640//Propanoate metabolism+ko01100//Metabolic pathways+ko01110//Biosynthesis of secondary metabolites	GO:0003824//catalytic activity;GO:0016491//oxidoreductase activity;GO:0016624//oxidoreductase activity, acting on the aldehyde or oxo group of donors, disulfide as acceptor;GO:0016903//oxidoreductase activity, acting on the aldehyde or oxo group of donors;
101244012	BGI_novel_T009035,NM_001321334.1	5163	10.41	44.533	2.10517	0	0	K14454//aspartate aminotransferase, cytoplasmic [EC:2.6.1.1]+ko00250//Alanine, aspartate and glutamate metabolism+ko00220//Arginine biosynthesis+ko00330//Arginine and proline metabolism+ko01230//Biosynthesis of amino acids+ko00960//Tropane, piperidine and pyridine alkaloid biosynthesis+ko00350//Tyrosine metabolism+ko01100//Metabolic pathways+ko00950//Isoquinoline alkaloid biosynthesis+ko01110//Bi…	GO:0043436//oxoacid metabolic process;GO:0006082//organic acid metabolic process;GO:0044237//cellular metabolic process;GO:1901564//organonitrogen compound metabolic process;GO:0006807//nitrogen compound metabolic process;GO:0009987//cellular process;GO:0008152//metabolic process;GO:0044238//primary metabolic process;GO:0009058//biosynthetic process;GO:0019752//carboxylic acid metabolic process;G…
101244014	XM_004243470.3,BGI_novel_T009247,XM_019214983.1	5240	5.26	2.506	-1.05254	4.58595e-45	9.55944e-45	K14611//solute carrier family 23 (nucleobase transporter), member 1/2;K14611//solute carrier family 23 (nucleobase transporter), member 1/2;K14611//solute carrier family 23 (nucleobase transporter), member 1/2	GO:0051234//establishment of localization;GO:0051179//localization;GO:0055085//transmembrane transport;GO:0006810//transport;GO:0016021//integral component of membrane;GO:0044425//membrane part;GO:0031224//intrinsic component of membrane;GO:0016020//membrane;GO:0005215//transporter activity;
101244015	XM_004243710.3	1897	1.763	0.516	-1.75995	3.57698e-27	9.19283e-27	K12259//spermine oxidase [EC:1.5.3.16 1.5.3.-]+ko00410//beta-Alanine metabolism+ko00330//Arginine and proline metabolism	GO:0003824//catalytic activity;GO:0016491//oxidoreductase activity;
101244017	NM_001322399.1,NM_001322401.1	6890	18.35	50.73	1.45999	0	0	K12486//stromal membrane-associated protein+ko04144//Endocytosis;K12486//stromal membrane-associated protein+ko04144//Endocytosis	GO:0005488//binding;GO:0060589//nucleoside-triphosphatase regulator activity;GO:0030695//GTPase regulator activity;GO:0043167//ion binding;GO:0005096//GTPase activator activity;GO:0030234//enzyme regulator activity;GO:0098772//molecular function regulator;GO:0046872//metal ion binding;GO:0043169//cation binding;GO:0008047//enzyme activator activity;
101244022	XM_004245848.3	6598	18.67	40.5	1.11806	2.76725e-267	1.84615e-267	K12493//ADP-ribosylation factor GTPase-activating protein 2/3+ko04144//Endocytosis	GO:0098772//molecular function regulator;GO:0043169//cation binding;GO:0030695//GTPase regulator activity;GO:0043167//ion binding;GO:0030234//enzyme regulator activity;GO:0008047//enzyme activator activity;GO:0005096//GTPase activator activity;GO:0060589//nucleoside-triphosphatase regulator activity;GO:0046872//metal ion binding;GO:0005488//binding;
101244026	XM_004246687.3	2215	5.22	11.1	1.08835	4.10279e-69	6.86804e-69		GO:0017003//protein-heme linkage;GO:0036211//protein modification process;GO:0006464//cellular protein modification process;GO:0044085//cellular component biogenesis;GO:0044238//primary metabolic process;GO:0008152//metabolic process;GO:0044237//cellular metabolic process;GO:0022607//cellular component assembly;GO:0006807//nitrogen compound metabolic process;GO:0071822//protein complex subunit or…
101244031	NM_001346943.1	4581	9.283	20.03	1.10662	2.63283e-97	3.59642e-97
101244036	XM_004230073.3	7458	158.133	53.97	-1.54517	0	0		GO:0005737//cytoplasm;GO:0044444//cytoplasmic part;GO:0031224//intrinsic component of membrane;GO:0043229//intracellular organelle;GO:0016020//membrane;GO:0044424//intracellular part;GO:0044425//membrane part;GO:0016021//integral component of membrane;GO:0044464//cell part;GO:0005622//intracellular;GO:0009507//chloroplast;GO:0009536//plastid;GO:0043226//organelle;GO:0005623//cell;GO:0043231//intr…
101244038	NM_001326360.1	3126	14.57	40.133	1.47001	1.42013e-206	1.15217e-206	K14851//ribosomal RNA-processing protein 17
101244042	BGI_novel_T000912,XM_010326652.2,XM_010326648.2	18992	1.903	0.173	-3.37635	1.10619e-67	1.87275e-67	K10742//DNA replication ATP-dependent helicase Dna2 [EC:3.6.4.12]+ko03030//DNA replication;K10742//DNA replication ATP-dependent helicase Dna2 [EC:3.6.4.12]+ko03030//DNA replication;K10742//DNA replication ATP-dependent helicase Dna2 [EC:3.6.4.12]+ko03030//DNA replication	GO:0034645//cellular macromolecule biosynthetic process;GO:0006807//nitrogen compound metabolic process;GO:0009059//macromolecule biosynthetic process;GO:0022616//DNA strand elongation;GO:0046483//heterocycle metabolic process;GO:1901360//organic cyclic compound metabolic process;GO:0006261//DNA-dependent DNA replication;GO:0044260//cellular macromolecule metabolic process;GO:0006273//lagging str…
101244043	XM_004248751.3,BGI_novel_T012218	19491	5.1	11.673	1.26369	9.92146e-137	1.08504e-136	K01426//amidase [EC:3.5.1.4]+ko00380//Tryptophan metabolism+ko00330//Arginine and proline metabolism+ko00360//Phenylalanine metabolism;K01426//amidase [EC:3.5.1.4]+ko00380//Tryptophan metabolism+ko00330//Arginine and proline metabolism+ko00360//Phenylalanine metabolism	GO:0034613//cellular protein localization;GO:0015833//peptide transport;GO:0006996//organelle organization;GO:0015031//protein transport;GO:0051234//establishment of localization;GO:0072655//establishment of protein localization to mitochondrion;GO:0006839//mitochondrial transport;GO:0045184//establishment of protein localization;GO:0071840//cellular component organization or biogenesis;GO:007072…
101244045	XM_004249011.3,BGI_novel_T012369	1781	12.233	25.136	1.10088	3.32427e-122	3.90167e-122		GO:0005886//plasma membrane;GO:0016020//membrane;GO:0071944//cell periphery;GO:0031224//intrinsic component of membrane;GO:0044464//cell part;GO:0005623//cell;GO:0016021//integral component of membrane;GO:0044425//membrane part;GO:0048037//cofactor binding;GO:0005488//binding;GO:0051536//iron-sulfur cluster binding;GO:0051540//metal cluster binding;
101244050	XM_004250007.2,XM_010314300.1	10093	2.9	7.666	1.39999	6.3895e-99	8.62006e-99	K00111//glycerol-3-phosphate dehydrogenase [EC:1.1.5.3]+ko01110//Biosynthesis of secondary metabolites+ko00564//Glycerophospholipid metabolism;K00111//glycerol-3-phosphate dehydrogenase [EC:1.1.5.3]+ko01110//Biosynthesis of secondary metabolites+ko00564//Glycerophospholipid metabolism	GO:0006793//phosphorus metabolic process;GO:0044237//cellular metabolic process;GO:0008152//metabolic process;GO:1901135//carbohydrate derivative metabolic process;GO:0019637//organophosphate metabolic process;GO:0009987//cellular process;GO:0052646//alditol phosphate metabolic process;GO:0006796//phosphate-containing compound metabolic process;GO:0071704//organic substance metabolic process;GO:0…
101244055	NM_001322420.1	2560	192.613	72.063	-1.39125	0	0		GO:0032501//multicellular organismal process;GO:0099402//plant organ development;GO:0050801//ion homeostasis;GO:0072593//reactive oxygen species metabolic process;GO:0010150//leaf senescence;GO:0009987//cellular process;GO:0007568//aging;GO:0055080//cation homeostasis;GO:0048856//anatomical structure development;GO:0090693//plant organ senescence;GO:0032502//developmental process;GO:0048878//chem…
101244058	XM_004251790.3	3079	44.183	93.12	1.07376	1.07507e-265	7.19961e-266	K02882//large subunit ribosomal protein L18Ae+ko03010//Ribosome	GO:1901564//organonitrogen compound metabolic process;GO:0065007//biological regulation;GO:0009889//regulation of biosynthetic process;GO:1901566//organonitrogen compound biosynthetic process;GO:0050794//regulation of cellular process;GO:0010556//regulation of macromolecule biosynthetic process;GO:0051252//regulation of RNA metabolic process;GO:0009987//cellular process;GO:0006807//nitrogen compo…
101244059	BGI_novel_T014017,NM_001310324.1,BGI_novel_T014018	5403	0.946	2.15	1.11996	1.44028e-15	4.4261e-15	K16573//gamma-tubulin complex component 6;K16573//gamma-tubulin complex component 6;K16573//gamma-tubulin complex component 6
101244067	XM_004235558.3	3860	0.273	0.03	-3.09769	8.66851e-13	2.81013e-12	K01115//phospholipase D1/2 [EC:3.1.4.4]+ko04144//Endocytosis+ko01100//Metabolic pathways+ko01110//Biosynthesis of secondary metabolites+ko00564//Glycerophospholipid metabolism+ko00565//Ether lipid metabolism	GO:0071704//organic substance metabolic process;GO:0097164//ammonium ion metabolic process;GO:0006629//lipid metabolic process;GO:0006644//phospholipid metabolic process;GO:0019637//organophosphate metabolic process;GO:0008152//metabolic process;GO:0006650//glycerophospholipid metabolic process;GO:1901564//organonitrogen compound metabolic process;GO:0044237//cellular metabolic process;GO:0006793…
101244069	BGI_novel_T014654,XM_004253056.3,BGI_novel_T014653	10471	30.186	6.443	-2.21954	0	0	K01867//tryptophanyl-tRNA synthetase [EC:6.1.1.2]+ko00970//Aminoacyl-tRNA biosynthesis;K01867//tryptophanyl-tRNA synthetase [EC:6.1.1.2]+ko00970//Aminoacyl-tRNA biosynthesis;K01867//tryptophanyl-tRNA synthetase [EC:6.1.1.2]+ko00970//Aminoacyl-tRNA biosynthesis
101244074	XM_004238330.3	4172	1.75	0.566	-1.60823	9.40121e-32	2.27949e-31	K15333//tRNA guanosine-2'-O-methyltransferase [EC:2.1.1.34];K12619//5'-3' exoribonuclease 2 [EC:3.1.13.-]+ko03018//RNA degradation+ko03008//Ribosome biogenesis in eukaryotes;K13199//plasminogen activator inhibitor 1 RNA-binding protein;K14568//rRNA small subunit pseudouridine methyltransferase Nep1 [EC:2.1.1.260]+ko03008//Ribosome biogenesis in eukaryotes	GO:0004175//endopeptidase activity;GO:0004252//serine-type endopeptidase activity;GO:0070011//peptidase activity, acting on L-amino acid peptides;GO:0017171//serine hydrolase activity;GO:0008236//serine-type peptidase activity;GO:0008233//peptidase activity;GO:0140096//catalytic activity, acting on a protein;GO:0016787//hydrolase activity;GO:0003824//catalytic activity;
101244075	XM_004238484.3,BGI_novel_T006242,XM_010321882.1	4644	1.426	5.89	1.97403	6.47408e-80	9.97013e-80	K00121//S-(hydroxymethyl)glutathione dehydrogenase / alcohol dehydrogenase [EC:1.1.1.284 1.1.1.1]+ko00010//Glycolysis / Gluconeogenesis+ko00350//Tyrosine metabolism+ko01100//Metabolic pathways+ko01110//Biosynthesis of secondary metabolites+ko00071//Fatty acid degradation+ko01200//Carbon metabolism;K00121//S-(hydroxymethyl)glutathione dehydrogenase / alcohol dehydrogenase [EC:1.1.1.284 1.1.1.1]+ko…
101244079	XM_010323003.2	3127	0.206	0.04	-2.32008	5.94099e-06	2.2952e-05	K09580//protein disulfide-isomerase A1 [EC:5.3.4.1]+ko04141//Protein processing in endoplasmic reticulum
101244088	XM_004241922.3	1476	67.936	28.863	-1.21854	3.38582e-262	2.29174e-262		GO:0044424//intracellular part;GO:0043229//intracellular organelle;GO:0044444//cytoplasmic part;GO:0044464//cell part;GO:0005737//cytoplasm;GO:0043227//membrane-bounded organelle;GO:0005622//intracellular;GO:0009507//chloroplast;GO:0005623//cell;GO:0043226//organelle;GO:0009536//plastid;GO:0043231//intracellular membrane-bounded organelle;
101244092	XM_004242877.3	1131	35.93	1.016	-5.10283	0	0	K10249//elongation of very long chain fatty acids protein 4 [EC:2.3.1.199]+ko01110//Biosynthesis of secondary metabolites+ko00062//Fatty acid elongation	GO:0044238//primary metabolic process;GO:0043436//oxoacid metabolic process;GO:0032787//monocarboxylic acid metabolic process;GO:0072330//monocarboxylic acid biosynthetic process;GO:0006633//fatty acid biosynthetic process;GO:0006631//fatty acid metabolic process;GO:0016053//organic acid biosynthetic process;GO:0006807//nitrogen compound metabolic process;GO:0000038//very long-chain fatty acid me…
101244095	XM_004243557.2	2265	1.133	9.073	2.99292	6.29313e-292	3.913e-292	K02882//large subunit ribosomal protein L18Ae+ko03010//Ribosome;K06002//pepsin A [EC:3.4.23.1];K01381//saccharopepsin [EC:3.4.23.25]	GO:0044238//primary metabolic process;GO:0019538//protein metabolic process;GO:1901565//organonitrogen compound catabolic process;GO:0071704//organic substance metabolic process;GO:0006807//nitrogen compound metabolic process;GO:0008152//metabolic process;GO:1901564//organonitrogen compound metabolic process;GO:0009056//catabolic process;GO:0030163//protein catabolic process;GO:0006508//proteolys…
101244100	XM_004245164.3	1870	29.376	12.32	-1.24867	1.58528e-248	1.11337e-248
101244103	XM_004245427.3	4959	2.97	6.136	1.04366	1.47861e-56	2.76123e-56	K20241//WD repeat-containing protein 44	GO:0008168//methyltransferase activity;GO:0016741//transferase activity, transferring one-carbon groups;GO:0003824//catalytic activity;GO:0016740//transferase activity;
101244110	XM_004246430.3	4024	4.823	11	1.19157	1.48062e-148	1.53119e-148	K00764//amidophosphoribosyltransferase [EC:2.4.2.14]+ko00250//Alanine, aspartate and glutamate metabolism+ko00230//Purine metabolism+ko01100//Metabolic pathways+ko01110//Biosynthesis of secondary metabolites	GO:0016071//mRNA metabolic process;GO:0044238//primary metabolic process;GO:0043170//macromolecule metabolic process;GO:0046483//heterocycle metabolic process;GO:0090304//nucleic acid metabolic process;GO:0071704//organic substance metabolic process;GO:0006397//mRNA processing;GO:0009987//cellular process;GO:0008152//metabolic process;GO:0006725//cellular aromatic compound metabolic process;GO:00…
101244112	XM_004246867.3	3359	0.196	0.623	1.67992	2.02806e-13	6.48299e-13	K05391//cyclic nucleotide gated channel, plant+ko04626//Plant-pathogen interaction	GO:0065008//regulation of biological quality;GO:0042391//regulation of membrane potential;GO:0065007//biological regulation;GO:0071944//cell periphery;GO:0031226//intrinsic component of plasma membrane;GO:0016020//membrane;GO:0044464//cell part;GO:0005886//plasma membrane;GO:0005623//cell;GO:0044459//plasma membrane part;GO:0044425//membrane part;GO:0031224//intrinsic component of membrane;GO:001…
101244124	XM_004230327.2	2373	4.953	12.613	1.34756	6.62766e-68	1.12051e-67		GO:0010496//intercellular transport;GO:0050789//regulation of biological process;GO:0051179//localization;GO:2000026//regulation of multicellular organismal development;GO:0050793//regulation of developmental process;GO:0051234//establishment of localization;GO:0065007//biological regulation;GO:0010497//plasmodesmata-mediated intercellular transport;GO:0009987//cellular process;GO:0006810//transp…
101244128	XM_004230585.3,XM_019211855.1	3443	0.153	0.83	2.41689	3.93897e-14	1.24238e-13	K21554//CREB3 regulatory factor;K21554//CREB3 regulatory factor	GO:0010467//gene expression;GO:0006355//regulation of transcription, DNA-templated;GO:0031326//regulation of cellular biosynthetic process;GO:0009058//biosynthetic process;GO:0016070//RNA metabolic process;GO:0046483//heterocycle metabolic process;GO:0006807//nitrogen compound metabolic process;GO:1901360//organic cyclic compound metabolic process;GO:2001141//regulation of RNA biosynthetic proces…
101244133	XM_010314776.2	3579	1.173	0.07	-4.07497	3.71986e-72	6.07638e-72	K02184//formin 2;K05740//diaphanous 1+ko04933//AGE-RAGE signaling pathway in diabetic complications	GO:0031224//intrinsic component of membrane;GO:0044425//membrane part;GO:0016020//membrane;GO:0016021//integral component of membrane;
101244134	BGI_novel_T012407,XM_004249092.2	6467	7.66	16.073	1.07071	1.48984e-115	1.81791e-115	K03842//beta-1,4-mannosyltransferase [EC:2.4.1.142]+ko00510//N-Glycan biosynthesis+ko01100//Metabolic pathways;K03842//beta-1,4-mannosyltransferase [EC:2.4.1.142]+ko00510//N-Glycan biosynthesis+ko01100//Metabolic pathways	GO:0009100//glycoprotein metabolic process;GO:0006486//protein glycosylation;GO:0009059//macromolecule biosynthetic process;GO:0009058//biosynthetic process;GO:0006464//cellular protein modification process;GO:0019538//protein metabolic process;GO:1901564//organonitrogen compound metabolic process;GO:0044237//cellular metabolic process;GO:0006807//nitrogen compound metabolic process;GO:0043170//m…
101244136	XM_004249430.3	2094	1.683	0.19	-3.14142	1.78282e-54	3.3912e-54	K14794//ribosomal RNA-processing protein 12	GO:0051179//localization;GO:0055085//transmembrane transport;GO:0006810//transport;GO:0051234//establishment of localization;GO:0016021//integral component of membrane;GO:0031224//intrinsic component of membrane;GO:0044425//membrane part;GO:0016020//membrane;
101244138	BGI_novel_T012648,BGI_novel_T012649,NM_001317797.1	6563	10.446	58.226	2.33781	0	0	K11778//ditrans,polycis-polyprenyl diphosphate synthase [EC:2.5.1.87]+ko00900//Terpenoid backbone biosynthesis+ko01110//Biosynthesis of secondary metabolites;K11778//ditrans,polycis-polyprenyl diphosphate synthase [EC:2.5.1.87]+ko00900//Terpenoid backbone biosynthesis+ko01110//Biosynthesis of secondary metabolites;K11778//ditrans,polycis-polyprenyl diphosphate synthase [EC:2.5.1.87]+ko00900//Terp…	GO:0006629//lipid metabolic process;GO:1901615//organic hydroxy compound metabolic process;GO:0008610//lipid biosynthetic process;GO:0044281//small molecule metabolic process;GO:0071704//organic substance metabolic process;GO:0016094//polyprenol biosynthetic process;GO:0044237//cellular metabolic process;GO:0006720//isoprenoid metabolic process;GO:0008299//isoprenoid biosynthetic process;GO:00442…
101244139	XM_004231985.3	1167	192.15	396.093	1.0395	0	0
101244142	XM_004250092.3	1448	12.406	148.64	3.57258	0	0	K15104//solute carrier family 25 (mitochondrial oxoglutarate transporter), member 11	GO:0015698//inorganic anion transport;GO:0006817//phosphate ion transport;GO:0042221//response to chemical;GO:0015711//organic anion transport;GO:0006820//anion transport;GO:0006811//ion transport;GO:0071702//organic substance transport;GO:1905039//carboxylic acid transmembrane transport;GO:0006839//mitochondrial transport;GO:0050896//response to stimulus;GO:0034220//ion transmembrane transport;G…
101244143	XM_019210976.1	632	6.846	0.02	-8.34383	5.57045e-70	9.25786e-70	K14488//SAUR family protein+ko04075//Plant hormone signal transduction	GO:0009914//hormone transport;GO:0065007//biological regulation;GO:0010033//response to organic substance;GO:0051234//establishment of localization;GO:0009733//response to auxin;GO:0009719//response to endogenous stimulus;GO:0050789//regulation of biological process;GO:0006810//transport;GO:0050896//response to stimulus;GO:0010817//regulation of hormone levels;GO:0051179//localization;GO:0009725/…
101244144	NM_001318228.1	3029	9.903	22.536	1.19026	1.9559e-115	2.3884e-115	K10523//speckle-type POZ protein	GO:0044260//cellular macromolecule metabolic process;GO:0044267//cellular protein metabolic process;GO:0016567//protein ubiquitination;GO:1901564//organonitrogen compound metabolic process;GO:0044265//cellular macromolecule catabolic process;GO:0019538//protein metabolic process;GO:0019941//modification-dependent protein catabolic process;GO:0006464//cellular protein modification process;GO:00717…
101244157	XM_004233776.3	1104	0.096	0	-4.07497	0.000854273	0.00361722	K10447//kelch-like protein 9/13+ko04120//Ubiquitin mediated proteolysis;K10457//kelch-like protein 20;K10446//kelch-like protein 8	GO:0006807//nitrogen compound metabolic process;GO:0036211//protein modification process;GO:0071704//organic substance metabolic process;GO:0044238//primary metabolic process;GO:0044260//cellular macromolecule metabolic process;GO:0044237//cellular metabolic process;GO:0006464//cellular protein modification process;GO:0008152//metabolic process;GO:0016567//protein ubiquitination;GO:0044267//cellu…
101244161	XM_019211304.1,XM_019211305.1	4017	0.24	0.82	1.71945	9.30966e-22	2.57979e-21	K13457//disease resistance protein RPM1+ko04626//Plant-pathogen interaction;K13453//disease resistance protein+ko04626//Plant-pathogen interaction;K13457//disease resistance protein RPM1+ko04626//Plant-pathogen interaction;K13453//disease resistance protein+ko04626//Plant-pathogen interaction	GO:0006952//defense response;GO:0050896//response to stimulus;GO:0006950//response to stress;GO:0017076//purine nucleotide binding;GO:0043168//anion binding;GO:0032555//purine ribonucleotide binding;GO:0036094//small molecule binding;GO:0005488//binding;GO:0043167//ion binding;GO:1901265//nucleoside phosphate binding;GO:0097367//carbohydrate derivative binding;GO:1901363//heterocyclic compound bi…
101244166	XM_019211336.1	3226	0.006	0.09	3.55439	0.000362206	0.00150602	K00079//carbonyl reductase 1 [EC:1.1.1.184 1.1.1.189 1.1.1.197]+ko00590//Arachidonic acid metabolism+ko01100//Metabolic pathways+ko00790//Folate biosynthesis
101244167	XM_004235145.3	698	207.18	1021.07	2.30716	0	0		GO:0016020//membrane;GO:0031224//intrinsic component of membrane;GO:0044425//membrane part;GO:0016021//integral component of membrane;
101244168	XM_004235885.3	2215	7.563	22.09	1.54919	3.11213e-153	3.14569e-153	K09874//aquaporin NIP	GO:0016021//integral component of membrane;GO:0016020//membrane;GO:0044425//membrane part;GO:0031224//intrinsic component of membrane;
101244173	XM_004236219.3,XM_010320716.2,XM_010320717.2	5553	1.143	2.553	1.15832	4.53583e-27	1.16749e-26	K17964//leucine-rich PPR motif-containing protein, mitochondrial;K17710//pentatricopeptide repeat domain-containing protein 1;K17964//leucine-rich PPR motif-containing protein, mitochondrial;K17710//pentatricopeptide repeat domain-containing protein 1;K17964//leucine-rich PPR motif-containing protein, mitochondrial;K17710//pentatricopeptide repeat domain-containing protein 1	GO:0008380//RNA splicing;GO:0046483//heterocycle metabolic process;GO:0090304//nucleic acid metabolic process;GO:0008152//metabolic process;GO:0009987//cellular process;GO:0043170//macromolecule metabolic process;GO:0034641//cellular nitrogen compound metabolic process;GO:0010467//gene expression;GO:0006807//nitrogen compound metabolic process;GO:0006725//cellular aromatic compound metabolic proc…
101244174	XM_004236304.3	2994	4.633	0.403	-3.47064	2.23385e-56	4.17832e-56
101244175	XM_004236453.3	2215	0.073	0.28	1.93146	0.00014042	0.000573002		GO:0050896//response to stimulus;GO:0006950//response to stress;
101244176	XM_004236562.3	5909	135.923	10.093	-3.72132	0	0	K03403//magnesium chelatase subunit H [EC:6.6.1.1]+ko00860//Porphyrin and chlorophyll metabolism+ko01100//Metabolic pathways+ko01110//Biosynthesis of secondary metabolites	GO:0006779//porphyrin-containing compound biosynthetic process;GO:0042440//pigment metabolic process;GO:0015995//chlorophyll biosynthetic process;GO:0009058//biosynthetic process;GO:0008152//metabolic process;GO:0044249//cellular biosynthetic process;GO:0006807//nitrogen compound metabolic process;GO:0009987//cellular process;GO:0006725//cellular aromatic compound metabolic process;GO:0046483//he…
101244177	XM_010320933.2,BGI_novel_T005642,BGI_novel_T005643,XM_010320932.2	7861	1.686	3.483	1.02462	2.32178e-52	4.50881e-52	K13466//EIX receptor 1/2+ko04626//Plant-pathogen interaction;K13420//LRR receptor-like serine/threonine-protein kinase FLS2 [EC:2.7.11.1]+ko04626//Plant-pathogen interaction+ko04016//MAPK signaling pathway - plant;K13420//LRR receptor-like serine/threonine-protein kinase FLS2 [EC:2.7.11.1]+ko04626//Plant-pathogen interaction+ko04016//MAPK signaling pathway - plant;K13466//EIX receptor 1/2+ko04626…	GO:0016021//integral component of membrane;GO:0016020//membrane;GO:0031224//intrinsic component of membrane;GO:0044425//membrane part;GO:0016740//transferase activity;GO:0003824//catalytic activity;GO:0016772//transferase activity, transferring phosphorus-containing groups;GO:0016301//kinase activity;
101244185	XM_010322637.2,XM_004239087.3,XM_010322636.2	6199	2.903	11.7	2.00675	4.12668e-186	3.62972e-186	K03252//translation initiation factor 3 subunit C+ko03013//RNA transport;K03252//translation initiation factor 3 subunit C+ko03013//RNA transport	GO:0016020//membrane;GO:0016021//integral component of membrane;GO:0031224//intrinsic component of membrane;GO:0044425//membrane part;
101244187	XM_004239230.3	3260	8.05	17.433	1.11148	1.50369e-161	1.46492e-161
101244192	XM_004240859.3	2774	1.366	0.623	-1.11581	5.7693e-11	1.94664e-10	K16573//gamma-tubulin complex component 6	GO:0071554//cell wall organization or biogenesis;GO:0009987//cellular process;GO:0012505//endomembrane system;GO:0044424//intracellular part;GO:0043226//organelle;GO:0044464//cell part;GO:0005622//intracellular;GO:0044444//cytoplasmic part;GO:0005737//cytoplasm;GO:0043229//intracellular organelle;GO:0005794//Golgi apparatus;GO:0043227//membrane-bounded organelle;GO:0005623//cell;GO:0043231//intra…
101244195	XM_010324575.2	6205	2.093	0.953	-1.16624	1.28328e-16	3.86701e-16	K00948//ribose-phosphate pyrophosphokinase [EC:2.7.6.1]+ko00230//Purine metabolism+ko00030//Pentose phosphate pathway+ko01230//Biosynthesis of amino acids+ko01100//Metabolic pathways+ko01110//Biosynthesis of secondary metabolites+ko01200//Carbon metabolism	GO:1901576//organic substance biosynthetic process;GO:0009058//biosynthetic process;GO:0034641//cellular nitrogen compound metabolic process;GO:0044237//cellular metabolic process;GO:0009124//nucleoside monophosphate biosynthetic process;GO:0044271//cellular nitrogen compound biosynthetic process;GO:0008152//metabolic process;GO:1901360//organic cyclic compound metabolic process;GO:0071704//organ…
101244202	XM_004243389.3	2125	3.71	8.953	1.28083	2.82078e-33	6.70631e-33		GO:0044425//membrane part;GO:0016021//integral component of membrane;GO:0031224//intrinsic component of membrane;GO:0016020//membrane;
101244203	XM_004243637.3	824	6.893	0.06	-6.77848	3.81044e-106	4.90523e-106		GO:0016021//integral component of membrane;GO:0016020//membrane;GO:0031224//intrinsic component of membrane;GO:0044425//membrane part;
101244208	NM_001321644.1,XM_010326247.2	4573	0.306	0.056	-2.45524	1.96475e-07	7.25495e-07	K00648//3-oxoacyl-[acyl-carrier-protein] synthase III [EC:2.3.1.180]+ko01100//Metabolic pathways+ko00061//Fatty acid biosynthesis+ko01212//Fatty acid metabolism;K00648//3-oxoacyl-[acyl-carrier-protein] synthase III [EC:2.3.1.180]+ko01100//Metabolic pathways+ko00061//Fatty acid biosynthesis+ko01212//Fatty acid metabolism	GO:0006082//organic acid metabolic process;GO:0006631//fatty acid metabolic process;GO:0044283//small molecule biosynthetic process;GO:0006633//fatty acid biosynthetic process;GO:0072330//monocarboxylic acid biosynthetic process;GO:0032787//monocarboxylic acid metabolic process;GO:0046394//carboxylic acid biosynthetic process;GO:0044238//primary metabolic process;GO:0043436//oxoacid metabolic pro…
101244214	XM_004245679.3	1074	3.73	0.68	-2.43044	9.23933e-46	1.90927e-45	K01051//pectinesterase [EC:3.1.1.11]+ko00040//Pentose and glucuronate interconversions+ko01100//Metabolic pathways	GO:0098772//molecular function regulator;GO:0004857//enzyme inhibitor activity;GO:0030234//enzyme regulator activity;
101244220	NM_001320040.1	2521	3.793	1.053	-1.82849	1.48822e-74	2.38485e-74	K10775//phenylalanine ammonia-lyase [EC:4.3.1.24]+ko01100//Metabolic pathways+ko01110//Biosynthesis of secondary metabolites+ko00940//Phenylpropanoid biosynthesis+ko00360//Phenylalanine metabolism	GO:0008152//metabolic process;GO:0019752//carboxylic acid metabolic process;GO:0042537//benzene-containing compound metabolic process;GO:0044282//small molecule catabolic process;GO:1901564//organonitrogen compound metabolic process;GO:0046394//carboxylic acid biosynthetic process;GO:0009072//aromatic amino acid family metabolic process;GO:0009800//cinnamic acid biosynthetic process;GO:1901606//a…
101244223	XM_010327498.2,XM_010327499.2	8462	0.403	0.033	-3.59434	1.74691e-26	4.53038e-26	K21763//mitogen-activated protein kinase binding protein 1;K21763//mitogen-activated protein kinase binding protein 1	GO:0016772//transferase activity, transferring phosphorus-containing groups;GO:0016301//kinase activity;GO:0016740//transferase activity;GO:0003824//catalytic activity;
101244226	XM_004229512.3	683	0	0.963	6.73882	4.73679e-14	1.49632e-13
101244228	BGI_novel_T000756,NM_001309813.1	2670	2.633	0.656	-1.59179	2.53126e-29	6.32199e-29
101244240	XM_010317340.2,XM_010317338.2,BGI_novel_T002223,XM_004231524.3	23910	4.87	0.983	-2.32911	1.86264e-152	1.88832e-152	K15333//tRNA guanosine-2'-O-methyltransferase [EC:2.1.1.34];K05909//laccase [EC:1.10.3.2];K03006//DNA-directed RNA polymerase II subunit RPB1 [EC:2.7.7.6]+ko00230//Purine metabolism+ko03020//RNA polymerase+ko01100//Metabolic pathways+ko00240//Pyrimidine metabolism;K03549//KUP system potassium uptake protein;K15333//tRNA guanosine-2'-O-methyltransferase [EC:2.1.1.34];K12619//5'-3' exoribonuclease …
101244243	XM_004249735.3	3209	0.693	2.276	1.72931	1.13832e-20	3.21259e-20	K12862//pleiotropic regulator 1+ko03040//Spliceosome	GO:0044249//cellular biosynthetic process;GO:0010556//regulation of macromolecule biosynthetic process;GO:0034645//cellular macromolecule biosynthetic process;GO:1903506//regulation of nucleic acid-templated transcription;GO:0043170//macromolecule metabolic process;GO:0019438//aromatic compound biosynthetic process;GO:0044238//primary metabolic process;GO:1901362//organic cyclic compound biosynth…
101244245	XM_004249842.3	1089	1.933	6.573	1.76089	6.7068e-54	1.2849e-53	K20725//MAP kinase substrate 1+ko04016//MAPK signaling pathway - plant	GO:0065007//biological regulation;GO:0002376//immune system process;GO:0002253//activation of immune response;GO:0051716//cellular response to stimulus;GO:0048518//positive regulation of biological process;GO:0009870//defense response signaling pathway, resistance gene-dependent;GO:0007154//cell communication;GO:0023052//signaling;GO:0031347//regulation of defense response;GO:0050896//response to…
101244246	XM_004232225.2	1486	20.423	69.103	1.75492	0	0	K00430//peroxidase [EC:1.11.1.7]+ko01100//Metabolic pathways+ko01110//Biosynthesis of secondary metabolites+ko00940//Phenylpropanoid biosynthesis	GO:0044237//cellular metabolic process;GO:0044248//cellular catabolic process;GO:0051186//cofactor metabolic process;GO:0009056//catabolic process;GO:0017144//drug metabolic process;GO:0072593//reactive oxygen species metabolic process;GO:0042737//drug catabolic process;GO:0006950//response to stress;GO:0006979//response to oxidative stress;GO:0050896//response to stimulus;GO:0008152//metabolic p…
101244247	XM_004232473.3,BGI_novel_T003086	3650	25.56	52.486	1.01788	0	0	K01102//pyruvate dehydrogenase phosphatase [EC:3.1.3.43];K01102//pyruvate dehydrogenase phosphatase [EC:3.1.3.43]	GO:0042578//phosphoric ester hydrolase activity;GO:0004721//phosphoprotein phosphatase activity;GO:0016791//phosphatase activity;GO:0004722//protein serine/threonine phosphatase activity;GO:0043167//ion binding;GO:0016787//hydrolase activity;GO:0005488//binding;GO:0140096//catalytic activity, acting on a protein;GO:0043169//cation binding;GO:0003824//catalytic activity;GO:0046872//metal ion bindi…
101244266	XM_004252799.3	6890	0.99	0.2	-2.28794	1.37186e-51	2.6841e-51	K05681//ATP-binding cassette, subfamily G (WHITE), member 2+ko02010//ABC transporters	GO:0051234//establishment of localization;GO:0051179//localization;GO:0006810//transport;GO:0016021//integral component of membrane;GO:0031224//intrinsic component of membrane;GO:0005623//cell;GO:0044464//cell part;GO:0016020//membrane;GO:0044425//membrane part;GO:0071944//cell periphery;GO:0005886//plasma membrane;GO:0022804//active transmembrane transporter activity;GO:0035639//purine ribonucle…
101244273	NM_001319673.1,BGI_novel_T005530	1561	0.526	2.016	1.83193	1.80057e-20	5.09162e-20	K03868//RING-box protein 1+ko04141//Protein processing in endoplasmic reticulum+ko03420//Nucleotide excision repair+ko04120//Ubiquitin mediated proteolysis;K04733//interleukin-1 receptor-associated kinase 4 [EC:2.7.11.1];K03868//RING-box protein 1+ko04141//Protein processing in endoplasmic reticulum+ko03420//Nucleotide excision repair+ko04120//Ubiquitin mediated proteolysis;K04733//interleukin-1 …
101244281	NM_001347069.1	3043	0.113	0.473	2.03139	2.01093e-14	6.30539e-14	K04733//interleukin-1 receptor-associated kinase 4 [EC:2.7.11.1]	GO:0006796//phosphate-containing compound metabolic process;GO:0007154//cell communication;GO:0051704//multi-organism process;GO:0006464//cellular protein modification process;GO:0044260//cellular macromolecule metabolic process;GO:0048544//recognition of pollen;GO:0044706//multi-multicellular organism process;GO:0000003//reproduction;GO:0008152//metabolic process;GO:0006793//phosphorus metabolic…
101244283	XM_004238416.3,XM_010322183.2	1576	0.113	0.63	2.51642	6.72932e-13	2.17495e-12		GO:0008152//metabolic process;GO:0034645//cellular macromolecule biosynthetic process;GO:0006807//nitrogen compound metabolic process;GO:0044271//cellular nitrogen compound biosynthetic process;GO:0090304//nucleic acid metabolic process;GO:0009987//cellular process;GO:0071704//organic substance metabolic process;GO:0044249//cellular biosynthetic process;GO:0044237//cellular metabolic process;GO:0…
101244286	XM_010322387.2	2118	0.896	0.113	-2.95815	1.3776e-28	3.47254e-28	K11426//SET and MYND domain-containing protein
101244297	BGI_novel_T008069,XM_010324644.2,BGI_novel_T008071,BGI_novel_T008068,BGI_novel_T008072,XM_010324645.2,BGI_novel_T008070,NM_001319058.1	9728	44.1	13.44	-1.67339	0	0	K06636//structural maintenance of chromosome 1;K07305//peptide-methionine (R)-S-oxide reductase [EC:1.8.4.12];K07739//elongator complex protein 3 [EC:2.3.1.48];K00688//glycogen phosphorylase [EC:2.4.1.1]+ko01100//Metabolic pathways+ko00500//Starch and sucrose metabolism+ko01110//Biosynthesis of secondary metabolites;K00688//glycogen phosphorylase [EC:2.4.1.1]+ko01100//Metabolic pathways+ko00500//…
101244298	NM_001318149.1,BGI_novel_T008623	6395	18.29	6.416	-1.50136	1.24296e-226	9.40833e-227	K01728//pectate lyase [EC:4.2.2.2]+ko00040//Pentose and glucuronate interconversions;K01728//pectate lyase [EC:4.2.2.2]+ko00040//Pentose and glucuronate interconversions	GO:0009987//cellular process;GO:0043170//macromolecule metabolic process;GO:0016052//carbohydrate catabolic process;GO:1901575//organic substance catabolic process;GO:0042737//drug catabolic process;GO:0017144//drug metabolic process;GO:0044248//cellular catabolic process;GO:0000272//polysaccharide catabolic process;GO:0045488//pectin metabolic process;GO:0010393//galacturonan metabolic process;G…
101244300	XM_004243145.3	1395	0	0.123	4.26488	0.000554223	0.00232403	K00799//glutathione S-transferase [EC:2.5.1.18]+ko00480//Glutathione metabolism	GO:0090487//secondary metabolite catabolic process;GO:0042221//response to chemical;GO:0008152//metabolic process;GO:0034641//cellular nitrogen compound metabolic process;GO:0006790//sulfur compound metabolic process;GO:0051186//cofactor metabolic process;GO:0009404//toxin metabolic process;GO:0006518//peptide metabolic process;GO:0006807//nitrogen compound metabolic process;GO:0019748//secondary…
101244302	XM_004243711.3	803	14.266	4.54	-1.62665	3.00784e-66	5.14994e-66		GO:0016021//integral component of membrane;GO:0044425//membrane part;GO:0031224//intrinsic component of membrane;GO:0016020//membrane;
101244308	XM_004245511.3	6615	0.283	1.296	2.20555	2.61408e-50	5.17988e-50	K03231//elongation factor 1-alpha+ko03013//RNA transport;K13254//spastin [EC:3.6.4.3]	GO:0044464//cell part;GO:0005634//nucleus;GO:0005623//cell;GO:0043231//intracellular membrane-bounded organelle;GO:0043227//membrane-bounded organelle;GO:0043229//intracellular organelle;GO:0005622//intracellular;GO:0043226//organelle;GO:0044424//intracellular part;GO:0043168//anion binding;GO:0005488//binding;GO:0097159//organic cyclic compound binding;GO:0000166//nucleotide binding;GO:0008144//…
101244313	NM_001319129.1,BGI_novel_T010780	2619	4.773	23.123	2.28931	0	0	K01184//polygalacturonase [EC:3.2.1.15]+ko00040//Pentose and glucuronate interconversions+ko01100//Metabolic pathways;K15503//serine/threonine-protein phosphatase 6 regulatory ankyrin repeat subunit B;K15502//serine/threonine-protein phosphatase 6 regulatory ankyrin repeat subunit A;K10380//ankyrin;K15503//serine/threonine-protein phosphatase 6 regulatory ankyrin repeat subunit B;K15502//serine/t…	GO:0016020//membrane;GO:0031224//intrinsic component of membrane;GO:0016021//integral component of membrane;GO:0044425//membrane part;
101244314	BGI_novel_T000449,XM_019214619.1	4879	20.203	64.34	1.64624	0	0	K14376//poly(A) polymerase [EC:2.7.7.19]+ko03015//mRNA surveillance pathway;K14376//poly(A) polymerase [EC:2.7.7.19]+ko03015//mRNA surveillance pathway	GO:0044237//cellular metabolic process;GO:0008152//metabolic process;GO:0090304//nucleic acid metabolic process;GO:0031123//RNA 3'-end processing;GO:0009987//cellular process;GO:0034641//cellular nitrogen compound metabolic process;GO:0044260//cellular macromolecule metabolic process;GO:0043631//RNA polyadenylation;GO:0043170//macromolecule metabolic process;GO:0016070//RNA metabolic process;GO:0…
101244316	XM_004247008.3	1732	2.733	0.126	-4.42511	2.09524e-90	3.00221e-90	K17193//anthocyanidin 3-O-glucoside 2'''-O-xylosyltransferase [EC:2.4.2.51]+ko00942//Anthocyanin biosynthesis	GO:0008152//metabolic process;GO:0016758//transferase activity, transferring hexosyl groups;GO:0003824//catalytic activity;GO:0016740//transferase activity;GO:0016757//transferase activity, transferring glycosyl groups;
101244318	XM_004247597.2	5566	4.596	9.47	1.04249	2.90111e-34	6.81071e-34	K16253//DNA-directed RNA polymerase IV and V subunit 7	GO:1901362//organic cyclic compound biosynthetic process;GO:0090304//nucleic acid metabolic process;GO:0044249//cellular biosynthetic process;GO:0034641//cellular nitrogen compound metabolic process;GO:0006351//transcription, DNA-templated;GO:0044238//primary metabolic process;GO:0018130//heterocycle biosynthetic process;GO:0034645//cellular macromolecule biosynthetic process;GO:0044260//cellular…
101244319	XM_010328344.2,XM_004229908.3	964	1.13	0.523	-1.08089	0.000179379	0.000735879	K12412//pheromone receptor transcription factor;K09260//MADS-box transcription enhancer factor 2A;K04454//MADS-box transcription enhancer factor 2C;K12412//pheromone receptor transcription factor;K09260//MADS-box transcription enhancer factor 2A;K04454//MADS-box transcription enhancer factor 2C	GO:1901362//organic cyclic compound biosynthetic process;GO:0097659//nucleic acid-templated transcription;GO:0044237//cellular metabolic process;GO:0050789//regulation of biological process;GO:0044249//cellular biosynthetic process;GO:0006725//cellular aromatic compound metabolic process;GO:0008152//metabolic process;GO:0010468//regulation of gene expression;GO:0051171//regulation of nitrogen com…
101244320	BGI_novel_T001173,NM_001320343.1	5598	4.323	11.573	1.433	4.7293e-160	4.64788e-160	K11436//type I protein arginine methyltransferase [EC:2.1.1.319];K11436//type I protein arginine methyltransferase [EC:2.1.1.319]	GO:0032259//methylation;GO:0008152//metabolic process;GO:0009889//regulation of biosynthetic process;GO:0010556//regulation of macromolecule biosynthetic process;GO:0060255//regulation of macromolecule metabolic process;GO:0019222//regulation of metabolic process;GO:0043170//macromolecule metabolic process;GO:0009987//cellular process;GO:0044260//cellular macromolecule metabolic process;GO:008009…
101244324	XM_004248053.3	769	42.746	362.663	3.08769	0	0
101244325	XM_004230496.3,XM_010316847.2	8433	0.353	1.43	1.93066	9.79221e-29	2.46335e-28	K02433//aspartyl-tRNA(Asn)/glutamyl-tRNA(Gln) amidotransferase subunit A [EC:6.3.5.6 6.3.5.7]+ko00970//Aminoacyl-tRNA biosynthesis+ko01100//Metabolic pathways;K02433//aspartyl-tRNA(Asn)/glutamyl-tRNA(Gln) amidotransferase subunit A [EC:6.3.5.6 6.3.5.7]+ko00970//Aminoacyl-tRNA biosynthesis+ko01100//Metabolic pathways	GO:0016021//integral component of membrane;GO:0016020//membrane;GO:0044425//membrane part;GO:0031224//intrinsic component of membrane;GO:0004040//amidase activity;GO:0016811//hydrolase activity, acting on carbon-nitrogen (but not peptide) bonds, in linear amides;GO:0016810//hydrolase activity, acting on carbon-nitrogen (but not peptide) bonds;GO:0003824//catalytic activity;GO:0016787//hydrolase a…
101244327	XM_004248680.3	3391	0.513	2.636	2.35465	2.73817e-59	4.98223e-59	K03327//multidrug resistance protein, MATE family	GO:0006810//transport;GO:0042221//response to chemical;GO:0015893//drug transport;GO:0055085//transmembrane transport;GO:0050896//response to stimulus;GO:0042493//response to drug;GO:0051179//localization;GO:0006855//drug transmembrane transport;GO:0051234//establishment of localization;GO:0044425//membrane part;GO:0016020//membrane;GO:0031224//intrinsic component of membrane;GO:0016021//integral…
101244329	XM_010329193.2,XM_004248752.3,XM_010329194.2,XM_010329195.2	5683	14.223	37.466	1.39422	3.52603e-292	2.18918e-292	K17506//protein phosphatase 1L [EC:3.1.3.16];K17506//protein phosphatase 1L [EC:3.1.3.16];K17506//protein phosphatase 1L [EC:3.1.3.16]	GO:0016787//hydrolase activity;GO:0140096//catalytic activity, acting on a protein;GO:0042578//phosphoric ester hydrolase activity;GO:0016791//phosphatase activity;GO:0004722//protein serine/threonine phosphatase activity;GO:0004721//phosphoprotein phosphatase activity;GO:0003824//catalytic activity;GO:0016788//hydrolase activity, acting on ester bonds;
101244337	XM_004250420.3	3538	4.15	1.74	-1.22379	1.80562e-58	3.31131e-58	K03695//ATP-dependent Clp protease ATP-binding subunit ClpB	GO:0044238//primary metabolic process;GO:0008152//metabolic process;GO:1901564//organonitrogen compound metabolic process;GO:0006807//nitrogen compound metabolic process;GO:0071704//organic substance metabolic process;GO:0043170//macromolecule metabolic process;GO:0019538//protein metabolic process;
101244346	XM_004251791.3	624	61.123	22.133	-1.44801	1.92697e-197	1.61332e-197	K11252//histone H2B	GO:0044427//chromosomal part;GO:0043231//intracellular membrane-bounded organelle;GO:0032991//macromolecular complex;GO:0032993//protein-DNA complex;GO:0044422//organelle part;GO:0005623//cell;GO:0044815//DNA packaging complex;GO:0043232//intracellular non-membrane-bounded organelle;GO:0043226//organelle;GO:0044446//intracellular organelle part;GO:0043227//membrane-bounded organelle;GO:0000785//c…
101244352	XM_010319786.2,XM_004235091.3,XM_010319784.2,XM_010319781.2,XM_010319785.2,XM_010319783.2,XM_010319782.2	16086	3.323	8.65	1.37036	2.29136e-240	1.65062e-240	K19613//leucine-rich repeat protein SHOC2;K12818//ATP-dependent RNA helicase DHX8/PRP22 [EC:3.6.4.13]+ko03040//Spliceosome;K15078//structure-specific endonuclease subunit SLX1 [EC:3.6.1.-];K19613//leucine-rich repeat protein SHOC2;K12818//ATP-dependent RNA helicase DHX8/PRP22 [EC:3.6.4.13]+ko03040//Spliceosome;K15078//structure-specific endonuclease subunit SLX1 [EC:3.6.1.-];K19613//leucine-rich …	GO:0050794//regulation of cellular process;GO:0006950//response to stress;GO:0023052//signaling;GO:0007154//cell communication;GO:0009987//cellular process;GO:0007165//signal transduction;GO:0065007//biological regulation;GO:0006952//defense response;GO:0051716//cellular response to stimulus;GO:0050789//regulation of biological process;GO:0050896//response to stimulus;GO:0005886//plasma membrane;…
101244354	XM_004235307.3,BGI_novel_T004645,XM_010320021.2	2483	0.07	2.44	5.03356	3.12488e-46	6.43067e-46		GO:0016021//integral component of membrane;GO:0044425//membrane part;GO:0071944//cell periphery;GO:0044464//cell part;GO:0031224//intrinsic component of membrane;GO:0005623//cell;GO:0005886//plasma membrane;GO:0016020//membrane;GO:0051540//metal cluster binding;GO:0005488//binding;GO:0051536//iron-sulfur cluster binding;GO:0048037//cofactor binding;
101244364	XM_004237304.3,XM_010321397.2	5278	10.726	22.216	1.05504	5.66739e-81	8.678e-81	K09553//stress-induced-phosphoprotein 1;K09667//protein O-GlcNAc transferase [EC:2.4.1.255]+ko00514//Other types of O-glycan biosynthesis;K09527//DnaJ homolog subfamily C member 7
101244365	NM_001318487.1	4061	137.48	0.946	-7.14429	0	0	K00679//phospholipid:diacylglycerol acyltransferase [EC:2.3.1.158]+ko00561//Glycerolipid metabolism;K10691//E3 ubiquitin-protein ligase UBR4 [EC:2.3.2.27];K14209//solute carrier family 36 (proton-coupled amino acid transporter);K01188//beta-glucosidase [EC:3.2.1.21]+ko01100//Metabolic pathways+ko00500//Starch and sucrose metabolism+ko01110//Biosynthesis of secondary metabolites+ko00460//Cyanoamin…	GO:0016787//hydrolase activity;GO:0003824//catalytic activity;GO:0016788//hydrolase activity, acting on ester bonds;
101244369	XM_004238485.3	3915	0.086	0.25	1.52792	0.000570383	0.00239364	K00121//S-(hydroxymethyl)glutathione dehydrogenase / alcohol dehydrogenase [EC:1.1.1.284 1.1.1.1]+ko00010//Glycolysis / Gluconeogenesis+ko00350//Tyrosine metabolism+ko01100//Metabolic pathways+ko01110//Biosynthesis of secondary metabolites+ko00071//Fatty acid degradation+ko01200//Carbon metabolism	GO:0008270//zinc ion binding;GO:0003824//catalytic activity;GO:0046914//transition metal ion binding;GO:0043167//ion binding;GO:0005488//binding;GO:0016491//oxidoreductase activity;GO:0046872//metal ion binding;GO:0043169//cation binding;
101244376	NM_001320355.1	1501	0.1	0	-4.30831	0.000327458	0.00135858	K00430//peroxidase [EC:1.11.1.7]+ko01100//Metabolic pathways+ko01110//Biosynthesis of secondary metabolites+ko00940//Phenylpropanoid biosynthesis	GO:0071555//cell wall organization;GO:0042743//hydrogen peroxide metabolic process;GO:0006979//response to oxidative stress;GO:0072593//reactive oxygen species metabolic process;GO:0009987//cellular process;GO:0071554//cell wall organization or biogenesis;GO:0044237//cellular metabolic process;GO:0044248//cellular catabolic process;GO:0042744//hydrogen peroxide catabolic process;GO:0008152//metab…
101244389	XM_004242803.3	1578	0.243	1.066	2.13935	6.10585e-06	2.36016e-05	K20727//defensin-like protein 16+ko04016//MAPK signaling pathway - plant	GO:0006950//response to stress;GO:0050896//response to stimulus;GO:0006952//defense response;
101244398	BGI_novel_T010266,XM_004245165.3	2290	1.116	4.933	2.21287	9.44325e-51	1.86269e-50	K14771//U3 small nucleolar RNA-associated protein 19;K20628//expansin;K14771//U3 small nucleolar RNA-associated protein 19
101244399	NM_001329206.1	2643	1.223	2.716	1.14284	3.30971e-18	9.68542e-18	K06002//pepsin A [EC:3.4.23.1];K02882//large subunit ribosomal protein L18Ae+ko03010//Ribosome;K01381//saccharopepsin [EC:3.4.23.25]	GO:0006508//proteolysis;GO:1901575//organic substance catabolic process;GO:0019538//protein metabolic process;GO:0044238//primary metabolic process;GO:0043170//macromolecule metabolic process;GO:0008152//metabolic process;GO:0071704//organic substance metabolic process;GO:0030163//protein catabolic process;GO:0006807//nitrogen compound metabolic process;GO:0009057//macromolecule catabolic process…
101244418	XM_004247904.3	1873	20.25	8.946	-1.15986	1.45148e-153	1.46444e-153	K11649//SWI/SNF related-matrix-associated actin-dependent regulator of chromatin subfamily C;K15030//translation initiation factor 3 subunit M
101244425	NM_001321456.1,NM_001321457.1,BGI_novel_T001793	4569	12.06	46.296	1.95684	0	0	K15692//E3 ubiquitin-protein ligase RNF13 [EC:2.3.2.27];K11982//E3 ubiquitin-protein ligase RNF115/126 [EC:2.3.2.27];K16283//E3 ubiquitin-protein ligase SDIR1 [EC:2.3.2.27];K15692//E3 ubiquitin-protein ligase RNF13 [EC:2.3.2.27];K11982//E3 ubiquitin-protein ligase RNF115/126 [EC:2.3.2.27];K16283//E3 ubiquitin-protein ligase SDIR1 [EC:2.3.2.27];K10664//E3 ubiquitin-protein ligase ATL6/9/15/31/42/5…	GO:0006508//proteolysis;GO:0009987//cellular process;GO:0044265//cellular macromolecule catabolic process;GO:0006511//ubiquitin-dependent protein catabolic process;GO:0019941//modification-dependent protein catabolic process;GO:0044267//cellular protein metabolic process;GO:0044238//primary metabolic process;GO:0009057//macromolecule catabolic process;GO:0043632//modification-dependent macromolec…
101244426	XM_004230923.3	1047	7.74	16.863	1.12813	1.13558e-67	1.92303e-67		GO:0016020//membrane;GO:0016021//integral component of membrane;GO:0044425//membrane part;GO:0031224//intrinsic component of membrane;
101244429	XM_019211519.1	4226	0.186	0	-5.07497	4.25438e-06	1.63662e-05	K15382//solute carrier family 50 (sugar transporter)	GO:0006810//transport;GO:0051234//establishment of localization;GO:0071702//organic substance transport;GO:0051179//localization;GO:0008643//carbohydrate transport;GO:0071944//cell periphery;GO:0016021//integral component of membrane;GO:0005623//cell;GO:0031224//intrinsic component of membrane;GO:0044464//cell part;GO:0016020//membrane;GO:0044425//membrane part;GO:0005886//plasma membrane;
101244435	NM_001321450.1	3285	3.863	45.203	3.53444	0	0	K09419//heat shock transcription factor, other eukaryote	GO:0009408//response to heat;GO:0065007//biological regulation;GO:0080090//regulation of primary metabolic process;GO:2001141//regulation of RNA biosynthetic process;GO:0051172//negative regulation of nitrogen compound metabolic process;GO:0045934//negative regulation of nucleobase-containing compound metabolic process;GO:0048519//negative regulation of biological process;GO:0031327//negative reg…
101244440	XM_004250176.3	603	2.66	0.09	-4.89939	1.43727e-30	3.5328e-30	K14488//SAUR family protein+ko04075//Plant hormone signal transduction	GO:0010033//response to organic substance;GO:0009719//response to endogenous stimulus;GO:0009733//response to auxin;GO:0042221//response to chemical;GO:0050896//response to stimulus;GO:0009725//response to hormone;
101244441	XM_004250263.3	4362	41.176	10.163	-1.99717	0	0	K13600//chlorophyllide a oxygenase [EC:1.14.13.122]+ko00860//Porphyrin and chlorophyll metabolism+ko01100//Metabolic pathways+ko01110//Biosynthesis of secondary metabolites	GO:0043169//cation binding;GO:0005488//binding;GO:0005506//iron ion binding;GO:0016701//oxidoreductase activity, acting on single donors with incorporation of molecular oxygen;GO:0046872//metal ion binding;GO:0051537//2 iron, 2 sulfur cluster binding;GO:0016703//oxidoreductase activity, acting on single donors with incorporation of molecular oxygen, incorporation of one atom of oxygen (internal m…
101244443	XM_010314541.2,BGI_novel_T013074,XM_004250346.3	8438	19.126	39.803	1.10306	0	0	K01897//long-chain acyl-CoA synthetase [EC:6.2.1.3]+ko04146//Peroxisome+ko01100//Metabolic pathways+ko00061//Fatty acid biosynthesis+ko01212//Fatty acid metabolism+ko00071//Fatty acid degradation;K01897//long-chain acyl-CoA synthetase [EC:6.2.1.3]+ko04146//Peroxisome+ko01100//Metabolic pathways+ko00061//Fatty acid biosynthesis+ko01212//Fatty acid metabolism+ko00071//Fatty acid degradation	GO:0008152//metabolic process;GO:0003824//catalytic activity;
101244447	NM_001326352.1	4016	36.573	76.56	1.066	2.28635e-240	1.64648e-240	K02882//large subunit ribosomal protein L18Ae+ko03010//Ribosome	GO:0009987//cellular process;GO:0071704//organic substance metabolic process;GO:0044238//primary metabolic process;GO:0009059//macromolecule biosynthetic process;GO:0019538//protein metabolic process;GO:0044267//cellular protein metabolic process;GO:0006807//nitrogen compound metabolic process;GO:0034645//cellular macromolecule biosynthetic process;GO:0043043//peptide biosynthetic process;GO:1901…
101244449	XM_004250781.1	6518	0.13	0.326	1.29136	0.000156989	0.000642029	K15867//activity-regulated cytoskeleton-associated protein;K01179//endoglucanase [EC:3.2.1.4]+ko01100//Metabolic pathways+ko00500//Starch and sucrose metabolism;K00430//peroxidase [EC:1.11.1.7]+ko01100//Metabolic pathways+ko01110//Biosynthesis of secondary metabolites+ko00940//Phenylpropanoid biosynthesis;K15718//linoleate 9S-lipoxygenase [EC:1.13.11.58]+ko00591//Linoleic acid metabolism
101244451	XM_004250875.3	4980	6.453	13.44	1.06116	6.22925e-68	1.05301e-67	K13094//RNA-binding protein 5/10	GO:0044422//organelle part;GO:0044464//cell part;GO:0000776//kinetochore;GO:0043229//intracellular organelle;GO:0005694//chromosome;GO:0043234//protein complex;GO:0032991//macromolecular complex;GO:0043232//intracellular non-membrane-bounded organelle;GO:0044424//intracellular part;GO:0098687//chromosomal region;GO:0000775//chromosome, centromeric region;GO:0044427//chromosomal part;GO:0043228//n…
101244454	XM_019211094.1,XM_004251122.3	10944	0.873	0.243	-1.83744	1.04011e-26	2.68896e-26	K09420//transcriptional activator Myb	GO:0003676//nucleic acid binding;GO:1901363//heterocyclic compound binding;GO:0003677//DNA binding;GO:0097159//organic cyclic compound binding;GO:0005488//binding;
101244476	XM_004236305.3	3818	5.993	2.88	-1.04317	1.65283e-37	3.73984e-37	K15281//solute carrier family 35;K15356//GDP-mannose transporter	GO:0015780//nucleotide-sugar transmembrane transport;GO:0015931//nucleobase-containing compound transport;GO:0071702//organic substance transport;GO:1901264//carbohydrate derivative transport;GO:0006810//transport;GO:0055085//transmembrane transport;GO:0071705//nitrogen compound transport;GO:0051234//establishment of localization;GO:0051179//localization;GO:0044444//cytoplasmic part;GO:0043226//o…
101244477	BGI_novel_T004893,XM_019213061.1,BGI_novel_T004892,BGI_novel_T004890,XM_010320572.2,XM_010320571.2,XM_019213062.1,BGI_novel_T004891,XM_019213063.1	14459	2.2	7.443	1.75718	5.18099e-235	3.81254e-235	K06877//DEAD/DEAH box helicase domain-containing protein;K06877//DEAD/DEAH box helicase domain-containing protein;K06877//DEAD/DEAH box helicase domain-containing protein;K06877//DEAD/DEAH box helicase domain-containing protein;K06877//DEAD/DEAH box helicase domain-containing protein;K06877//DEAD/DEAH box helicase domain-containing protein;K06877//DEAD/DEAH box helicase domain-containing protein;…	GO:0010501//RNA secondary structure unwinding;GO:0071704//organic substance metabolic process;GO:0008152//metabolic process;GO:0044237//cellular metabolic process;GO:0044238//primary metabolic process;GO:0034641//cellular nitrogen compound metabolic process;GO:0043170//macromolecule metabolic process;GO:1901360//organic cyclic compound metabolic process;GO:0006807//nitrogen compound metabolic pro…
101244480	BGI_novel_T006066,BGI_novel_T006068,BGI_novel_T006067,XM_010321411.2,XM_004237527.3,BGI_novel_T006065	13007	3.816	8.03	1.0548	6.16398e-225	4.68425e-225	K14404//cleavage and polyadenylation specificity factor subunit 4+ko03015//mRNA surveillance pathway;K05747//Wiskott-Aldrich syndrome protein+ko04144//Endocytosis;K15174//RNA polymerase II-associated factor 1;K05747//Wiskott-Aldrich syndrome protein+ko04144//Endocytosis;K15174//RNA polymerase II-associated factor 1;K05747//Wiskott-Aldrich syndrome protein+ko04144//Endocytosis;K15174//RNA polymera…
101244489	XM_004240160.1	1407	3.966	0.52	-2.90804	2.84441e-77	4.45546e-77	K13496//UDP-glucosyl transferase 73C [EC:2.4.1.-]+ko01110//Biosynthesis of secondary metabolites;K08237//hydroquinone glucosyltransferase [EC:2.4.1.218]	GO:0008152//metabolic process;GO:0016020//membrane;GO:0044425//membrane part;GO:0016021//integral component of membrane;GO:0031224//intrinsic component of membrane;GO:0016757//transferase activity, transferring glycosyl groups;GO:0016740//transferase activity;GO:0003824//catalytic activity;GO:0016758//transferase activity, transferring hexosyl groups;
101244491	XM_004240699.3,XM_019214203.1,XM_010323697.2	36271	0.616	0.033	-4.45963	3.02379e-12	9.90808e-12	K09260//MADS-box transcription enhancer factor 2A;K09260//MADS-box transcription enhancer factor 2A;K09260//MADS-box transcription enhancer factor 2A
101244492	XM_019214531.1,XM_004240860.3,XM_004240861.2	6313	4.496	9.766	1.12099	2.06608e-79	3.19086e-79	K03103//multiple inositol-polyphosphate phosphatase / 2,3-bisphosphoglycerate 3-phosphatase [EC:3.1.3.62 3.1.3.80]+ko00010//Glycolysis / Gluconeogenesis+ko01100//Metabolic pathways+ko00562//Inositol phosphate metabolism;K03103//multiple inositol-polyphosphate phosphatase / 2,3-bisphosphoglycerate 3-phosphatase [EC:3.1.3.62 3.1.3.80]+ko00010//Glycolysis / Gluconeogenesis+ko01100//Metabolic pathway…	GO:0016787//hydrolase activity;GO:0016791//phosphatase activity;GO:0016788//hydrolase activity, acting on ester bonds;GO:0003824//catalytic activity;GO:0042578//phosphoric ester hydrolase activity;GO:0052745//inositol phosphate phosphatase activity;GO:0003993//acid phosphatase activity;
101244494	XM_010324537.2,XM_010324534.2,XM_010324536.2	3119	0.06	0.3	2.34289	4.33559e-07	1.61699e-06	K03257//translation initiation factor 4A+ko03013//RNA transport;K03257//translation initiation factor 4A+ko03013//RNA transport;K03257//translation initiation factor 4A+ko03013//RNA transport	GO:0043043//peptide biosynthetic process;GO:0050789//regulation of biological process;GO:0090304//nucleic acid metabolic process;GO:0043603//cellular amide metabolic process;GO:1901360//organic cyclic compound metabolic process;GO:0006413//translational initiation;GO:0019538//protein metabolic process;GO:0046483//heterocycle metabolic process;GO:0010468//regulation of gene expression;GO:0008152//…
101244496	XM_004242430.3	2119	7.813	2.106	-1.89081	1.04094e-104	1.35399e-104	K00487//trans-cinnamate 4-monooxygenase [EC:1.14.13.11]+ko00130//Ubiquinone and other terpenoid-quinone biosynthesis+ko01100//Metabolic pathways+ko01110//Biosynthesis of secondary metabolites+ko00940//Phenylpropanoid biosynthesis+ko00941//Flavonoid biosynthesis+ko00945//Stilbenoid, diarylheptanoid and gingerol biosynthesis+ko00360//Phenylalanine metabolism
101244499	BGI_novel_T008814,XM_004242721.3,XM_010324992.2	7918	5.816	13.106	1.17061	2.91131e-217	2.27035e-217	K14963//COMPASS component SWD3;K14963//COMPASS component SWD3	GO:0065007//biological regulation;GO:0050794//regulation of cellular process;GO:0080090//regulation of primary metabolic process;GO:0051252//regulation of RNA metabolic process;GO:0060255//regulation of macromolecule metabolic process;GO:0019219//regulation of nucleobase-containing compound metabolic process;GO:1903506//regulation of nucleic acid-templated transcription;GO:0050789//regulation of …
101244503	NM_001346882.1	942	15.823	2.673	-2.53107	4.68117e-170	4.38501e-170	K01051//pectinesterase [EC:3.1.1.11]+ko00040//Pentose and glucuronate interconversions+ko01100//Metabolic pathways	GO:0030234//enzyme regulator activity;GO:0098772//molecular function regulator;GO:0004857//enzyme inhibitor activity;
101244518	NM_001319063.1,NM_001319064.1	7368	20.476	45.13	1.14186	7.83926e-217	6.12243e-217	K06700//proteasome inhibitor subunit 1 (PI31)+ko03050//Proteasome;K06700//proteasome inhibitor subunit 1 (PI31)+ko03050//Proteasome	GO:0043170//macromolecule metabolic process;GO:0043632//modification-dependent macromolecule catabolic process;GO:0009987//cellular process;GO:0006511//ubiquitin-dependent protein catabolic process;GO:0030163//protein catabolic process;GO:0071704//organic substance metabolic process;GO:0044248//cellular catabolic process;GO:0009057//macromolecule catabolic process;GO:0044267//cellular protein met…
101244523	XM_004229350.3	2628	13	143.133	3.45925	0	0	K10661//E3 ubiquitin-protein ligase MARCH6 [EC:2.3.2.27]+ko04141//Protein processing in endoplasmic reticulum	GO:0044425//membrane part;GO:0031224//intrinsic component of membrane;GO:0016020//membrane;GO:0016021//integral component of membrane;GO:0016874//ligase activity;GO:0003824//catalytic activity;GO:0043169//cation binding;GO:0046872//metal ion binding;GO:0005488//binding;GO:0008270//zinc ion binding;GO:0043167//ion binding;GO:0046914//transition metal ion binding;
101244526	XM_004229574.3,XM_010326137.2	12322	0.11	0.04	-1.38309	0.000253578	0.00104637	K11126//telomerase reverse transcriptase [EC:2.7.7.49];K11126//telomerase reverse transcriptase [EC:2.7.7.49]
101244527	XM_004229654.3	1374	0.493	0.186	-1.40754	3.66418e-05	0.000145638		GO:0016021//integral component of membrane;GO:0044425//membrane part;GO:0016020//membrane;GO:0031224//intrinsic component of membrane;GO:0005488//binding;GO:0001871//pattern binding;GO:0030246//carbohydrate binding;GO:0030247//polysaccharide binding;
101244528	XM_004247658.3	1824	22.28	7.47	-1.56273	4.32212e-224	3.28755e-224	K13229//2,4-dihydroxy-1,4-benzoxazin-3-one-glucoside dioxygenase [EC:1.14.20.2]+ko00402//Benzoxazinoid biosynthesis;K06892//feruloyl-CoA ortho-hydroxylase [EC:1.14.11.-]+ko01110//Biosynthesis of secondary metabolites+ko00940//Phenylpropanoid biosynthesis	GO:0043167//ion binding;GO:0016491//oxidoreductase activity;GO:0003824//catalytic activity;GO:0043169//cation binding;GO:0005488//binding;GO:0046872//metal ion binding;
101244529	NM_001324542.1,BGI_novel_T011753,XM_004247980.2	12388	7.413	16.383	1.14294	2.38221e-157	2.36545e-157	K13117//ATP-dependent RNA helicase DDX35 [EC:3.6.4.13];K13117//ATP-dependent RNA helicase DDX35 [EC:3.6.4.13];K13117//ATP-dependent RNA helicase DDX35 [EC:3.6.4.13]	GO:0008152//metabolic process;GO:0006396//RNA processing;GO:0043170//macromolecule metabolic process;GO:0006807//nitrogen compound metabolic process;GO:0044237//cellular metabolic process;GO:0090304//nucleic acid metabolic process;GO:0044238//primary metabolic process;GO:0046483//heterocycle metabolic process;GO:0006725//cellular aromatic compound metabolic process;GO:0071704//organic substance m…
101244530	XM_010328915.2,XM_010328916.2,XM_010328914.2	6678	0.563	0.013	-5.07497	1.51981e-34	3.55915e-34	K02433//aspartyl-tRNA(Asn)/glutamyl-tRNA(Gln) amidotransferase subunit A [EC:6.3.5.6 6.3.5.7]+ko00970//Aminoacyl-tRNA biosynthesis+ko01100//Metabolic pathways;K19996//phosphatidylinositol transfer protein SFH5;K02433//aspartyl-tRNA(Asn)/glutamyl-tRNA(Gln) amidotransferase subunit A [EC:6.3.5.6 6.3.5.7]+ko00970//Aminoacyl-tRNA biosynthesis+ko01100//Metabolic pathways;K19996//phosphatidylinositol t…
101244533	NM_001322987.1,BGI_novel_T001937	5556	15.173	31.606	1.07118	3.33849e-187	2.92409e-187	K11247//endophilin-A+ko04144//Endocytosis;K11247//endophilin-A+ko04144//Endocytosis	GO:0044444//cytoplasmic part;GO:0005829//cytosol;GO:0005623//cell;GO:0044424//intracellular part;GO:0005737//cytoplasm;GO:0005622//intracellular;GO:0044464//cell part;
101244536	XM_004231375.3	826	0.183	0	-4.22697	0.000465178	0.00194278	K09522//DnaJ homolog subfamily C member 2	GO:0003677//DNA binding;GO:0005488//binding;GO:0097159//organic cyclic compound binding;GO:0003676//nucleic acid binding;GO:1901363//heterocyclic compound binding;
101244538	BGI_novel_T002224,XM_004231525.3	16832	6.52	14.933	1.19486	2.20433e-116	2.67392e-116	K09285//AP2-like factor, ANT lineage;K09285//AP2-like factor, ANT lineage	GO:0032501//multicellular organismal process;GO:0006725//cellular aromatic compound metabolic process;GO:0032502//developmental process;GO:0071704//organic substance metabolic process;GO:0044238//primary metabolic process;GO:0032774//RNA biosynthetic process;GO:0090304//nucleic acid metabolic process;GO:0034654//nucleobase-containing compound biosynthetic process;GO:1901362//organic cyclic compou…
101244544	XM_004232474.3	1790	52.63	19.19	-1.44777	0	0	K02293//15-cis-phytoene desaturase [EC:1.3.5.5]+ko00906//Carotenoid biosynthesis+ko01100//Metabolic pathways+ko01110//Biosynthesis of secondary metabolites;K00231//protoporphyrinogen/coproporphyrinogen III oxidase [EC:1.3.3.4 1.3.3.15]+ko00860//Porphyrin and chlorophyll metabolism+ko01100//Metabolic pathways+ko01110//Biosynthesis of secondary metabolites	GO:0005623//cell;GO:0043227//membrane-bounded organelle;GO:0043226//organelle;GO:0044464//cell part;GO:0009941//chloroplast envelope;GO:0031975//envelope;GO:0009536//plastid;GO:0043231//intracellular membrane-bounded organelle;GO:0005622//intracellular;GO:0044444//cytoplasmic part;GO:0009526//plastid envelope;GO:0043229//intracellular organelle;GO:0031967//organelle envelope;GO:0044446//intracell…
101244547	XM_004233148.3	4655	4.776	13.863	1.53787	5.12454e-233	3.78879e-233
101244580	XM_004238560.3	978	4.443	1.65	-1.41961	3.69615e-17	1.10258e-16	K09522//DnaJ homolog subfamily C member 2	GO:0043231//intracellular membrane-bounded organelle;GO:0005634//nucleus;GO:0043229//intracellular organelle;GO:0043227//membrane-bounded organelle;GO:0044464//cell part;GO:0005622//intracellular;GO:0005623//cell;GO:0044424//intracellular part;GO:0043226//organelle;GO:0003676//nucleic acid binding;GO:0003677//DNA binding;GO:1901363//heterocyclic compound binding;GO:0097159//organic cyclic compoun…
101244582	NM_001329523.1	1971	2.973	19.83	2.73948	0	0	K13126//polyadenylate-binding protein+ko03015//mRNA surveillance pathway+ko03018//RNA degradation+ko03013//RNA transport;K03094//S-phase kinase-associated protein 1+ko04141//Protein processing in endoplasmic reticulum+ko04120//Ubiquitin mediated proteolysis;K05941//glutathione gamma-glutamylcysteinyltransferase [EC:2.3.2.15]	GO:0032774//RNA biosynthetic process;GO:0071704//organic substance metabolic process;GO:0009889//regulation of biosynthetic process;GO:0046483//heterocycle metabolic process;GO:0006351//transcription, DNA-templated;GO:0051171//regulation of nitrogen compound metabolic process;GO:1901576//organic substance biosynthetic process;GO:0019219//regulation of nucleobase-containing compound metabolic proc…
101244591	XM_010323746.2	2420	0.046	0.24	2.34625	4.77803e-08	1.73147e-07	K17604//zinc finger SWIM domain-containing protein 3
101244593	XM_004241671.3	1763	3.363	0.256	-3.6864	2.04408e-65	3.52443e-65	K04124//gibberellin 3-beta-dioxygenase [EC:1.14.11.15]+ko00904//Diterpenoid biosynthesis+ko01110//Biosynthesis of secondary metabolites;K05282//gibberellin 20-oxidase [EC:1.14.11.12]+ko00904//Diterpenoid biosynthesis+ko01100//Metabolic pathways+ko01110//Biosynthesis of secondary metabolites	GO:0046872//metal ion binding;GO:0016491//oxidoreductase activity;GO:0005488//binding;GO:0043169//cation binding;GO:0003824//catalytic activity;GO:0043167//ion binding;
101244595	NM_001329726.1,XM_010324780.2,XM_010324779.2,BGI_novel_T008622,XM_019214129.1	5076	6.67	13.306	1.00003	8.58308e-44	1.81855e-43	K03243//translation initiation factor 5B+ko03013//RNA transport;K12859//U5 snRNP protein, DIM1 family+ko03040//Spliceosome;K03243//translation initiation factor 5B+ko03013//RNA transport;K12859//U5 snRNP protein, DIM1 family+ko03040//Spliceosome;K03243//translation initiation factor 5B+ko03013//RNA transport;K12859//U5 snRNP protein, DIM1 family+ko03040//Spliceosome;K03243//translation initiation…	GO:0044238//primary metabolic process;GO:0034641//cellular nitrogen compound metabolic process;GO:0044260//cellular macromolecule metabolic process;GO:0010467//gene expression;GO:0016070//RNA metabolic process;GO:0090304//nucleic acid metabolic process;GO:0016071//mRNA metabolic process;GO:0071704//organic substance metabolic process;GO:0006725//cellular aromatic compound metabolic process;GO:000…
101244597	XM_004243146.3	1730	1.22	0.1	-3.56325	4.40005e-21	1.23324e-20	K00799//glutathione S-transferase [EC:2.5.1.18]+ko00480//Glutathione metabolism	GO:0051186//cofactor metabolic process;GO:0090487//secondary metabolite catabolic process;GO:1901564//organonitrogen compound metabolic process;GO:0071704//organic substance metabolic process;GO:0098754//detoxification;GO:0019748//secondary metabolic process;GO:0009407//toxin catabolic process;GO:0044237//cellular metabolic process;GO:0042221//response to chemical;GO:0044248//cellular catabolic p…
101244598	NM_001310216.1	2740	23.956	50.593	1.08071	0	0	K14638//solute carrier family 15 (peptide/histidine transporter), member 3/4	GO:0016020//membrane;GO:0016021//integral component of membrane;GO:0031224//intrinsic component of membrane;GO:0044425//membrane part;GO:0005215//transporter activity;
101244602	XM_004244370.3	2908	8.566	17.833	1.06646	2.84915e-104	3.71653e-104	K03363//cell division cycle 20, cofactor of APC complex+ko04120//Ubiquitin mediated proteolysis	GO:1904668//positive regulation of ubiquitin protein ligase activity;GO:0019222//regulation of metabolic process;GO:1903320//regulation of protein modification by small protein conjugation or removal;GO:0065009//regulation of molecular function;GO:0051246//regulation of protein metabolic process;GO:0060255//regulation of macromolecule metabolic process;GO:0051173//positive regulation of nitrogen …
101244614	XM_004247741.3	4923	0.166	0.363	1.09496	0.000220891	0.000909397	K01703//3-isopropylmalate/(R)-2-methylmalate dehydratase large subunit [EC:4.2.1.33 4.2.1.35]+ko00290//Valine, leucine and isoleucine biosynthesis+ko01230//Biosynthesis of amino acids+ko00966//Glucosinolate biosynthesis+ko01100//Metabolic pathways+ko01110//Biosynthesis of secondary metabolites+ko01210//2-Oxocarboxylic acid metabolism+ko00660//C5-Branched dibasic acid metabolism	GO:0009058//biosynthetic process;GO:0006807//nitrogen compound metabolic process;GO:0008152//metabolic process;GO:0006082//organic acid metabolic process;GO:0044249//cellular biosynthetic process;GO:0019752//carboxylic acid metabolic process;GO:0044238//primary metabolic process;GO:0044237//cellular metabolic process;GO:0044281//small molecule metabolic process;GO:0009987//cellular process;GO:004…
101244619	XM_004248054.3	7487	16.71	33.746	1.01562	4.59345e-151	4.68656e-151	K19995//secretory carrier-associated membrane protein	GO:0006810//transport;GO:0071705//nitrogen compound transport;GO:0051179//localization;GO:0071702//organic substance transport;GO:0045184//establishment of protein localization;GO:0015833//peptide transport;GO:0042886//amide transport;GO:0033036//macromolecule localization;GO:0008104//protein localization;GO:0015031//protein transport;GO:0051234//establishment of localization;GO:0005737//cytoplas…
101244623	NM_001329141.1,XM_019215826.1	2892	0.55	16.133	4.89197	5.62931e-134	6.25146e-134	K22138//mitochondrial pyruvate carrier 1;K22138//mitochondrial pyruvate carrier 1	GO:0051179//localization;GO:1901475//pyruvate transmembrane transport;GO:1903825//organic acid transmembrane transport;GO:0006810//transport;GO:0015849//organic acid transport;GO:0006850//mitochondrial pyruvate transmembrane transport;GO:1905039//carboxylic acid transmembrane transport;GO:1990542//mitochondrial transmembrane transport;GO:0034220//ion transmembrane transport;GO:0006839//mitochondr…
101244627	XM_004231313.1	1182	0.05	0.32	2.67992	1.12976e-06	4.26478e-06	K03006//DNA-directed RNA polymerase II subunit RPB1 [EC:2.7.7.6]+ko00230//Purine metabolism+ko03020//RNA polymerase+ko01100//Metabolic pathways+ko00240//Pyrimidine metabolism;K00430//peroxidase [EC:1.11.1.7]+ko01100//Metabolic pathways+ko01110//Biosynthesis of secondary metabolites+ko00940//Phenylpropanoid biosynthesis;K14297//nuclear pore complex protein Nup98-Nup96+ko03013//RNA transport	GO:0048856//anatomical structure development;GO:0032502//developmental process;GO:0007275//multicellular organism development;GO:0032501//multicellular organismal process;
101244631	XM_004231821.3	1270	0.536	0.166	-1.67556	1.1029e-06	4.16109e-06	K18801//glucuronoxylan 4-O-methyltransferase [EC:2.1.1.112]	GO:0043170//macromolecule metabolic process;GO:0044264//cellular polysaccharide metabolic process;GO:0044038//cell wall macromolecule biosynthetic process;GO:0044036//cell wall macromolecule metabolic process;GO:0034645//cellular macromolecule biosynthetic process;GO:0044262//cellular carbohydrate metabolic process;GO:0005976//polysaccharide metabolic process;GO:1901576//organic substance biosynt…
101244635	XM_004250421.3	723	0.253	0.643	1.35799	0.000320683	0.00133011
101244637	BGI_novel_T002327,XM_010318920.2	6538	11.716	24.42	1.0701	1.82057e-95	2.51596e-95	K07252//dolichyldiphosphatase [EC:3.6.1.43]+ko00510//N-Glycan biosynthesis;K07252//dolichyldiphosphatase [EC:3.6.1.43]+ko00510//N-Glycan biosynthesis	GO:0046339//diacylglycerol metabolic process;GO:0046486//glycerolipid metabolic process;GO:0009058//biosynthetic process;GO:0006639//acylglycerol metabolic process;GO:0046463//acylglycerol biosynthetic process;GO:0045017//glycerolipid biosynthetic process;GO:0009987//cellular process;GO:0008152//metabolic process;GO:0044249//cellular biosynthetic process;GO:0044238//primary metabolic process;GO:0…
101244639	NM_001329388.1	2822	977.883	415.516	-1.22051	0	0	K02899//large subunit ribosomal protein L27+ko03010//Ribosome	GO:1901566//organonitrogen compound biosynthetic process;GO:0071704//organic substance metabolic process;GO:1901564//organonitrogen compound metabolic process;GO:0034645//cellular macromolecule biosynthetic process;GO:0043170//macromolecule metabolic process;GO:0010033//response to organic substance;GO:0006518//peptide metabolic process;GO:0044271//cellular nitrogen compound biosynthetic process;…
101244640	XM_004234105.3	6315	1.603	0.05	-4.96969	3.95127e-114	4.86434e-114	K20718//LRR receptor-like serine/threonine-protein kinase ERECTA [EC:2.7.11.1]+ko04016//MAPK signaling pathway - plant	GO:0016020//membrane;GO:0044425//membrane part;GO:0031224//intrinsic component of membrane;GO:0016021//integral component of membrane;GO:0008144//drug binding;GO:0000166//nucleotide binding;GO:0097367//carbohydrate derivative binding;GO:0005524//ATP binding;GO:0004674//protein serine/threonine kinase activity;GO:0032555//purine ribonucleotide binding;GO:0030554//adenyl nucleotide binding;GO:00167…
101244642	NM_001324045.1	2591	250.65	81.306	-1.61022	0	0	K02871//large subunit ribosomal protein L13+ko03010//Ribosome	GO:0009059//macromolecule biosynthetic process;GO:1901576//organic substance biosynthetic process;GO:0044237//cellular metabolic process;GO:1901566//organonitrogen compound biosynthetic process;GO:0008152//metabolic process;GO:0044260//cellular macromolecule metabolic process;GO:0071704//organic substance metabolic process;GO:0043043//peptide biosynthetic process;GO:0019538//protein metabolic pro…
101244648	XM_004235308.3	2323	507.746	245.346	-1.03554	0	0	K02904//large subunit ribosomal protein L29+ko03010//Ribosome	GO:0009058//biosynthetic process;GO:0019538//protein metabolic process;GO:1901576//organic substance biosynthetic process;GO:0009059//macromolecule biosynthetic process;GO:1901566//organonitrogen compound biosynthetic process;GO:0008152//metabolic process;GO:0006518//peptide metabolic process;GO:0010467//gene expression;GO:0006807//nitrogen compound metabolic process;GO:0034645//cellular macromol…
101244650	XM_004235474.3	1428	2.373	0.326	-2.84694	7.4521e-47	1.52494e-46	K15692//E3 ubiquitin-protein ligase RNF13 [EC:2.3.2.27];K19041//E3 ubiquitin-protein ligase RNF38/44 [EC:2.3.2.27];K16286//E3 ubiquitin-protein ligase EL5 [EC:2.3.2.27]	GO:1901575//organic substance catabolic process;GO:0044237//cellular metabolic process;GO:1901564//organonitrogen compound metabolic process;GO:0006807//nitrogen compound metabolic process;GO:0009056//catabolic process;GO:0043161//proteasome-mediated ubiquitin-dependent protein catabolic process;GO:0044267//cellular protein metabolic process;GO:0006508//proteolysis;GO:0043170//macromolecule metab…
101244651	XM_004235560.3	968	14.35	49.41	1.7831	0	0	K20359//PRA1 family protein 1	GO:0051179//localization;GO:0051234//establishment of localization;GO:0016192//vesicle-mediated transport;GO:0006810//transport;GO:0005623//cell;GO:0044425//membrane part;GO:0044424//intracellular part;GO:0043226//organelle;GO:0016020//membrane;GO:0044464//cell part;GO:0005737//cytoplasm;GO:0005622//intracellular;GO:0044444//cytoplasmic part;GO:0043231//intracellular membrane-bounded organelle;GO…
101244652	XM_004252973.3	1455	0.033	0.996	4.87632	3.15926e-15	9.76567e-15		GO:0009607//response to biotic stimulus;GO:0050896//response to stimulus;GO:0006952//defense response;GO:0006950//response to stress;
101244654	BGI_novel_T005159,BGI_novel_T005162,XM_004235724.3,XM_010320307.2,BGI_novel_T005158,BGI_novel_T005161,BGI_novel_T005160,XM_019213167.1	5792	4.916	11.253	1.09496	4.86194e-88	7.0644e-88	K18729//protein angel;K18729//protein angel;K18729//protein angel;K18729//protein angel;K18729//protein angel;K18729//protein angel;K18729//protein angel;K18729//protein angel
101244659	XM_004237914.2	1419	0.863	0.31	-1.46143	1.25294e-08	4.47173e-08	K07893//Ras-related protein Rab-6A;K00850//6-phosphofructokinase 1 [EC:2.7.1.11]+ko00010//Glycolysis / Gluconeogenesis+ko00030//Pentose phosphate pathway+ko01230//Biosynthesis of amino acids+ko03018//RNA degradation+ko01100//Metabolic pathways+ko00052//Galactose metabolism+ko00051//Fructose and mannose metabolism+ko01110//Biosynthesis of secondary metabolites+ko01200//Carbon metabolism	GO:0016020//membrane;GO:0044425//membrane part;GO:0016021//integral component of membrane;GO:0031224//intrinsic component of membrane;GO:0005215//transporter activity;
101244660	BGI_novel_T006399,XM_004238159.3,BGI_novel_T006398,BGI_novel_T006397,XM_004238160.3	1962	8.09	17.426	1.15524	5.61738e-86	8.28294e-86	K03801//lipoyl(octanoyl) transferase [EC:2.3.1.181]+ko01100//Metabolic pathways+ko00785//Lipoic acid metabolism;K03801//lipoyl(octanoyl) transferase [EC:2.3.1.181]+ko01100//Metabolic pathways+ko00785//Lipoic acid metabolism;K03801//lipoyl(octanoyl) transferase [EC:2.3.1.181]+ko01100//Metabolic pathways+ko00785//Lipoic acid metabolism;K03801//lipoyl(octanoyl) transferase [EC:2.3.1.181]+ko01100//Me…	GO:1901362//organic cyclic compound biosynthetic process;GO:0006631//fatty acid metabolic process;GO:0044272//sulfur compound biosynthetic process;GO:0009108//coenzyme biosynthetic process;GO:0009987//cellular process;GO:0046483//heterocycle metabolic process;GO:0044260//cellular macromolecule metabolic process;GO:0006790//sulfur compound metabolic process;GO:0016053//organic acid biosynthetic pr…
101244662	XM_004238486.3	1461	0.436	0.056	-2.87905	1.1903e-10	4.04378e-10	K10664//E3 ubiquitin-protein ligase ATL6/9/15/31/42/55 [EC:2.3.2.27]	GO:0009057//macromolecule catabolic process;GO:0043170//macromolecule metabolic process;GO:0044267//cellular protein metabolic process;GO:0044257//cellular protein catabolic process;GO:0006508//proteolysis;GO:0006807//nitrogen compound metabolic process;GO:0030163//protein catabolic process;GO:0044248//cellular catabolic process;GO:0019941//modification-dependent protein catabolic process;GO:0008…
101244663	XM_010322259.2,XM_004238594.3,BGI_novel_T006552,XM_019214098.1	3701	6.296	18.136	1.52299	1.594e-265	1.06859e-265	K04733//interleukin-1 receptor-associated kinase 4 [EC:2.7.11.1];K04733//interleukin-1 receptor-associated kinase 4 [EC:2.7.11.1];K04733//interleukin-1 receptor-associated kinase 4 [EC:2.7.11.1]	GO:0006793//phosphorus metabolic process;GO:0006796//phosphate-containing compound metabolic process;GO:0016310//phosphorylation;GO:0008152//metabolic process;GO:0044260//cellular macromolecule metabolic process;GO:0006464//cellular protein modification process;GO:0043170//macromolecule metabolic process;GO:0044267//cellular protein metabolic process;GO:1901564//organonitrogen compound metabolic …
101244664	XM_004238930.3	7491	3.05	6.326	1.05937	1.26838e-47	2.57703e-47	K15889//prenylcysteine alpha-carboxyl methylesterase [EC:3.1.1.-]+ko00900//Terpenoid backbone biosynthesis	GO:0097305//response to alcohol;GO:0009056//catabolic process;GO:1901700//response to oxygen-containing compound;GO:0009737//response to abscisic acid;GO:0009725//response to hormone;GO:0033993//response to lipid;GO:0050896//response to stimulus;GO:0001101//response to acid chemical;GO:0010033//response to organic substance;GO:0008152//metabolic process;GO:0009719//response to endogenous stimulus…
101244665	XM_004239165.3	1894	0.096	0.406	2.09496	1.32505e-07	4.86308e-07	K15631//molybdenum cofactor sulfurtransferase [EC:2.8.1.9]+ko00790//Folate biosynthesis
101244668	XM_004240093.3	1595	0.163	0.03	-2.35746	0.000525244	0.00219911	K00430//peroxidase [EC:1.11.1.7]+ko01100//Metabolic pathways+ko01110//Biosynthesis of secondary metabolites+ko00940//Phenylpropanoid biosynthesis	GO:0017144//drug metabolic process;GO:0071669//plant-type cell wall organization or biogenesis;GO:0042737//drug catabolic process;GO:0051186//cofactor metabolic process;GO:0006979//response to oxidative stress;GO:0042743//hydrogen peroxide metabolic process;GO:0071555//cell wall organization;GO:0071840//cellular component organization or biogenesis;GO:0071554//cell wall organization or biogenesis…
101244669	XM_010323217.2	5577	0.043	0.146	1.67992	0.000148976	0.000608812	K05391//cyclic nucleotide gated channel, plant+ko04626//Plant-pathogen interaction	GO:0042391//regulation of membrane potential;GO:0065007//biological regulation;GO:0065008//regulation of biological quality;GO:0016020//membrane;GO:0031226//intrinsic component of plasma membrane;GO:0005886//plasma membrane;GO:0044425//membrane part;GO:0016021//integral component of membrane;GO:0044459//plasma membrane part;GO:0031224//intrinsic component of membrane;GO:0044464//cell part;GO:0071…
101244677	XM_004242258.3	1695	0.15	0.043	-1.77951	0.00073557	0.00310507	K01051//pectinesterase [EC:3.1.1.11]+ko00040//Pentose and glucuronate interconversions+ko01100//Metabolic pathways	GO:0071840//cellular component organization or biogenesis;GO:0045488//pectin metabolic process;GO:0044238//primary metabolic process;GO:0009056//catabolic process;GO:0008152//metabolic process;GO:1901575//organic substance catabolic process;GO:0016043//cellular component organization;GO:0071555//cell wall organization;GO:0044237//cellular metabolic process;GO:0071554//cell wall organization or bi…
101244681	XM_010325247.1	15326	0.033	0.096	1.51	0.000254168	0.00104887	K19525//vacuolar protein sorting-associated protein 13A/C;K01191//alpha-mannosidase [EC:3.2.1.24]+ko00511//Other glycan degradation;K01303//acylaminoacyl-peptidase [EC:3.4.19.1];K04125//gibberellin 2-oxidase [EC:1.14.11.13]+ko00904//Diterpenoid biosynthesis+ko01110//Biosynthesis of secondary metabolites;K00102//D-lactate dehydrogenase (cytochrome) [EC:1.1.2.4]+ko00620//Pyruvate metabolism
101244687	XM_004244766.3	2218	0.326	0.113	-1.51385	3.01269e-06	1.15282e-05	K10268//F-box and leucine-rich repeat protein 2/20
101244691	XM_010326831.2,XM_004245166.3	2253	12.083	29.873	1.29682	6.32072e-301	3.84093e-301	K15397//3-ketoacyl-CoA synthase [EC:2.3.1.199]+ko01110//Biosynthesis of secondary metabolites+ko00062//Fatty acid elongation;K15397//3-ketoacyl-CoA synthase [EC:2.3.1.199]+ko01110//Biosynthesis of secondary metabolites+ko00062//Fatty acid elongation	GO:0071704//organic substance metabolic process;GO:0006082//organic acid metabolic process;GO:0006631//fatty acid metabolic process;GO:0006633//fatty acid biosynthetic process;GO:0044255//cellular lipid metabolic process;GO:0044237//cellular metabolic process;GO:0032787//monocarboxylic acid metabolic process;GO:0043436//oxoacid metabolic process;GO:0044283//small molecule biosynthetic process;GO:…
101244695	XM_004245597.3	3387	2.713	0.516	-2.36978	3.36516e-104	4.39353e-104	K14494//DELLA protein+ko04075//Plant hormone signal transduction	GO:0051171//regulation of nitrogen compound metabolic process;GO:0065007//biological regulation;GO:0018130//heterocycle biosynthetic process;GO:0009967//positive regulation of signal transduction;GO:0010556//regulation of macromolecule biosynthetic process;GO:1901362//organic cyclic compound biosynthetic process;GO:1901576//organic substance biosynthetic process;GO:0048584//positive regulation of…
101244696	XM_004246018.3	7250	5.836	0.373	-3.97463	1.55598e-147	1.61417e-147	K20892//beta-arabinofuranosyltransferase [EC:2.4.2.-];K20784//arabinosyltransferase [EC:2.4.2.-]+ko00514//Other types of O-glycan biosynthesis;K20783//arabinosyltransferase [EC:2.4.2.-]+ko00514//Other types of O-glycan biosynthesis	GO:0016070//RNA metabolic process;GO:0043412//macromolecule modification;GO:0044238//primary metabolic process;GO:0043170//macromolecule metabolic process;GO:0044237//cellular metabolic process;GO:0009451//RNA modification;GO:0090304//nucleic acid metabolic process;GO:0071704//organic substance metabolic process;GO:0034641//cellular nitrogen compound metabolic process;GO:0009987//cellular process…
101244697	XM_004228484.3	2708	283.993	110.63	-1.34787	0	0	K03671//thioredoxin 1	GO:0071704//organic substance metabolic process;GO:0042221//response to chemical;GO:0044281//small molecule metabolic process;GO:0008152//metabolic process;GO:0006979//response to oxidative stress;GO:0042592//homeostatic process;GO:0050896//response to stimulus;GO:0006950//response to stress;GO:0033554//cellular response to stress;GO:0006662//glycerol ether metabolic process;GO:0034599//cellular …
101244698	XM_019215104.1	2768	0.093	0.003	-4.36447	9.51592e-07	3.58493e-06	K13420//LRR receptor-like serine/threonine-protein kinase FLS2 [EC:2.7.11.1]+ko04626//Plant-pathogen interaction+ko04016//MAPK signaling pathway - plant
101244700	XM_019215442.1,NM_001346013.1	3662	8.493	1.926	-2.17616	3.45414e-159	3.40506e-159	K01114//phospholipase C [EC:3.1.4.3]+ko01100//Metabolic pathways+ko01110//Biosynthesis of secondary metabolites+ko00564//Glycerophospholipid metabolism+ko00565//Ether lipid metabolism+ko00562//Inositol phosphate metabolism;K01114//phospholipase C [EC:3.1.4.3]+ko01100//Metabolic pathways+ko01110//Biosynthesis of secondary metabolites+ko00564//Glycerophospholipid metabolism+ko00565//Ether lipid met…	GO:0044237//cellular metabolic process;GO:0071704//organic substance metabolic process;GO:0006644//phospholipid metabolic process;GO:0016042//lipid catabolic process;GO:0044238//primary metabolic process;GO:1901575//organic substance catabolic process;GO:0044248//cellular catabolic process;GO:0044255//cellular lipid metabolic process;GO:0009395//phospholipid catabolic process;GO:0009987//cellular…
101244702	XM_004246432.3	5120	6.833	0.273	-4.61296	2.69418e-212	2.13158e-212	K01285//lysosomal Pro-X carboxypeptidase [EC:3.4.16.2]	GO:0006508//proteolysis;GO:0043170//macromolecule metabolic process;GO:1901564//organonitrogen compound metabolic process;GO:0044238//primary metabolic process;GO:0008152//metabolic process;GO:0071704//organic substance metabolic process;GO:0019538//protein metabolic process;GO:0006807//nitrogen compound metabolic process;GO:0017171//serine hydrolase activity;GO:0008239//dipeptidyl-peptidase acti…
101244706	BGI_novel_T000538,XM_004229162.3,XM_010322863.2,XM_010322859.2	12410	8.86	1.953	-2.17239	3.82414e-235	2.81143e-235	K20285//Rab9 effector protein with kelch motifs;K20285//Rab9 effector protein with kelch motifs;K20285//Rab9 effector protein with kelch motifs
101244709	XM_004247515.3	831	32.346	9.216	-1.78732	2.88379e-195	2.43508e-195		GO:0006605//protein targeting;GO:0006886//intracellular protein transport;GO:0046907//intracellular transport;GO:0042886//amide transport;GO:0045184//establishment of protein localization;GO:0034613//cellular protein localization;GO:0051234//establishment of localization;GO:0071705//nitrogen compound transport;GO:0008104//protein localization;GO:0033036//macromolecule localization;GO:0071702//org…
101244711	BGI_novel_T001030,XM_010327812.2	37256	5.996	2.843	-1.08108	1.35314e-215	1.05899e-215	K22262//WD repeat and FYVE domain-containing protein 3;K22262//WD repeat and FYVE domain-containing protein 3
101244714	XM_004230329.3	716	4.936	1.513	-1.69491	2.10292e-25	5.53442e-25
101244716	XM_004230412.3,BGI_novel_T001563,XM_019211800.1	6529	2.576	0.493	-2.37296	1.59089e-55	2.99963e-55	K13696//abhydrolase domain-containing protein 1/3;K13696//abhydrolase domain-containing protein 1/3;K13696//abhydrolase domain-containing protein 1/3	GO:0006629//lipid metabolic process;GO:0044238//primary metabolic process;GO:0044237//cellular metabolic process;GO:0009987//cellular process;GO:0071704//organic substance metabolic process;GO:0044255//cellular lipid metabolic process;GO:0008152//metabolic process;GO:0031224//intrinsic component of membrane;GO:0016021//integral component of membrane;GO:0016020//membrane;GO:0044425//membrane part;…
101244717	NM_001317974.1	3715	600.933	39.15	-3.89942	0	0	K00218//protochlorophyllide reductase [EC:1.3.1.33]+ko00860//Porphyrin and chlorophyll metabolism+ko01100//Metabolic pathways+ko01110//Biosynthesis of secondary metabolites	GO:0016627//oxidoreductase activity, acting on the CH-CH group of donors;GO:0003824//catalytic activity;GO:0016630//protochlorophyllide reductase activity;GO:0016628//oxidoreductase activity, acting on the CH-CH group of donors, NAD or NADP as acceptor;GO:0016491//oxidoreductase activity;
101244719	BGI_novel_T001795,XM_004230665.3,BGI_novel_T001794,BGI_novel_T001796	3194	2.946	31.87	3.48847	0	0	K01102//pyruvate dehydrogenase phosphatase [EC:3.1.3.43];K01102//pyruvate dehydrogenase phosphatase [EC:3.1.3.43];K01102//pyruvate dehydrogenase phosphatase [EC:3.1.3.43];K01102//pyruvate dehydrogenase phosphatase [EC:3.1.3.43]	GO:0004721//phosphoprotein phosphatase activity;GO:0043169//cation binding;GO:0016787//hydrolase activity;GO:0004722//protein serine/threonine phosphatase activity;GO:0003824//catalytic activity;GO:0042578//phosphoric ester hydrolase activity;GO:0043167//ion binding;GO:0005488//binding;GO:0046872//metal ion binding;GO:0016791//phosphatase activity;GO:0140096//catalytic activity, acting on a prote…
101244720	XM_004230924.3	1091	5.433	1.883	-1.52477	3.5741e-37	8.12595e-37		GO:0016020//membrane;GO:0016021//integral component of membrane;GO:0044425//membrane part;GO:0031224//intrinsic component of membrane;
101244725	XM_004249181.3	1949	4.53	0.256	-4.13057	3.66765e-160	3.60026e-160	K13495//cis-zeatin O-glucosyltransferase [EC:2.4.1.215]+ko00908//Zeatin biosynthesis	GO:0008152//metabolic process;GO:0043231//intracellular membrane-bounded organelle;GO:0043229//intracellular organelle;GO:0044464//cell part;GO:0043226//organelle;GO:0005623//cell;GO:0044424//intracellular part;GO:0005622//intracellular;GO:0043227//membrane-bounded organelle;GO:0016758//transferase activity, transferring hexosyl groups;GO:0016740//transferase activity;GO:0046527//glucosyltransfer…
101244728	BGI_novel_T003582,XM_004231987.3	2288	3.456	2.17	-1.02927	1.52671e-13	4.86835e-13	K13448//calcium-binding protein CML+ko04626//Plant-pathogen interaction;K13448//calcium-binding protein CML+ko04626//Plant-pathogen interaction	GO:0046872//metal ion binding;GO:0005488//binding;GO:0043169//cation binding;GO:0005509//calcium ion binding;GO:0043167//ion binding;
101244732	XM_004250177.3	628	3.113	0	-8.19303	2.99206e-33	7.1156e-33	K14488//SAUR family protein+ko04075//Plant hormone signal transduction	GO:0051239//regulation of multicellular organismal process;GO:0060918//auxin transport;GO:0006810//transport;GO:0009914//hormone transport;GO:0040008//regulation of growth;GO:0065007//biological regulation;GO:0046620//regulation of organ growth;GO:0051179//localization;GO:0042221//response to chemical;GO:0010817//regulation of hormone levels;GO:0050793//regulation of developmental process;GO:0050…
101244733	BGI_novel_T002886,BGI_novel_T002888,NM_001346438.1,BGI_novel_T002887,BGI_novel_T002889	5042	6.42	15.113	1.24548	1.06184e-148	1.09737e-148		GO:0016020//membrane;GO:0016021//integral component of membrane;GO:0031224//intrinsic component of membrane;GO:0044425//membrane part;
101244735	BGI_novel_T002715,XM_010318517.2	5802	3.363	15.2	2.16601	0	0	K04733//interleukin-1 receptor-associated kinase 4 [EC:2.7.11.1];K04733//interleukin-1 receptor-associated kinase 4 [EC:2.7.11.1]	GO:0044425//membrane part;GO:0016020//membrane;GO:0031224//intrinsic component of membrane;GO:0016021//integral component of membrane;GO:0036094//small molecule binding;GO:0000166//nucleotide binding;GO:0003824//catalytic activity;GO:0097159//organic cyclic compound binding;GO:0008144//drug binding;GO:0032553//ribonucleotide binding;GO:0016740//transferase activity;GO:0016773//phosphotransferase …
101244740	NM_001346868.1	5633	12.056	62.663	2.3714	0	0	K20854//hydroxyproline O-galactosyltransferase HPGT [EC:2.4.1.-]	GO:0009526//plastid envelope;GO:0016021//integral component of membrane;GO:0044464//cell part;GO:0043226//organelle;GO:0043231//intracellular membrane-bounded organelle;GO:0031975//envelope;GO:0044435//plastid part;GO:0005623//cell;GO:0042170//plastid membrane;GO:0031224//intrinsic component of membrane;GO:0005622//intracellular;GO:0009706//chloroplast inner membrane;GO:0031967//organelle envelop…
101244745	XM_004251457.3	2263	0.89	0.06	-3.83578	3.38519e-14	1.06646e-13		GO:0044425//membrane part;GO:0016021//integral component of membrane;GO:0016020//membrane;GO:0031224//intrinsic component of membrane;
101244748	XM_010319439.2	2972	0.886	12.346	3.79846	0	0	K12173//BRCA1-A complex subunit BRE+ko03440//Homologous recombination;K04733//interleukin-1 receptor-associated kinase 4 [EC:2.7.11.1]
101244751	NM_001321212.1	1867	1083.82	169.793	-2.63928	0	0	K02695//photosystem I subunit VI+ko01100//Metabolic pathways+ko00195//Photosynthesis	GO:0015979//photosynthesis;GO:0008152//metabolic process;GO:0044237//cellular metabolic process;GO:0009987//cellular process;GO:0043234//protein complex;GO:0009521//photosystem;GO:0009538//photosystem I reaction center;GO:0044425//membrane part;GO:0044464//cell part;GO:0098796//membrane protein complex;GO:0005623//cell;GO:0044436//thylakoid part;GO:0044424//intracellular part;GO:0009579//thylakoi…
101244755	XM_004235645.3,BGI_novel_T005212	5033	133.04	58.44	-1.13916	0	0	K15918//D-glycerate 3-kinase [EC:2.7.1.31]+ko01100//Metabolic pathways+ko01110//Biosynthesis of secondary metabolites+ko00260//Glycine, serine and threonine metabolism+ko01200//Carbon metabolism+ko00630//Glyoxylate and dicarboxylate metabolism+ko00561//Glycerolipid metabolism;K15918//D-glycerate 3-kinase [EC:2.7.1.31]+ko01100//Metabolic pathways+ko01110//Biosynthesis of secondary metabolites+ko00…	GO:0044237//cellular metabolic process;GO:0043094//cellular metabolic compound salvage;GO:0043097//pyrimidine nucleoside salvage;GO:0044281//small molecule metabolic process;GO:0044238//primary metabolic process;GO:0044271//cellular nitrogen compound biosynthetic process;GO:1901360//organic cyclic compound metabolic process;GO:1901135//carbohydrate derivative metabolic process;GO:0072528//pyrimid…
101244758	XM_004235971.3	1930	2.946	9.503	1.67606	8.09143e-129	9.21973e-129	K15196//transcription factor IIIB 90 kDa subunit	GO:0044260//cellular macromolecule metabolic process;GO:0044265//cellular macromolecule catabolic process;GO:0044237//cellular metabolic process;GO:0043161//proteasome-mediated ubiquitin-dependent protein catabolic process;GO:0006508//proteolysis;GO:0010498//proteasomal protein catabolic process;GO:0051603//proteolysis involved in cellular protein catabolic process;GO:0009987//cellular process;GO…
101244759	XM_004236138.3	5119	135.873	36.45	-1.87823	0	0		GO:0016020//membrane;GO:0044425//membrane part;GO:0031224//intrinsic component of membrane;GO:0016021//integral component of membrane;
101244761	XM_004236306.3	3052	53.83	19.28	-1.46792	4.14757e-299	2.52804e-299	K00940//nucleoside-diphosphate kinase [EC:2.7.4.6]+ko04016//MAPK signaling pathway - plant+ko00230//Purine metabolism+ko01100//Metabolic pathways+ko01110//Biosynthesis of secondary metabolites+ko00240//Pyrimidine metabolism	GO:0046039//GTP metabolic process;GO:0009201//ribonucleoside triphosphate biosynthetic process;GO:0072522//purine-containing compound biosynthetic process;GO:0006183//GTP biosynthetic process;GO:0034654//nucleobase-containing compound biosynthetic process;GO:0046128//purine ribonucleoside metabolic process;GO:0009145//purine nucleoside triphosphate biosynthetic process;GO:0009218//pyrimidine ribo…
101244769	XM_004237829.3,XM_010321845.2	4604	8.513	48.763	2.5088	0	0		GO:0071944//cell periphery;GO:0044464//cell part;GO:0016020//membrane;GO:0005623//cell;GO:0005886//plasma membrane;
101244774	XM_004240700.3	1613	1.093	0.506	-1.11526	3.93826e-07	1.46625e-06	K14493//gibberellin receptor GID1 [EC:3.-.-.-]+ko04075//Plant hormone signal transduction;K07874//Ras-related protein Rab-1A	GO:0009056//catabolic process;GO:0008152//metabolic process;GO:0003824//catalytic activity;GO:0016787//hydrolase activity;
101244776	XM_004241032.3	3786	5.676	14.016	1.30049	3.22251e-157	3.20207e-157	K03006//DNA-directed RNA polymerase II subunit RPB1 [EC:2.7.7.6]+ko00230//Purine metabolism+ko03020//RNA polymerase+ko01100//Metabolic pathways+ko00240//Pyrimidine metabolism	GO:0006979//response to oxidative stress;GO:0050896//response to stimulus;GO:0006950//response to stress;
101244777	XM_004241842.3	3094	21.34	8.306	-1.34968	1.1528e-221	8.85658e-222	K01733//threonine synthase [EC:4.2.3.1]+ko00750//Vitamin B6 metabolism+ko01230//Biosynthesis of amino acids+ko01100//Metabolic pathways+ko01110//Biosynthesis of secondary metabolites+ko00260//Glycine, serine and threonine metabolism	GO:0006807//nitrogen compound metabolic process;GO:0044237//cellular metabolic process;GO:0071704//organic substance metabolic process;GO:0006520//cellular amino acid metabolic process;GO:1901564//organonitrogen compound metabolic process;GO:0006082//organic acid metabolic process;GO:0043436//oxoacid metabolic process;GO:0009987//cellular process;GO:0019752//carboxylic acid metabolic process;GO:0…
101244780	XM_004242431.3	5929	6.12	1.31	-2.21019	2.4546e-100	3.28537e-100	K20478//golgin subfamily B member 1	GO:0005488//binding;GO:0005515//protein binding;GO:0008092//cytoskeletal protein binding;GO:0003779//actin binding;
101244789	XM_004244058.3,BGI_novel_T009600	5752	0.24	2.136	3.12797	9.727e-42	2.10301e-41	K00679//phospholipid:diacylglycerol acyltransferase [EC:2.3.1.158]+ko00561//Glycerolipid metabolism;K14209//solute carrier family 36 (proton-coupled amino acid transporter);K10691//E3 ubiquitin-protein ligase UBR4 [EC:2.3.2.27];K01188//beta-glucosidase [EC:3.2.1.21]+ko01100//Metabolic pathways+ko00500//Starch and sucrose metabolism+ko01110//Biosynthesis of secondary metabolites+ko00460//Cyanoamin…	GO:0003824//catalytic activity;GO:0016787//hydrolase activity;GO:0016788//hydrolase activity, acting on ester bonds;
101244792	NM_001329131.1,XM_010326381.2,XM_004244688.3	5206	5.243	10.403	1.00017	6.27974e-31	1.53687e-30	K10273//F-box and leucine-rich repeat protein 7;K10268//F-box and leucine-rich repeat protein 2/20;K10273//F-box and leucine-rich repeat protein 7;K10268//F-box and leucine-rich repeat protein 2/20;K03327//multidrug resistance protein, MATE family;K10273//F-box and leucine-rich repeat protein 7;K10268//F-box and leucine-rich repeat protein 2/20
101244793	BGI_novel_T010218,XM_004245086.2	4061	9.616	19.993	1.06462	6.26602e-70	1.04153e-69		GO:0031224//intrinsic component of membrane;GO:0016021//integral component of membrane;GO:0016020//membrane;GO:0044425//membrane part;
101244795	XM_004245681.3	686	83.823	20.58	-1.99792	0	0	K11855//ubiquitin carboxyl-terminal hydrolase 36/42 [EC:3.4.19.12]
101244796	BGI_novel_T010536,XM_004245765.3	3333	0.883	13.946	3.96501	0	0	K09838//zeaxanthin epoxidase [EC:1.14.15.21]+ko00906//Carotenoid biosynthesis+ko01100//Metabolic pathways+ko01110//Biosynthesis of secondary metabolites;K09838//zeaxanthin epoxidase [EC:1.14.15.21]+ko00906//Carotenoid biosynthesis+ko01100//Metabolic pathways+ko01110//Biosynthesis of secondary metabolites	GO:1901363//heterocyclic compound binding;GO:0071949//FAD binding;GO:0000166//nucleotide binding;GO:0005488//binding;GO:0050662//coenzyme binding;GO:0097159//organic cyclic compound binding;GO:0050660//flavin adenine dinucleotide binding;GO:0048037//cofactor binding;GO:0036094//small molecule binding;GO:0043168//anion binding;GO:0043167//ion binding;GO:1901265//nucleoside phosphate binding;
101244797	XM_004245938.3,XM_004245939.3,XM_010327266.2	2365	8.006	18.973	1.24064	6.86844e-104	8.98965e-104	K13448//calcium-binding protein CML+ko04626//Plant-pathogen interaction;K13448//calcium-binding protein CML+ko04626//Plant-pathogen interaction;K13448//calcium-binding protein CML+ko04626//Plant-pathogen interaction	GO:0005488//binding;GO:0043167//ion binding;GO:0005509//calcium ion binding;GO:0043169//cation binding;GO:0046872//metal ion binding;
101244800	XM_019215605.1,XM_004246605.3	4822	9.33	0.31	-5.00658	3.64724e-255	2.5151e-255	K00856//adenosine kinase [EC:2.7.1.20]+ko00230//Purine metabolism+ko01100//Metabolic pathways;K00856//adenosine kinase [EC:2.7.1.20]+ko00230//Purine metabolism+ko01100//Metabolic pathways	GO:0006166//purine ribonucleoside salvage;GO:0043094//cellular metabolic compound salvage;GO:0046086//adenosine biosynthetic process;GO:1901360//organic cyclic compound metabolic process;GO:0044281//small molecule metabolic process;GO:0009987//cellular process;GO:0046483//heterocycle metabolic process;GO:0009058//biosynthetic process;GO:0071704//organic substance metabolic process;GO:0009119//rib…
101244804	XM_004229241.3,BGI_novel_T000576,BGI_novel_T000577,XM_010322449.2,BGI_novel_T000578	5360	2.706	5.876	1.13236	1.40625e-51	2.75171e-51	K11433//histone-lysine N-methyltransferase SETMAR [EC:2.1.1.43]+ko00310//Lysine degradation;K11433//histone-lysine N-methyltransferase SETMAR [EC:2.1.1.43]+ko00310//Lysine degradation;K11433//histone-lysine N-methyltransferase SETMAR [EC:2.1.1.43]+ko00310//Lysine degradation;K11433//histone-lysine N-methyltransferase SETMAR [EC:2.1.1.43]+ko00310//Lysine degradation	GO:0043232//intracellular non-membrane-bounded organelle;GO:0044424//intracellular part;GO:0043226//organelle;GO:0005622//intracellular;GO:0043227//membrane-bounded organelle;GO:0005634//nucleus;GO:0005694//chromosome;GO:0043228//non-membrane-bounded organelle;GO:0043229//intracellular organelle;GO:0005623//cell;GO:0044464//cell part;GO:0043231//intracellular membrane-bounded organelle;GO:0043169…
101244812	XM_010328933.2,NM_001320335.1	4006	0.233	0.09	-1.36447	0.000674966	0.00284393	K15086//(3S)-linalool synthase [EC:4.2.3.25]+ko00902//Monoterpenoid biosynthesis+ko01110//Biosynthesis of secondary metabolites;K14175//(3S,6E)-nerolidol synthase [EC:4.2.3.48]+ko00909//Sesquiterpenoid and triterpenoid biosynthesis+ko01100//Metabolic pathways;K15086//(3S)-linalool synthase [EC:4.2.3.25]+ko00902//Monoterpenoid biosynthesis+ko01110//Biosynthesis of secondary metabolites;K14175//(3S…	GO:0008152//metabolic process;GO:0005488//binding;GO:0043169//cation binding;GO:0000287//magnesium ion binding;GO:0003824//catalytic activity;GO:0016838//carbon-oxygen lyase activity, acting on phosphates;GO:0043167//ion binding;GO:0016829//lyase activity;GO:0010333//terpene synthase activity;GO:0046872//metal ion binding;GO:0016835//carbon-oxygen lyase activity;
101244819	XM_019212149.1,XM_010317341.2,XM_004231526.3,XM_010317342.2,XM_010317344.2,XM_019212150.1,XM_010317343.2,BGI_novel_T002225	4876	5.026	10.916	1.05705	8.72688e-59	1.59456e-58	K12448//UDP-arabinose 4-epimerase [EC:5.1.3.5]+ko00520//Amino sugar and nucleotide sugar metabolism+ko01100//Metabolic pathways;K12448//UDP-arabinose 4-epimerase [EC:5.1.3.5]+ko00520//Amino sugar and nucleotide sugar metabolism+ko01100//Metabolic pathways;K12448//UDP-arabinose 4-epimerase [EC:5.1.3.5]+ko00520//Amino sugar and nucleotide sugar metabolism+ko01100//Metabolic pathways;K12448//UDP-ara…	GO:0006012//galactose metabolic process;GO:0071704//organic substance metabolic process;GO:0005996//monosaccharide metabolic process;GO:0008152//metabolic process;GO:0005975//carbohydrate metabolic process;GO:0044238//primary metabolic process;GO:0044281//small molecule metabolic process;GO:0019318//hexose metabolic process;GO:0031224//intrinsic component of membrane;GO:0016020//membrane;GO:00160…
101244821	XM_004231738.3	3345	6.436	3.023	-1.07567	2.32165e-64	4.0331e-64	K05016//chloride channel 7	GO:0006811//ion transport;GO:0071705//nitrogen compound transport;GO:0006810//transport;GO:0051234//establishment of localization;GO:0098660//inorganic ion transmembrane transport;GO:0034220//ion transmembrane transport;GO:0006820//anion transport;GO:0055085//transmembrane transport;GO:0015706//nitrate transport;GO:0006821//chloride transport;GO:0051179//localization;GO:0098656//anion transmembra…
101244822	XM_004249514.3	3961	0.33	0.163	-1.0002	2.13549e-05	8.40971e-05	K20241//WD repeat-containing protein 44
101244825	XM_004232227.3,BGI_novel_T003332,BGI_novel_T003331	8808	4.166	8.49	1.0263	4.98701e-97	6.82259e-97	K05285//phosphatidylinositol glycan, class N [EC:2.7.-.-]+ko01100//Metabolic pathways+ko00563//Glycosylphosphatidylinositol (GPI)-anchor biosynthesis;K05285//phosphatidylinositol glycan, class N [EC:2.7.-.-]+ko01100//Metabolic pathways+ko00563//Glycosylphosphatidylinositol (GPI)-anchor biosynthesis;K05285//phosphatidylinositol glycan, class N [EC:2.7.-.-]+ko01100//Metabolic pathways+ko00563//Glyc…	GO:0009987//cellular process;GO:0042158//lipoprotein biosynthetic process;GO:0044238//primary metabolic process;GO:0046488//phosphatidylinositol metabolic process;GO:1901137//carbohydrate derivative biosynthetic process;GO:0034645//cellular macromolecule biosynthetic process;GO:0019538//protein metabolic process;GO:0090407//organophosphate biosynthetic process;GO:0046467//membrane lipid biosynthe…
101244826	XM_004250010.3	824	16.243	6.376	-1.338	3.03755e-65	5.24721e-65	K03094//S-phase kinase-associated protein 1+ko04141//Protein processing in endoplasmic reticulum+ko04120//Ubiquitin mediated proteolysis	GO:0044238//primary metabolic process;GO:0009057//macromolecule catabolic process;GO:0009056//catabolic process;GO:0044265//cellular macromolecule catabolic process;GO:0043632//modification-dependent macromolecule catabolic process;GO:0044248//cellular catabolic process;GO:0051603//proteolysis involved in cellular protein catabolic process;GO:0044257//cellular protein catabolic process;GO:0071704…
101244827	XM_004232475.3	1946	4.11	20.52	2.31107	5.45492e-269	3.61902e-269	K19041//E3 ubiquitin-protein ligase RNF38/44 [EC:2.3.2.27]	GO:0019538//protein metabolic process;GO:0044248//cellular catabolic process;GO:0044237//cellular metabolic process;GO:0030163//protein catabolic process;GO:0008152//metabolic process;GO:0006807//nitrogen compound metabolic process;GO:0071704//organic substance metabolic process;GO:0006508//proteolysis;GO:1901565//organonitrogen compound catabolic process;GO:0043632//modification-dependent macrom…
101244828	XM_004232553.3	5625	6.266	0.493	-3.6435	0	0	K02542//DNA replication licensing factor MCM6 [EC:3.6.4.12]+ko03030//DNA replication	GO:0006260//DNA replication;GO:0044249//cellular biosynthetic process;GO:0044237//cellular metabolic process;GO:0006261//DNA-dependent DNA replication;GO:0046483//heterocycle metabolic process;GO:0006270//DNA replication initiation;GO:0044260//cellular macromolecule metabolic process;GO:0009058//biosynthetic process;GO:0006139//nucleobase-containing compound metabolic process;GO:0006725//cellular…
101244831	XM_004233149.3,NM_001319322.1	3185	75.6	27.74	-1.42352	0	0	K09828//Delta24-sterol reductase [EC:1.3.1.72 1.3.1.-]+ko01100//Metabolic pathways+ko01110//Biosynthesis of secondary metabolites+ko00100//Steroid biosynthesis;K09828//Delta24-sterol reductase [EC:1.3.1.72 1.3.1.-]+ko01100//Metabolic pathways+ko01110//Biosynthesis of secondary metabolites+ko00100//Steroid biosynthesis	GO:0031224//intrinsic component of membrane;GO:0016020//membrane;GO:0016021//integral component of membrane;GO:0044425//membrane part;GO:0043167//ion binding;GO:1901265//nucleoside phosphate binding;GO:0097159//organic cyclic compound binding;GO:0005488//binding;GO:1901363//heterocyclic compound binding;GO:0003824//catalytic activity;GO:0036094//small molecule binding;GO:0016491//oxidoreductase a…
101244835	XM_010318155.2	2382	0.14	0.013	-3.07497	5.54255e-05	0.000221886	K16573//gamma-tubulin complex component 6	GO:0031224//intrinsic component of membrane;GO:0044425//membrane part;GO:0016021//integral component of membrane;GO:0016020//membrane;
101244837	XM_004233914.3	1445	1.236	0.143	-3.08436	1.12725e-27	2.8759e-27	K10760//adenylate dimethylallyltransferase (cytokinin synthase) [EC:2.5.1.27 2.5.1.112]+ko00908//Zeatin biosynthesis+ko01100//Metabolic pathways+ko01110//Biosynthesis of secondary metabolites
101244843	XM_004251955.3	2153	93.376	42.753	-1.11892	0	0	K03671//thioredoxin 1	GO:0042592//homeostatic process;GO:0019725//cellular homeostasis;GO:0065008//regulation of biological quality;GO:0050789//regulation of biological process;GO:0065007//biological regulation;GO:0050794//regulation of cellular process;GO:0045454//cell redox homeostasis;GO:0009987//cellular process;GO:0005623//cell;
101244851	BGI_novel_T014766,XM_010316379.2,XM_010316380.2,XM_019211543.1	5106	7.456	16.256	1.12564	6.54572e-220	5.05917e-220	K08332//vacuolar protein 8;K08332//vacuolar protein 8;K08332//vacuolar protein 8	GO:0043229//intracellular organelle;GO:0044424//intracellular part;GO:0005622//intracellular;GO:0005623//cell;GO:0043226//organelle;GO:0005737//cytoplasm;GO:0005634//nucleus;GO:0043231//intracellular membrane-bounded organelle;GO:0043227//membrane-bounded organelle;GO:0044464//cell part;GO:0004842//ubiquitin-protein transferase activity;GO:0016740//transferase activity;GO:0019787//ubiquitin-like …
101244854	XM_004235806.2	4697	45.036	91.056	1.01493	1.32594e-275	8.60966e-276	K18168//succinate dehydrogenase assembly factor 2	GO:0009161//ribonucleoside monophosphate metabolic process;GO:0044238//primary metabolic process;GO:0071840//cellular component organization or biogenesis;GO:0009167//purine ribonucleoside monophosphate metabolic process;GO:0009144//purine nucleoside triphosphate metabolic process;GO:0009123//nucleoside monophosphate metabolic process;GO:0022607//cellular component assembly;GO:0043170//macromolec…
101244858	XM_004236814.3,XM_010321047.1	3168	13.156	28.24	1.09371	2.61608e-53	5.03976e-53	K12832//splicing factor 3B subunit 5+ko03040//Spliceosome;K12832//splicing factor 3B subunit 5+ko03040//Spliceosome	GO:0044238//primary metabolic process;GO:0016070//RNA metabolic process;GO:0006397//mRNA processing;GO:0034641//cellular nitrogen compound metabolic process;GO:0009987//cellular process;GO:0090304//nucleic acid metabolic process;GO:0010467//gene expression;GO:0016071//mRNA metabolic process;GO:0071704//organic substance metabolic process;GO:0008152//metabolic process;GO:0006139//nucleobase-contai…
101244863	BGI_novel_T006102,XM_004237711.3	3342	1.44	3.12	1.20098	3.23259e-31	7.88884e-31	K19589//release factor glutamine methyltransferase [EC:2.1.1.297];K15271//ATP-dependent DNA helicase HFM1/MER3 [EC:3.6.4.12];K19090//CRISPR-associated protein Cas5t;K17710//pentatricopeptide repeat domain-containing protein 1;K19589//release factor glutamine methyltransferase [EC:2.1.1.297]	GO:0009987//cellular process;GO:0090304//nucleic acid metabolic process;GO:0034641//cellular nitrogen compound metabolic process;GO:0008152//metabolic process;GO:0044237//cellular metabolic process;GO:1901360//organic cyclic compound metabolic process;GO:0006725//cellular aromatic compound metabolic process;GO:0044260//cellular macromolecule metabolic process;GO:0006807//nitrogen compound metabol…
101244866	XM_004238246.3	2781	0.273	0.05	-2.34561	9.07443e-07	3.41504e-06	K15400//omega-hydroxypalmitate O-feruloyl transferase [EC:2.3.1.188]+ko00073//Cutin, suberine and wax biosynthesis	GO:0016740//transferase activity;GO:0016747//transferase activity, transferring acyl groups other than amino-acyl groups;GO:0016746//transferase activity, transferring acyl groups;GO:0003824//catalytic activity;
101244867	XM_010322185.2,XM_004238418.3,BGI_novel_T006538	4692	0.51	6.366	3.66318	4.90028e-159	4.83632e-159	K07088//uncharacterized protein;K07088//uncharacterized protein;K07088//uncharacterized protein	GO:0051234//establishment of localization;GO:0051179//localization;GO:0006810//transport;GO:0055085//transmembrane transport;GO:0016021//integral component of membrane;GO:0044425//membrane part;GO:0016020//membrane;GO:0031224//intrinsic component of membrane;
101244868	XM_010322095.2	6946	6.81	17.403	1.35412	0	0	K18626//trichohyalin	GO:0098657//import into cell;GO:0006898//receptor-mediated endocytosis;GO:0006897//endocytosis;GO:0051179//localization;GO:0006810//transport;GO:0016192//vesicle-mediated transport;GO:0051234//establishment of localization;GO:0031982//vesicle;GO:0043227//membrane-bounded organelle;GO:0043226//organelle;
101244870	XM_004238763.2	973	12.996	5.093	-1.31928	2.51444e-49	5.02376e-49		GO:0005623//cell;GO:0016020//membrane;GO:0005886//plasma membrane;GO:0031224//intrinsic component of membrane;GO:0016021//integral component of membrane;GO:0071944//cell periphery;GO:0044464//cell part;GO:0044425//membrane part;GO:0005488//binding;GO:0048037//cofactor binding;GO:0051536//iron-sulfur cluster binding;GO:0051540//metal cluster binding;
101244873	XM_004239676.3	3091	0.803	0.07	-3.43754	6.57904e-17	1.97201e-16	K02952//small subunit ribosomal protein S13+ko03010//Ribosome	GO:0016787//hydrolase activity;GO:0003824//catalytic activity;
101244876	BGI_novel_T007685,BGI_novel_T007684,BGI_novel_T007682,BGI_novel_T007686,XM_004240453.3,XM_019214497.1,BGI_novel_T007683	7545	10.626	4.833	-1.12994	1.76863e-77	2.76873e-77	K01931//protein neuralized [EC:2.3.2.27];K15502//serine/threonine-protein phosphatase 6 regulatory ankyrin repeat subunit A;K06867//uncharacterized protein;K01931//protein neuralized [EC:2.3.2.27];K15688//E3 ubiquitin-protein ligase MUL1 [EC:2.3.2.27];K01931//protein neuralized [EC:2.3.2.27];K15688//E3 ubiquitin-protein ligase MUL1 [EC:2.3.2.27];K01931//protein neuralized [EC:2.3.2.27];K15688//E3…	GO:0043226//organelle;GO:1902494//catalytic complex;GO:0005737//cytoplasm;GO:0044464//cell part;GO:1990234//transferase complex;GO:0005634//nucleus;GO:0005623//cell;GO:0043227//membrane-bounded organelle;GO:0043231//intracellular membrane-bounded organelle;GO:0043229//intracellular organelle;GO:0032991//macromolecular complex;GO:0000151//ubiquitin ligase complex;GO:0044424//intracellular part;GO:…
101244879	XM_010324036.2,XM_004241166.3,NM_001321286.1	2753	3.013	11.576	1.93715	3.68213e-156	3.68263e-156	K14491//two-component response regulator ARR-B family+ko04075//Plant hormone signal transduction;K14491//two-component response regulator ARR-B family+ko04075//Plant hormone signal transduction	GO:0019219//regulation of nucleobase-containing compound metabolic process;GO:0071704//organic substance metabolic process;GO:0050789//regulation of biological process;GO:0034641//cellular nitrogen compound metabolic process;GO:0006807//nitrogen compound metabolic process;GO:0050794//regulation of cellular process;GO:0060255//regulation of macromolecule metabolic process;GO:0009059//macromolecule…
101244884	XM_004242345.3	1663	9.523	4.63	-1.0338	1.98903e-54	3.78667e-54		GO:0043170//macromolecule metabolic process;GO:1901575//organic substance catabolic process;GO:0030163//protein catabolic process;GO:0006807//nitrogen compound metabolic process;GO:0044238//primary metabolic process;GO:0019941//modification-dependent protein catabolic process;GO:0071704//organic substance metabolic process;GO:0044237//cellular metabolic process;GO:0044260//cellular macromolecule …
101244887	XM_004243473.3	3759	4.486	0.153	-4.82985	2.73131e-163	2.63562e-163	K01179//endoglucanase [EC:3.2.1.4]+ko01100//Metabolic pathways+ko00500//Starch and sucrose metabolism	GO:0030245//cellulose catabolic process;GO:0044260//cellular macromolecule metabolic process;GO:0008152//metabolic process;GO:0044262//cellular carbohydrate metabolic process;GO:0044237//cellular metabolic process;GO:1901575//organic substance catabolic process;GO:0005976//polysaccharide metabolic process;GO:0009251//glucan catabolic process;GO:0044275//cellular carbohydrate catabolic process;GO:…
101244889	XM_010326047.2,XM_010326048.2,BGI_novel_T009561,XM_004244145.3,XM_010326049.2	3995	17.836	45.37	1.34283	0	0		GO:0051234//establishment of localization;GO:0051179//localization;GO:0006810//transport;GO:0016021//integral component of membrane;GO:0044425//membrane part;GO:0031224//intrinsic component of membrane;GO:0016020//membrane;GO:0005215//transporter activity;
101244893	XM_004245513.3	1846	0.416	0.176	-1.18188	5.68274e-05	0.000227617	K03164//DNA topoisomerase II [EC:5.99.1.3]	GO:0016301//kinase activity;GO:0016740//transferase activity;GO:0016772//transferase activity, transferring phosphorus-containing groups;GO:0003824//catalytic activity;
101244894	XM_004245851.3	842	176.686	603.773	1.77447	0	0
101244896	XM_010327637.2,XM_010327638.2,BGI_novel_T010887	6876	10.013	0.263	-5.22051	0	0	K13680//beta-mannan synthase [EC:2.4.1.32];K13680//beta-mannan synthase [EC:2.4.1.32];K13680//beta-mannan synthase [EC:2.4.1.32]	GO:0031224//intrinsic component of membrane;GO:0016020//membrane;GO:0016021//integral component of membrane;GO:0044425//membrane part;GO:0003824//catalytic activity;GO:0016740//transferase activity;GO:0016757//transferase activity, transferring glycosyl groups;
101244906	NM_001329626.1	5160	22.71	50.92	1.16383	1.53011e-164	1.46907e-164	K12951//cobalt/nickel-transporting P-type ATPase D [EC:3.6.3.-];K11991//tRNA(adenine34) deaminase [EC:3.5.4.33]	GO:0009451//RNA modification;GO:0006725//cellular aromatic compound metabolic process;GO:1901360//organic cyclic compound metabolic process;GO:0044260//cellular macromolecule metabolic process;GO:0008152//metabolic process;GO:0046483//heterocycle metabolic process;GO:0071704//organic substance metabolic process;GO:0034641//cellular nitrogen compound metabolic process;GO:0090304//nucleic acid meta…
101244907	XM_004230160.2	1843	1.79	0.08	-4.45194	2.65381e-42	5.70691e-42	K15255//ATP-dependent DNA helicase PIF1 [EC:3.6.4.12];K01206//alpha-L-fucosidase [EC:3.2.1.51]+ko00511//Other glycan degradation
101244915	BGI_novel_T012409,NM_001345974.1,BGI_novel_T012408	3239	1.2	2.796	1.20667	1.23036e-28	3.09853e-28	K15429//tRNA (guanine37-N1)-methyltransferase [EC:2.1.1.228];K19893//glucan endo-1,3-beta-glucosidase 5/6 [EC:3.2.1.39]+ko00500//Starch and sucrose metabolism;K15429//tRNA (guanine37-N1)-methyltransferase [EC:2.1.1.228];K19893//glucan endo-1,3-beta-glucosidase 5/6 [EC:3.2.1.39]+ko00500//Starch and sucrose metabolism;K15429//tRNA (guanine37-N1)-methyltransferase [EC:2.1.1.228];K19893//glucan endo-…	GO:0005975//carbohydrate metabolic process;GO:0008152//metabolic process;GO:0044238//primary metabolic process;GO:0071704//organic substance metabolic process;GO:0044459//plasma membrane part;GO:0005623//cell;GO:0031224//intrinsic component of membrane;GO:0031225//anchored component of membrane;GO:0044464//cell part;GO:0005886//plasma membrane;GO:0016020//membrane;GO:0044425//membrane part;GO:007…
101244923	XM_004232810.3	1899	36.683	214.99	2.55396	0	0	K17345//tetraspanin-5;K17353//tetraspanin-18	GO:0044425//membrane part;GO:0031224//intrinsic component of membrane;GO:0016020//membrane;GO:0016021//integral component of membrane;
101244924	NM_001346819.1,BGI_novel_T002734	8573	2.886	6.22	1.12489	3.3363e-59	6.07364e-59		GO:0048523//negative regulation of cellular process;GO:0050789//regulation of biological process;GO:0048519//negative regulation of biological process;GO:2000113//negative regulation of cellular macromolecule biosynthetic process;GO:2000112//regulation of cellular macromolecule biosynthetic process;GO:0051253//negative regulation of RNA metabolic process;GO:0010605//negative regulation of macromo…
101244925	XM_004233485.3	2509	0.173	3.416	4.28595	1.437e-141	1.53197e-141	K08900//mitochondrial chaperone BCS1	GO:0005488//binding;GO:0030554//adenyl nucleotide binding;GO:0005524//ATP binding;GO:0043167//ion binding;GO:1901363//heterocyclic compound binding;GO:0035639//purine ribonucleoside triphosphate binding;GO:0043168//anion binding;GO:0097159//organic cyclic compound binding;GO:0097367//carbohydrate derivative binding;GO:0008144//drug binding;GO:0017076//purine nucleotide binding;GO:1901265//nucleos…
101244926	XM_004233633.3	9597	3.53	0.213	-4.01796	1.44704e-268	9.60695e-269	K06675//structural maintenance of chromosome 4	GO:0071840//cellular component organization or biogenesis;GO:0006996//organelle organization;GO:0009987//cellular process;GO:0051276//chromosome organization;GO:0016043//cellular component organization;GO:0005634//nucleus;GO:0043227//membrane-bounded organelle;GO:0043232//intracellular non-membrane-bounded organelle;GO:0044464//cell part;GO:0044424//intracellular part;GO:0043228//non-membrane-bou…
101244939	XM_004235475.3	2232	0.376	0.096	-1.90504	3.09021e-06	1.18298e-05
101244948	XM_004237306.3	5829	0.386	0.093	-2.04943	6.34838e-11	2.14379e-10	K15449//tRNA wybutosine-synthesizing protein 1 [EC:4.1.3.44]	GO:0008152//metabolic process;GO:0032259//methylation;GO:0016021//integral component of membrane;GO:0031224//intrinsic component of membrane;GO:0044425//membrane part;GO:0005623//cell;GO:0016020//membrane;GO:0044464//cell part;GO:0005622//intracellular;GO:0044424//intracellular part;GO:0005737//cytoplasm;GO:0008168//methyltransferase activity;GO:0008757//S-adenosylmethionine-dependent methyltrans…
101244950	XM_004237915.3	1589	1.886	0.333	-2.4749	1.13958e-14	3.56082e-14	K02971//small subunit ribosomal protein S21e+ko03010//Ribosome	GO:1901360//organic cyclic compound metabolic process;GO:0043043//peptide biosynthetic process;GO:0006364//rRNA processing;GO:0030490//maturation of SSU-rRNA;GO:0044267//cellular protein metabolic process;GO:0034645//cellular macromolecule biosynthetic process;GO:0034660//ncRNA metabolic process;GO:0006725//cellular aromatic compound metabolic process;GO:0008152//metabolic process;GO:1901564//org…
101244953	XM_004238931.2	5300	3.116	9.556	1.61383	7.79928e-172	7.23726e-172	K14514//ethylene-insensitive protein 3+ko04016//MAPK signaling pathway - plant+ko04075//Plant hormone signal transduction	GO:0006817//phosphate ion transport;GO:0031667//response to nutrient levels;GO:0051179//localization;GO:0031668//cellular response to extracellular stimulus;GO:0006810//transport;GO:0033554//cellular response to stress;GO:0016036//cellular response to phosphate starvation;GO:0009605//response to external stimulus;GO:0009987//cellular process;GO:0009991//response to extracellular stimulus;GO:00425…
101244954	XM_004239166.3	2682	28.13	124.516	2.1449	0	0		GO:0051704//multi-organism process;GO:0071702//organic substance transport;GO:0010876//lipid localization;GO:0051707//response to other organism;GO:0009620//response to fungus;GO:0050832//defense response to fungus;GO:0098542//defense response to other organism;GO:0043207//response to external biotic stimulus;GO:0032502//developmental process;GO:0033036//macromolecule localization;GO:0051179//loc…
101244959	XM_004240862.3	2087	8.32	37.6	2.17116	0	0	K01599//uroporphyrinogen decarboxylase [EC:4.1.1.37]+ko00860//Porphyrin and chlorophyll metabolism+ko01100//Metabolic pathways+ko01110//Biosynthesis of secondary metabolites
101244961	XM_004241248.3	1632	0.233	0.07	-1.62751	0.000164122	0.000671924	K13065//shikimate O-hydroxycinnamoyltransferase [EC:2.3.1.133]+ko01100//Metabolic pathways+ko01110//Biosynthesis of secondary metabolites+ko00940//Phenylpropanoid biosynthesis+ko00941//Flavonoid biosynthesis+ko00945//Stilbenoid, diarylheptanoid and gingerol biosynthesis	GO:0003824//catalytic activity;GO:0016746//transferase activity, transferring acyl groups;GO:0016740//transferase activity;GO:0016747//transferase activity, transferring acyl groups other than amino-acyl groups;
101244962	XM_004241336.3	2835	0.106	0	-4.49	0.000139896	0.00057067	K05278//flavonol synthase [EC:1.14.11.23]+ko01100//Metabolic pathways+ko01110//Biosynthesis of secondary metabolites+ko00941//Flavonoid biosynthesis;K18054//2'-deoxymugineic-acid 2'-dioxygenase / mugineic-acid 3-dioxygenase [EC:1.14.11.24 1.14.11.25]	GO:0005488//binding;GO:0016491//oxidoreductase activity;GO:0003824//catalytic activity;GO:0043169//cation binding;GO:0046872//metal ion binding;GO:0043167//ion binding;
101244966	NM_001329418.1	5261	7.553	0.206	-5.11839	8.24818e-169	7.7607e-169	K10739//replication factor A2+ko03440//Homologous recombination+ko03420//Nucleotide excision repair+ko03030//DNA replication+ko03430//Mismatch repair	GO:0006310//DNA recombination;GO:0010629//negative regulation of gene expression;GO:0034645//cellular macromolecule biosynthetic process;GO:0009987//cellular process;GO:0009058//biosynthetic process;GO:0006950//response to stress;GO:1901576//organic substance biosynthetic process;GO:0044237//cellular metabolic process;GO:1901360//organic cyclic compound metabolic process;GO:0006725//cellular arom…
101244967	XM_004242934.2	2625	0.366	0.94	1.3552	5.75279e-15	1.78598e-14	K15271//ATP-dependent DNA helicase HFM1/MER3 [EC:3.6.4.12];K17710//pentatricopeptide repeat domain-containing protein 1	GO:0034641//cellular nitrogen compound metabolic process;GO:0090304//nucleic acid metabolic process;GO:0009987//cellular process;GO:0043170//macromolecule metabolic process;GO:0044238//primary metabolic process;GO:0016070//RNA metabolic process;GO:0006807//nitrogen compound metabolic process;GO:1901360//organic cyclic compound metabolic process;GO:0044237//cellular metabolic process;GO:0008152//m…
101244969	XM_004243229.3	3958	0.756	0.126	-2.5455	1.41223e-16	4.26048e-16	K04733//interleukin-1 receptor-associated kinase 4 [EC:2.7.11.1]	GO:0050794//regulation of cellular process;GO:0043170//macromolecule metabolic process;GO:0044260//cellular macromolecule metabolic process;GO:1901564//organonitrogen compound metabolic process;GO:0009987//cellular process;GO:0006796//phosphate-containing compound metabolic process;GO:0019538//protein metabolic process;GO:0023052//signaling;GO:0008152//metabolic process;GO:0007165//signal transdu…
101244974	XM_004244454.3	1248	7.156	42.87	2.58509	0	0
101244978	XM_019215362.1,XM_010326880.2,BGI_novel_T010340,BGI_novel_T010339,BGI_novel_T010342,BGI_novel_T010341,XM_010326881.2,BGI_novel_T010338	17692	3.253	7.236	1.15333	7.4628e-91	1.06535e-90	K08869//aarF domain-containing kinase;K08869//aarF domain-containing kinase;K08869//aarF domain-containing kinase;K08869//aarF domain-containing kinase;K08869//aarF domain-containing kinase;K08869//aarF domain-containing kinase;K08869//aarF domain-containing kinase	GO:0044425//membrane part;GO:0031224//intrinsic component of membrane;GO:0016020//membrane;GO:0016021//integral component of membrane;GO:0036094//small molecule binding;GO:0043167//ion binding;GO:0017076//purine nucleotide binding;GO:0016740//transferase activity;GO:0003824//catalytic activity;GO:0004672//protein kinase activity;GO:0032553//ribonucleotide binding;GO:0030554//adenyl nucleotide bin…
101244995	XM_004229826.3	2360	21.526	75.653	1.8112	0	0	K15893//hydroxypyruvate reductase 1+ko01100//Metabolic pathways+ko01110//Biosynthesis of secondary metabolites+ko00260//Glycine, serine and threonine metabolism+ko01200//Carbon metabolism+ko00630//Glyoxylate and dicarboxylate metabolism	GO:0044464//cell part;GO:0031225//anchored component of membrane;GO:0031226//intrinsic component of plasma membrane;GO:0016021//integral component of membrane;GO:0005623//cell;GO:0044459//plasma membrane part;GO:0046658//anchored component of plasma membrane;GO:0071944//cell periphery;GO:0005886//plasma membrane;GO:0044425//membrane part;GO:0031224//intrinsic component of membrane;GO:0016020//mem…
101244997	NM_001346080.1	2645	180.433	548.68	1.60507	0	0	K07953//GTP-binding protein SAR1 [EC:3.6.5.-]+ko04141//Protein processing in endoplasmic reticulum	GO:0034613//cellular protein localization;GO:0015031//protein transport;GO:0051641//cellular localization;GO:0071705//nitrogen compound transport;GO:0006886//intracellular protein transport;GO:0015833//peptide transport;GO:0045184//establishment of protein localization;GO:0042886//amide transport;GO:0016192//vesicle-mediated transport;GO:0071702//organic substance transport;GO:0051234//establishm…
101245012	XM_010313952.2	2500	38.926	127.353	1.70738	0	0	K00789//S-adenosylmethionine synthetase [EC:2.5.1.6]+ko01230//Biosynthesis of amino acids+ko01100//Metabolic pathways+ko01110//Biosynthesis of secondary metabolites+ko00270//Cysteine and methionine metabolism	GO:0006732//coenzyme metabolic process;GO:0046500//S-adenosylmethionine metabolic process;GO:0009108//coenzyme biosynthetic process;GO:0008152//metabolic process;GO:0009987//cellular process;GO:0044249//cellular biosynthetic process;GO:0017144//drug metabolic process;GO:0051186//cofactor metabolic process;GO:0071704//organic substance metabolic process;GO:0009058//biosynthetic process;GO:0006556/…
101245013	XM_019212487.1,XM_019212486.1,XM_004231988.3,BGI_novel_T003581,XM_010317843.2,XM_019212485.1,BGI_novel_T003579,BGI_novel_T003580	11501	4.573	16.663	1.82769	4.03276e-284	2.57005e-284	K03327//multidrug resistance protein, MATE family;K03327//multidrug resistance protein, MATE family;K03327//multidrug resistance protein, MATE family;K03327//multidrug resistance protein, MATE family;K03257//translation initiation factor 4A+ko03013//RNA transport;K03327//multidrug resistance protein, MATE family;K03327//multidrug resistance protein, MATE family;K03327//multidrug resistance protei…	GO:0009987//cellular process;GO:1901360//organic cyclic compound metabolic process;GO:0006139//nucleobase-containing compound metabolic process;GO:0051234//establishment of localization;GO:0044238//primary metabolic process;GO:0015893//drug transport;GO:0055085//transmembrane transport;GO:0050896//response to stimulus;GO:0006807//nitrogen compound metabolic process;GO:0010501//RNA secondary struc…
101245014	XM_019211088.1,XM_004249926.3	2706	3.196	12.35	1.9479	2.95082e-136	3.23392e-136	K20363//protein transport protein YIP1;K20363//protein transport protein YIP1	GO:0016020//membrane;GO:0031224//intrinsic component of membrane;GO:0016021//integral component of membrane;GO:0044425//membrane part;
101245017	XM_004250265.3	3332	14.57	5.77	-1.32463	9.49275e-121	1.12382e-120	K13473//chitin elicitor-binding protein+ko04626//Plant-pathogen interaction;K04733//interleukin-1 receptor-associated kinase 4 [EC:2.7.11.1]
101245019	XM_004232720.3	658	15.61	33.603	1.12264	7.16827e-80	1.10409e-79	K16465//centrin-1	GO:0046872//metal ion binding;GO:0005488//binding;GO:0043167//ion binding;GO:0043169//cation binding;GO:0005509//calcium ion binding;
101245020	XM_019210897.1,BGI_novel_T013078	17895	1.23	2.626	1.10789	8.27154e-25	2.19527e-24	K00974//tRNA nucleotidyltransferase (CCA-adding enzyme) [EC:2.7.7.72 3.1.3.- 3.1.4.-]+ko03013//RNA transport;K00974//tRNA nucleotidyltransferase (CCA-adding enzyme) [EC:2.7.7.72 3.1.3.- 3.1.4.-]+ko03013//RNA transport
101245022	XM_004233065.3	3095	0.663	0.296	-1.1512	1.15699e-06	4.36916e-06	K21596//calmodulin-binding transcription activator;K11649//SWI/SNF related-matrix-associated actin-dependent regulator of chromatin subfamily C;K04079//molecular chaperone HtpG+ko04141//Protein processing in endoplasmic reticulum+ko04626//Plant-pathogen interaction;K08955//ATP-dependent metalloprotease [EC:3.4.24.-]
101245024	XM_010317737.2	3689	0.273	0.086	-1.60548	6.26291e-05	0.000251276	K16302//metal transporter CNNM	GO:0044425//membrane part;GO:0031224//intrinsic component of membrane;GO:0016021//integral component of membrane;GO:0016020//membrane;
101245027	XM_010318420.2	4816	0.5	3.96	2.96417	3.5941e-188	3.13467e-188	K02184//formin 2;K05747//Wiskott-Aldrich syndrome protein+ko04144//Endocytosis	GO:0071840//cellular component organization or biogenesis;GO:0006996//organelle organization;GO:0009657//plastid organization;GO:0009658//chloroplast organization;GO:0016043//cellular component organization;GO:0009987//cellular process;GO:0044434//chloroplast part;GO:0044422//organelle part;GO:0016021//integral component of membrane;GO:0009536//plastid;GO:0098805//whole membrane;GO:0043229//intra…
101245031	XM_019211549.1,XM_004251626.3	5202	31.72	93.806	1.56126	0	0	K11279//nucleosome assembly protein 1-like 1;K11279//nucleosome assembly protein 1-like 1	GO:0034728//nucleosome organization;GO:0006334//nucleosome assembly;GO:0065004//protein-DNA complex assembly;GO:0071840//cellular component organization or biogenesis;GO:0051276//chromosome organization;GO:0006333//chromatin assembly or disassembly;GO:0031497//chromatin assembly;GO:0006996//organelle organization;GO:0071103//DNA conformation change;GO:0043933//macromolecular complex subunit organ…
101245033	XM_004234551.3	1940	0.266	1.04	1.96568	1.03211e-15	3.1646e-15		GO:0051649//establishment of localization in cell;GO:0051667//establishment of plastid localization;GO:0019750//chloroplast localization;GO:0016043//cellular component organization;GO:0009658//chloroplast organization;GO:0009987//cellular process;GO:0051640//organelle localization;GO:0051656//establishment of organelle localization;GO:0071840//cellular component organization or biogenesis;GO:0009…
101245034	XM_010315475.2	2892	0.17	0.916	2.41689	2.82409e-32	6.80502e-32	K19613//leucine-rich repeat protein SHOC2;K13420//LRR receptor-like serine/threonine-protein kinase FLS2 [EC:2.7.11.1]+ko04626//Plant-pathogen interaction+ko04016//MAPK signaling pathway - plant
101245044	XM_004236054.3,XM_010320604.2	5212	1.25	0.25	-2.27808	6.76998e-40	1.49298e-39	K10401//kinesin family member 18/19;K10401//kinesin family member 18/19	GO:0006928//movement of cell or subcellular component;GO:0009987//cellular process;GO:0007018//microtubule-based movement;GO:0007017//microtubule-based process;GO:0044424//intracellular part;GO:0044422//organelle part;GO:0005623//cell;GO:0005856//cytoskeleton;GO:0005874//microtubule;GO:0099512//supramolecular fiber;GO:0043229//intracellular organelle;GO:0099080//supramolecular complex;GO:0043232/…
101245050	XM_010320935.1,BGI_novel_T005641	6366	17.19	65.233	1.93283	0	0	K10703//very-long-chain (3R)-3-hydroxyacyl-CoA dehydratase [EC:4.2.1.134]+ko01110//Biosynthesis of secondary metabolites+ko00062//Fatty acid elongation+ko01212//Fatty acid metabolism+ko01040//Biosynthesis of unsaturated fatty acids;K10703//very-long-chain (3R)-3-hydroxyacyl-CoA dehydratase [EC:4.2.1.134]+ko01110//Biosynthesis of secondary metabolites+ko00062//Fatty acid elongation+ko01212//Fatty …	GO:0046467//membrane lipid biosynthetic process;GO:0006629//lipid metabolic process;GO:0044255//cellular lipid metabolic process;GO:1901576//organic substance biosynthetic process;GO:0030148//sphingolipid biosynthetic process;GO:0016053//organic acid biosynthetic process;GO:0044281//small molecule metabolic process;GO:0006082//organic acid metabolic process;GO:0044249//cellular biosynthetic proce…
101245051	XM_019213224.1	3513	0.03	0.15	2.26488	1.89534e-05	7.44997e-05	K01246//DNA-3-methyladenine glycosylase I [EC:3.2.2.20]+ko03410//Base excision repair	GO:0006259//DNA metabolic process;GO:0008152//metabolic process;GO:0006284//base-excision repair;GO:0044237//cellular metabolic process;GO:1901360//organic cyclic compound metabolic process;GO:0051716//cellular response to stimulus;GO:0006139//nucleobase-containing compound metabolic process;GO:0006281//DNA repair;GO:0071704//organic substance metabolic process;GO:0006725//cellular aromatic compo…
101245070	XM_004242231.3	5275	0.343	4.616	3.74659	2.01232e-194	1.70991e-194	K13783//MFS transporter, OPA family, solute carrier family 37 (glycerol-3-phosphate transporter), member 1/2	GO:0051179//localization;GO:0051234//establishment of localization;GO:0055085//transmembrane transport;GO:0006810//transport;GO:0016020//membrane;GO:0044425//membrane part;GO:0016021//integral component of membrane;GO:0031224//intrinsic component of membrane;GO:0005215//transporter activity;
101245079	XM_010326305.2,BGI_novel_T009854,BGI_novel_T009853	5279	0.31	1.09	1.78551	2.44888e-45	5.08658e-45	K12818//ATP-dependent RNA helicase DHX8/PRP22 [EC:3.6.4.13]+ko03040//Spliceosome;K15078//structure-specific endonuclease subunit SLX1 [EC:3.6.1.-];K19613//leucine-rich repeat protein SHOC2;K12818//ATP-dependent RNA helicase DHX8/PRP22 [EC:3.6.4.13]+ko03040//Spliceosome;K15078//structure-specific endonuclease subunit SLX1 [EC:3.6.1.-];K12818//ATP-dependent RNA helicase DHX8/PRP22 [EC:3.6.4.13]+ko0…
101245083	XM_004245682.3	678	0.57	0.036	-3.85924	3.05418e-08	1.1012e-07	K11855//ubiquitin carboxyl-terminal hydrolase 36/42 [EC:3.4.19.12]
101245084	BGI_novel_T010537,XM_010327213.2,XM_004245766.3	1994	3.78	115.89	4.92845	0	0		GO:0044425//membrane part;GO:0016020//membrane;GO:0031224//intrinsic component of membrane;GO:0016021//integral component of membrane;
101245087	XM_004246346.3	3786	0.25	0.913	1.85852	1.66833e-16	5.03887e-16	K14638//solute carrier family 15 (peptide/histidine transporter), member 3/4	GO:0071702//organic substance transport;GO:0015833//peptide transport;GO:0051234//establishment of localization;GO:0006810//transport;GO:0071705//nitrogen compound transport;GO:0006857//oligopeptide transport;GO:0042886//amide transport;GO:0051179//localization;GO:0016021//integral component of membrane;GO:0016020//membrane;GO:0031224//intrinsic component of membrane;GO:0044425//membrane part;GO:…
101245104	BGI_novel_T002040,XM_004231008.3	5867	21.753	70.856	1.78568	0	0	K01102//pyruvate dehydrogenase phosphatase [EC:3.1.3.43];K01102//pyruvate dehydrogenase phosphatase [EC:3.1.3.43]	GO:0043167//ion binding;GO:0003824//catalytic activity;GO:0016787//hydrolase activity;GO:0046872//metal ion binding;GO:0042578//phosphoric ester hydrolase activity;GO:0004722//protein serine/threonine phosphatase activity;GO:0016788//hydrolase activity, acting on ester bonds;GO:0016791//phosphatase activity;GO:0004721//phosphoprotein phosphatase activity;GO:0043169//cation binding;GO:0005488//bin…
101245111	XM_004231739.3	950	3.746	1.573	-1.20409	9.42517e-13	3.0576e-12		GO:0016020//membrane;GO:0044425//membrane part;GO:0031226//intrinsic component of plasma membrane;GO:0046658//anchored component of plasma membrane;GO:0005886//plasma membrane;GO:0044464//cell part;GO:0005623//cell;GO:0071944//cell periphery;GO:0016021//integral component of membrane;GO:0044459//plasma membrane part;GO:0031224//intrinsic component of membrane;GO:0031225//anchored component of mem…
101245115	XM_004249844.3	1905	0.763	0.126	-2.5931	2.87968e-18	8.42233e-18	K01051//pectinesterase [EC:3.1.1.11]+ko00040//Pentose and glucuronate interconversions+ko01100//Metabolic pathways	GO:0042737//drug catabolic process;GO:0043170//macromolecule metabolic process;GO:0045488//pectin metabolic process;GO:0009987//cellular process;GO:0009056//catabolic process;GO:0010393//galacturonan metabolic process;GO:0016052//carbohydrate catabolic process;GO:0008152//metabolic process;GO:0005976//polysaccharide metabolic process;GO:0042545//cell wall modification;GO:0016043//cellular compone…
101245116	XM_004232228.3	3142	423.396	161.376	-1.37273	0	0	K01609//indole-3-glycerol phosphate synthase [EC:4.1.1.48]+ko01230//Biosynthesis of amino acids+ko01100//Metabolic pathways+ko01110//Biosynthesis of secondary metabolites+ko00400//Phenylalanine, tyrosine and tryptophan biosynthesis	GO:0006812//cation transport;GO:0006811//ion transport;GO:0051179//localization;GO:0010033//response to organic substance;GO:0009725//response to hormone;GO:0009719//response to endogenous stimulus;GO:0006810//transport;GO:0050896//response to stimulus;GO:0009735//response to cytokinin;GO:0030001//metal ion transport;GO:0042221//response to chemical;GO:0051234//establishment of localization;GO:00…
101245117	NM_001346278.1	7059	26.23	99.58	1.92398	0	0	K07889//Ras-related protein Rab-5C+ko04144//Endocytosis+ko04145//Phagosome	GO:0051179//localization;GO:0016192//vesicle-mediated transport;GO:0016482//cytosolic transport;GO:0016197//endosomal transport;GO:0006810//transport;GO:0051234//establishment of localization;GO:0051641//cellular localization;GO:0051649//establishment of localization in cell;GO:0046907//intracellular transport;GO:0005829//cytosol;GO:0005622//intracellular;GO:0044444//cytoplasmic part;GO:0005737//…
101245121	XM_004233150.3,BGI_novel_T002546	44316	3383.71	802.343	-2.05607	0	0	K02694//photosystem I subunit III+ko01100//Metabolic pathways+ko00195//Photosynthesis;K02694//photosystem I subunit III+ko01100//Metabolic pathways+ko00195//Photosynthesis	GO:0008152//metabolic process;GO:0009987//cellular process;GO:0015979//photosynthesis;GO:0044237//cellular metabolic process;GO:0044425//membrane part;GO:0009521//photosystem;GO:0005623//cell;GO:0034357//photosynthetic membrane;GO:0032991//macromolecular complex;GO:0009579//thylakoid;GO:0009538//photosystem I reaction center;GO:0044436//thylakoid part;GO:0031224//intrinsic component of membrane;G…
101245129	XM_004234020.3	3466	18.16	0.496	-5.20272	0	0	K00679//phospholipid:diacylglycerol acyltransferase [EC:2.3.1.158]+ko00561//Glycerolipid metabolism;K17604//zinc finger SWIM domain-containing protein 3;K10691//E3 ubiquitin-protein ligase UBR4 [EC:2.3.2.27];K14209//solute carrier family 36 (proton-coupled amino acid transporter);K01188//beta-glucosidase [EC:3.2.1.21]+ko01100//Metabolic pathways+ko00500//Starch and sucrose metabolism+ko01110//Bio…	GO:0016787//hydrolase activity;GO:0003824//catalytic activity;GO:0016788//hydrolase activity, acting on ester bonds;
101245140	XM_004234834.1	981	0.33	0.116	-1.50118	0.000850101	0.00359798	K03260//translation initiation factor 4G+ko03013//RNA transport;K12447//UDP-sugar pyrophosphorylase [EC:2.7.7.64]+ko00520//Amino sugar and nucleotide sugar metabolism+ko00040//Pentose and glucuronate interconversions+ko01100//Metabolic pathways+ko00052//Galactose metabolism+ko00053//Ascorbate and aldarate metabolism;K19619//tyrosyl-DNA phosphodiesterase 2 [EC:3.1.4.-];K03515//DNA repair protein R…
101245142	BGI_novel_T004568,XM_010319964.2,XM_010319963.2	10697	57.93	22.5	-1.36903	0	0		GO:0055082//cellular chemical homeostasis;GO:0098660//inorganic ion transmembrane transport;GO:0098771//inorganic ion homeostasis;GO:0055076//transition metal ion homeostasis;GO:0097577//sequestering of iron ion;GO:0042221//response to chemical;GO:0006873//cellular ion homeostasis;GO:0042592//homeostatic process;GO:0010035//response to inorganic substance;GO:0030026//cellular manganese ion homeos…
101245143	XM_004252802.3	3202	1.413	0.206	-2.76075	3.14304e-62	5.56181e-62	K19613//leucine-rich repeat protein SHOC2;K13420//LRR receptor-like serine/threonine-protein kinase FLS2 [EC:2.7.11.1]+ko04626//Plant-pathogen interaction+ko04016//MAPK signaling pathway - plant;K13466//EIX receptor 1/2+ko04626//Plant-pathogen interaction	GO:0031224//intrinsic component of membrane;GO:0016020//membrane;GO:0044425//membrane part;GO:0016021//integral component of membrane;
101245149	XM_004236902.3,BGI_novel_T005444	11223	10.056	74.323	2.8796	0	0	K01595//phosphoenolpyruvate carboxylase [EC:4.1.1.31]+ko01100//Metabolic pathways+ko00710//Carbon fixation in photosynthetic organisms+ko00620//Pyruvate metabolism+ko01200//Carbon metabolism;K01595//phosphoenolpyruvate carboxylase [EC:4.1.1.31]+ko01100//Metabolic pathways+ko00710//Carbon fixation in photosynthetic organisms+ko00620//Pyruvate metabolism+ko01200//Carbon metabolism	GO:0006082//organic acid metabolic process;GO:0055114//oxidation-reduction process;GO:0009987//cellular process;GO:0072350//tricarboxylic acid metabolic process;GO:0045333//cellular respiration;GO:0044281//small molecule metabolic process;GO:0009060//aerobic respiration;GO:0043436//oxoacid metabolic process;GO:0071704//organic substance metabolic process;GO:0006091//generation of precursor metabo…
101245151	XM_010320966.2,XM_004237108.3	5786	11.6	24.183	1.05413	0	0
101245156	BGI_novel_T006308,XM_004237999.2,BGI_novel_T006310,BGI_novel_T006309	4333	10.716	26.873	1.30223	0	0	K00854//xylulokinase [EC:2.7.1.17]+ko00040//Pentose and glucuronate interconversions+ko01100//Metabolic pathways;K00854//xylulokinase [EC:2.7.1.17]+ko00040//Pentose and glucuronate interconversions+ko01100//Metabolic pathways;K00854//xylulokinase [EC:2.7.1.17]+ko00040//Pentose and glucuronate interconversions+ko01100//Metabolic pathways;K00854//xylulokinase [EC:2.7.1.17]+ko00040//Pentose and gluc…	GO:0005975//carbohydrate metabolic process;GO:0071704//organic substance metabolic process;GO:0044238//primary metabolic process;GO:0008152//metabolic process;GO:0016301//kinase activity;GO:0003824//catalytic activity;GO:0016773//phosphotransferase activity, alcohol group as acceptor;GO:0016772//transferase activity, transferring phosphorus-containing groups;GO:0016740//transferase activity;
101245157	NM_001346184.1	1539	3.786	0.09	-5.34983	5.18162e-91	7.38861e-91	K13051//beta-aspartyl-peptidase (threonine type) [EC:3.4.19.5]	GO:0003824//catalytic activity;GO:0016810//hydrolase activity, acting on carbon-nitrogen (but not peptide) bonds;GO:0016811//hydrolase activity, acting on carbon-nitrogen (but not peptide) bonds, in linear amides;GO:0016787//hydrolase activity;
101245158	XM_004238162.3,XM_004238161.3	1958	0.133	0.993	2.91939	1.99596e-16	6.03858e-16		GO:0031224//intrinsic component of membrane;GO:0044425//membrane part;GO:0016020//membrane;GO:0016021//integral component of membrane;
101245159	XM_004238247.3	1482	1.63	7.95	2.2929	3.01971e-62	5.34288e-62
101245160	XM_010322186.2	4422	0.586	1.446	1.30921	6.153e-30	1.52693e-29	K06180//23S rRNA pseudouridine1911/1915/1917 synthase [EC:5.4.99.23];K17710//pentatricopeptide repeat domain-containing protein 1;K15271//ATP-dependent DNA helicase HFM1/MER3 [EC:3.6.4.12];K17285//selenium-binding protein 1	GO:0046483//heterocycle metabolic process;GO:0009987//cellular process;GO:0044238//primary metabolic process;GO:0044237//cellular metabolic process;GO:0043170//macromolecule metabolic process;GO:0090304//nucleic acid metabolic process;GO:0006807//nitrogen compound metabolic process;GO:0044260//cellular macromolecule metabolic process;GO:0008152//metabolic process;GO:0071704//organic substance met…
101245163	XM_010322388.2,XM_004238765.3	2014	193.426	88.25	-1.11497	0	0	K08901//photosystem II oxygen-evolving enhancer protein 3+ko01100//Metabolic pathways+ko00195//Photosynthesis;K08901//photosystem II oxygen-evolving enhancer protein 3+ko01100//Metabolic pathways+ko00195//Photosynthesis	GO:0015979//photosynthesis;GO:0009987//cellular process;GO:0044237//cellular metabolic process;GO:0008152//metabolic process;GO:0009521//photosystem;GO:0009654//photosystem II oxygen evolving complex;GO:0034357//photosynthetic membrane;GO:0009579//thylakoid;GO:0042651//thylakoid membrane;GO:0044425//membrane part;GO:0032991//macromolecular complex;GO:0044424//intracellular part;GO:0044436//thylak…
101245181	XM_004243148.3	1753	0.69	0.233	-1.53731	2.03248e-06	7.73316e-06	K00799//glutathione S-transferase [EC:2.5.1.18]+ko00480//Glutathione metabolism	GO:0044237//cellular metabolic process;GO:0009404//toxin metabolic process;GO:0044248//cellular catabolic process;GO:0098754//detoxification;GO:0009987//cellular process;GO:1901564//organonitrogen compound metabolic process;GO:0050896//response to stimulus;GO:0090487//secondary metabolite catabolic process;GO:0009056//catabolic process;GO:0042221//response to chemical;GO:0008152//metabolic proces…
101245182	XM_004243474.3	7878	4	1.19	-1.73649	2.7644e-70	4.58281e-70	K00895//diphosphate-dependent phosphofructokinase [EC:2.7.1.90]+ko00010//Glycolysis / Gluconeogenesis+ko00030//Pentose phosphate pathway+ko01100//Metabolic pathways+ko00051//Fructose and mannose metabolism+ko01110//Biosynthesis of secondary metabolites	GO:0006793//phosphorus metabolic process;GO:0009987//cellular process;GO:0044237//cellular metabolic process;GO:0019637//organophosphate metabolic process;GO:0006002//fructose 6-phosphate metabolic process;GO:0008152//metabolic process;GO:1901135//carbohydrate derivative metabolic process;GO:0071704//organic substance metabolic process;GO:0006796//phosphate-containing compound metabolic process;G…
101245189	XM_004245087.3	2978	5.12	0.166	-4.88593	2.71211e-135	2.98549e-135	K08850//aurora kinase, other [EC:2.7.11.1]	GO:0016043//cellular component organization;GO:1903047//mitotic cell cycle process;GO:0000226//microtubule cytoskeleton organization;GO:0071840//cellular component organization or biogenesis;GO:0051302//regulation of cell division;GO:0007051//spindle organization;GO:0022402//cell cycle process;GO:0007052//mitotic spindle organization;GO:0050789//regulation of biological process;GO:0006996//organe…
101245190	XM_004245514.2	1384	0.073	0.78	3.41689	8.21513e-12	2.71848e-11	K03239//translation initiation factor eIF-2B subunit alpha+ko03013//RNA transport
101245191	XM_004245852.3	1052	3.23	15.296	2.24132	3.96818e-161	3.87782e-161
101245199	BGI_novel_T000661,BGI_novel_T000659,BGI_novel_T000660,XM_010324691.2,XM_004229438.3	4785	2.593	0.843	-1.60859	1.8701e-54	3.55896e-54
101245200	NM_001331174.1	3160	143.193	56.803	-1.32556	0	0	K01669//deoxyribodipyrimidine photo-lyase [EC:4.1.99.3]
101245202	XM_004247600.3	1863	0.356	0.11	-1.7124	0.000281255	0.00116286		GO:0046983//protein dimerization activity;GO:0005515//protein binding;GO:0005488//binding;
101245207	XM_004248056.3	1337	30.483	0.22	-7.07881	0	0
101245208	XM_004248311.3	1681	0.023	0.176	3.00185	0.000140354	0.000572601	K09422//transcription factor MYB, plant	GO:1903506//regulation of nucleic acid-templated transcription;GO:0048869//cellular developmental process;GO:0065007//biological regulation;GO:0031323//regulation of cellular metabolic process;GO:0051252//regulation of RNA metabolic process;GO:0051171//regulation of nitrogen compound metabolic process;GO:0019219//regulation of nucleobase-containing compound metabolic process;GO:0006355//regulatio…
101245220	NM_001317822.1	2189	64.173	223.836	1.79543	0	0	K15397//3-ketoacyl-CoA synthase [EC:2.3.1.199]+ko01110//Biosynthesis of secondary metabolites+ko00062//Fatty acid elongation	GO:0071704//organic substance metabolic process;GO:0072330//monocarboxylic acid biosynthetic process;GO:1901576//organic substance biosynthetic process;GO:0046394//carboxylic acid biosynthetic process;GO:0016053//organic acid biosynthetic process;GO:0008610//lipid biosynthetic process;GO:0043436//oxoacid metabolic process;GO:0044283//small molecule biosynthetic process;GO:0008152//metabolic proce…
101245221	BGI_novel_T002885,XM_004232636.3	7303	3.663	1.453	-1.29363	6.65325e-52	1.29758e-51	K04730//interleukin-1 receptor-associated kinase 1 [EC:2.7.11.1];K04733//interleukin-1 receptor-associated kinase 4 [EC:2.7.11.1];K13436//pto-interacting protein 1 [EC:2.7.11.1]+ko04626//Plant-pathogen interaction;K04730//interleukin-1 receptor-associated kinase 1 [EC:2.7.11.1];K04733//interleukin-1 receptor-associated kinase 4 [EC:2.7.11.1]	GO:0006796//phosphate-containing compound metabolic process;GO:0008152//metabolic process;GO:1901564//organonitrogen compound metabolic process;GO:0050896//response to stimulus;GO:0019538//protein metabolic process;GO:0016310//phosphorylation;GO:0043170//macromolecule metabolic process;GO:0023052//signaling;GO:0051716//cellular response to stimulus;GO:0006807//nitrogen compound metabolic process;…
101245224	XM_004233404.3	5944	517.453	1256.94	1.28452	0	0
101245226	XM_004233634.3	1932	0.006	0.473	6.11733	5.63831e-18	1.6565e-17	K03094//S-phase kinase-associated protein 1+ko04141//Protein processing in endoplasmic reticulum+ko04120//Ubiquitin mediated proteolysis;K13126//polyadenylate-binding protein+ko03015//mRNA surveillance pathway+ko03018//RNA degradation+ko03013//RNA transport	GO:0031323//regulation of cellular metabolic process;GO:0097659//nucleic acid-templated transcription;GO:0050789//regulation of biological process;GO:0019219//regulation of nucleobase-containing compound metabolic process;GO:0034645//cellular macromolecule biosynthetic process;GO:1901576//organic substance biosynthetic process;GO:0032774//RNA biosynthetic process;GO:2001141//regulation of RNA bio…
101245233	BGI_novel_T004508,NM_001346835.1	1348	0.116	1.056	3.1965	5.39791e-21	1.5148e-20	K09422//transcription factor MYB, plant;K09422//transcription factor MYB, plant	GO:0031323//regulation of cellular metabolic process;GO:0051171//regulation of nitrogen compound metabolic process;GO:0048869//cellular developmental process;GO:0006355//regulation of transcription, DNA-templated;GO:0009987//cellular process;GO:0065007//biological regulation;GO:0031326//regulation of cellular biosynthetic process;GO:0032502//developmental process;GO:0060255//regulation of macromo…
101245235	XM_004235310.3	1237	0.62	0.166	-1.8644	2.97231e-05	0.00011776	K17279//receptor expression-enhancing protein 5/6	GO:0016021//integral component of membrane;GO:0031224//intrinsic component of membrane;GO:0016020//membrane;GO:0044425//membrane part;
101245237	XM_004252739.3,XM_004252740.3,XM_010316334.2,XM_010316335.2,XM_010316333.2	4251	0.99	5.5	2.49255	1.05902e-79	1.63287e-79	K14399//polyribonucleotide 5'-hydroxyl-kinase [EC:2.7.1.78]+ko03015//mRNA surveillance pathway;K19996//phosphatidylinositol transfer protein SFH5;K14399//polyribonucleotide 5'-hydroxyl-kinase [EC:2.7.1.78]+ko03015//mRNA surveillance pathway;K19996//phosphatidylinositol transfer protein SFH5;K14399//polyribonucleotide 5'-hydroxyl-kinase [EC:2.7.1.78]+ko03015//mRNA surveillance pathway;K19996//phos…	GO:0005623//cell;GO:0005622//intracellular;GO:0044464//cell part;GO:0005215//transporter activity;
101245241	XM_004253060.3	5596	0.356	0.763	1.10508	1.50313e-08	5.37578e-08	K14638//solute carrier family 15 (peptide/histidine transporter), member 3/4	GO:0051234//establishment of localization;GO:0006857//oligopeptide transport;GO:0015833//peptide transport;GO:0051179//localization;GO:0071705//nitrogen compound transport;GO:0071702//organic substance transport;GO:0006810//transport;GO:0042886//amide transport;GO:0031224//intrinsic component of membrane;GO:0044425//membrane part;GO:0016021//integral component of membrane;GO:0016020//membrane;GO:…
101245242	BGI_novel_T005132,XM_019213155.1,XM_004235726.3	5205	0.456	24.483	5.73103	0	0	K02563//UDP-N-acetylglucosamine--N-acetylmuramyl-(pentapeptide) pyrophosphoryl-undecaprenol N-acetylglucosamine transferase [EC:2.4.1.227]+ko01502//Vancomycin resistance+ko01100//Metabolic pathways;K02563//UDP-N-acetylglucosamine--N-acetylmuramyl-(pentapeptide) pyrophosphoryl-undecaprenol N-acetylglucosamine transferase [EC:2.4.1.227]+ko01502//Vancomycin resistance+ko01100//Metabolic pathways;K02…	GO:0017171//serine hydrolase activity;GO:0140096//catalytic activity, acting on a protein;GO:0004175//endopeptidase activity;GO:0016787//hydrolase activity;GO:0070011//peptidase activity, acting on L-amino acid peptides;GO:0003824//catalytic activity;GO:0004252//serine-type endopeptidase activity;GO:0008233//peptidase activity;GO:0008236//serine-type peptidase activity;
101245244	XM_010320721.2,BGI_novel_T004768	10364	155.073	72.37	-1.09438	0	0	K02358//elongation factor Tu;K02358//elongation factor Tu	GO:0009536//plastid;GO:0005623//cell;GO:0005737//cytoplasm;GO:0043229//intracellular organelle;GO:0043227//membrane-bounded organelle;GO:0009507//chloroplast;GO:0005622//intracellular;GO:0043226//organelle;GO:0043231//intracellular membrane-bounded organelle;GO:0044464//cell part;GO:0044424//intracellular part;GO:0044444//cytoplasmic part;GO:0017076//purine nucleotide binding;GO:0005525//GTP bind…
101245247	XM_004237307.3	815	3.813	0.903	-2.05829	2.53836e-29	6.34031e-29	K13448//calcium-binding protein CML+ko04626//Plant-pathogen interaction	GO:0005509//calcium ion binding;GO:0043169//cation binding;GO:0005488//binding;GO:0046872//metal ion binding;GO:0043167//ion binding;
101245251	XM_004238487.3	1971	2.433	0.93	-1.36082	2.585e-25	6.81812e-25		GO:0044425//membrane part;GO:0016020//membrane;GO:0031224//intrinsic component of membrane;GO:0016021//integral component of membrane;GO:0016757//transferase activity, transferring glycosyl groups;GO:0003824//catalytic activity;GO:0016740//transferase activity;
101245255	XM_004239596.3,BGI_novel_T007519	3131	0.216	0.5	1.36167	1.5732e-05	6.16406e-05	K04078//chaperonin GroES
101245256	XM_010323156.2,BGI_novel_T007378,BGI_novel_T007379,XM_004239937.3	8367	6.626	15.083	1.17253	1.14179e-112	1.41858e-112	K01805//xylose isomerase [EC:5.3.1.5]+ko00040//Pentose and glucuronate interconversions+ko01100//Metabolic pathways+ko00051//Fructose and mannose metabolism;K01805//xylose isomerase [EC:5.3.1.5]+ko00040//Pentose and glucuronate interconversions+ko01100//Metabolic pathways+ko00051//Fructose and mannose metabolism;K01805//xylose isomerase [EC:5.3.1.5]+ko00040//Pentose and glucuronate interconversio…	GO:0071704//organic substance metabolic process;GO:0044255//cellular lipid metabolic process;GO:0008152//metabolic process;GO:0044237//cellular metabolic process;GO:0006629//lipid metabolic process;GO:0009987//cellular process;GO:0044238//primary metabolic process;GO:0016788//hydrolase activity, acting on ester bonds;GO:0003824//catalytic activity;GO:0052689//carboxylic ester hydrolase activity;G…
101245258	XM_004240863.3	5504	7.833	21.476	1.4436	0	0	K04733//interleukin-1 receptor-associated kinase 4 [EC:2.7.11.1]	GO:0043170//macromolecule metabolic process;GO:0006807//nitrogen compound metabolic process;GO:0023052//signaling;GO:0019538//protein metabolic process;GO:0006468//protein phosphorylation;GO:0044267//cellular protein metabolic process;GO:0044238//primary metabolic process;GO:0043412//macromolecule modification;GO:0050794//regulation of cellular process;GO:0008152//metabolic process;GO:0071704//or…
101245260	XM_004241249.3,XM_010324118.2,XM_010324119.2,XM_010324117.2	4156	91.023	289.806	1.66909	0	0	K14838//nucleolar protein 15;K14838//nucleolar protein 15;K14838//nucleolar protein 15;K14838//nucleolar protein 15	GO:0005488//binding;GO:0097159//organic cyclic compound binding;GO:0003676//nucleic acid binding;GO:0003723//RNA binding;GO:1901363//heterocyclic compound binding;
101245262	XM_004241421.2	2429	3.083	6.87	1.16163	1.4981e-47	3.04618e-47	K12309//beta-galactosidase [EC:3.2.1.23]+ko00600//Sphingolipid metabolism+ko00604//Glycosphingolipid biosynthesis - ganglio series+ko00531//Glycosaminoglycan degradation+ko00511//Other glycan degradation+ko01100//Metabolic pathways+ko00052//Galactose metabolism;K14794//ribosomal RNA-processing protein 12	GO:0097159//organic cyclic compound binding;GO:0003676//nucleic acid binding;GO:0043169//cation binding;GO:0046872//metal ion binding;GO:0005488//binding;GO:1901363//heterocyclic compound binding;GO:0043167//ion binding;
101245263	XM_010324317.2	2772	11.033	2.82	-1.95699	6.82562e-155	6.85658e-155	K17964//leucine-rich PPR motif-containing protein, mitochondrial	GO:0016020//membrane;GO:0044425//membrane part;GO:0016021//integral component of membrane;GO:0031224//intrinsic component of membrane;
101245265	XM_004242084.2	3555	3.503	0.173	-4.28008	4.84079e-159	4.77649e-159
101245266	XM_019214417.1,XM_010324834.2,XM_019214415.1,XM_019214416.1,BGI_novel_T008560	9688	0.99	0.326	-1.55289	2.66716e-47	5.43874e-47	K00232//acyl-CoA oxidase [EC:1.3.3.6]+ko04146//Peroxisome+ko00592//alpha-Linolenic acid metabolism+ko01100//Metabolic pathways+ko01110//Biosynthesis of secondary metabolites+ko01212//Fatty acid metabolism+ko01040//Biosynthesis of unsaturated fatty acids+ko00071//Fatty acid degradation;K08343//ubiquitin-like-conjugating enzyme ATG3+ko04136//Autophagy - other;K21249//UV radiation resistance-associa…
101245267	XM_019214893.1,BGI_novel_T008699,XM_004242935.3,XM_019214894.1,BGI_novel_T008700	14859	2.916	7.303	1.19319	8.0445e-139	8.70274e-139	K18080//tensin;K02184//formin 2;K02184//formin 2;K18080//tensin;K02184//formin 2;K18080//tensin;K18080//tensin;K02184//formin 2;K02184//formin 2
101245270	XM_010326093.2,XM_004244233.3	3579	11.353	5.11	-1.1442	1.39107e-71	2.28133e-71
101245281	BGI_novel_T000044,XM_004228655.3,BGI_novel_T000045	3594	4.02	11.183	1.48911	1.81676e-72	2.95884e-72	K17991//peroxygenase [EC:1.11.2.3]+ko00073//Cutin, suberine and wax biosynthesis;K17991//peroxygenase [EC:1.11.2.3]+ko00073//Cutin, suberine and wax biosynthesis;K17991//peroxygenase [EC:1.11.2.3]+ko00073//Cutin, suberine and wax biosynthesis
101245282	BGI_novel_T011014,XM_004246265.3,BGI_novel_T011013	5073	2.953	52.463	4.13045	0	0	K15285//solute carrier family 35, member E3;K15285//solute carrier family 35, member E3;K15285//solute carrier family 35, member E3
101245290	XM_004247517.3	1809	39.416	83.666	1.09093	3.11409e-175	2.85654e-175		GO:0003824//catalytic activity;GO:0016829//lyase activity;
101245293	XM_004230247.3	7310	35.306	12.566	-1.48663	0	0	K00382//dihydrolipoamide dehydrogenase [EC:1.8.1.4]+ko00010//Glycolysis / Gluconeogenesis+ko00020//Citrate cycle (TCA cycle)+ko00280//Valine, leucine and isoleucine degradation+ko00640//Propanoate metabolism+ko01100//Metabolic pathways+ko01110//Biosynthesis of secondary metabolites+ko00260//Glycine, serine and threonine metabolism+ko00620//Pyruvate metabolism+ko01200//Carbon metabolism+ko00630//G…	GO:0045454//cell redox homeostasis;GO:0019725//cellular homeostasis;GO:0009987//cellular process;GO:0050789//regulation of biological process;GO:0050794//regulation of cellular process;GO:0042592//homeostatic process;GO:0065008//regulation of biological quality;GO:0065007//biological regulation;GO:0005623//cell;GO:0016667//oxidoreductase activity, acting on a sulfur group of donors;GO:0050662//co…
101245299	XM_004248512.3	3382	501.97	163.993	-1.60262	0	0	K00615//transketolase [EC:2.2.1.1]+ko00030//Pentose phosphate pathway+ko01230//Biosynthesis of amino acids+ko01100//Metabolic pathways+ko01110//Biosynthesis of secondary metabolites+ko00710//Carbon fixation in photosynthetic organisms+ko01200//Carbon metabolism	GO:0005975//carbohydrate metabolic process;GO:0019253//reductive pentose-phosphate cycle;GO:0008152//metabolic process;GO:0009987//cellular process;GO:1901576//organic substance biosynthetic process;GO:0009058//biosynthetic process;GO:0044238//primary metabolic process;GO:0016051//carbohydrate biosynthetic process;GO:0019685//photosynthesis, dark reaction;GO:0015977//carbon fixation;GO:0015979//p…
101245301	NM_001320213.1,BGI_novel_T002000	5194	479.836	4778.11	3.31284	0	0	K20887//xyloglucan glycosyltransferase 4 [EC:2.4.1.-];K03860//phosphatidylinositol glycan, class Q+ko01100//Metabolic pathways+ko00563//Glycosylphosphatidylinositol (GPI)-anchor biosynthesis;K20887//xyloglucan glycosyltransferase 4 [EC:2.4.1.-];K03860//phosphatidylinositol glycan, class Q+ko01100//Metabolic pathways+ko00563//Glycosylphosphatidylinositol (GPI)-anchor biosynthesis	GO:0050896//response to stimulus;GO:0006950//response to stress;GO:0006952//defense response;GO:0005576//extracellular region;GO:0005618//cell wall;GO:0030312//external encapsulating structure;GO:0044464//cell part;GO:0005623//cell;GO:0071944//cell periphery;
101245302	BGI_novel_T012278,XM_010329141.2,BGI_novel_T012275,BGI_novel_T012277,XM_010329142.2,XM_010329143.2,BGI_novel_T012276,XM_004248684.2,XM_010329144.2	7567	99.696	41.143	-1.2706	0	0	K08956//AFG3 family protein [EC:3.4.24.-];K17525//chitinase domain-containing protein 1;K08956//AFG3 family protein [EC:3.4.24.-];K17525//chitinase domain-containing protein 1;K08956//AFG3 family protein [EC:3.4.24.-];K17525//chitinase domain-containing protein 1;K08956//AFG3 family protein [EC:3.4.24.-];K01256//aminopeptidase N [EC:3.4.11.2]+ko01100//Metabolic pathways+ko00480//Glutathione metab…	GO:0043226//organelle;GO:0044422//organelle part;GO:0031976//plastid thylakoid;GO:0005623//cell;GO:0044435//plastid part;GO:0031967//organelle envelope;GO:0009579//thylakoid;GO:0044436//thylakoid part;GO:0031975//envelope;GO:0043229//intracellular organelle;GO:0044444//cytoplasmic part;GO:0044424//intracellular part;GO:0044464//cell part;GO:0005622//intracellular;GO:0044446//intracellular organel…
101245305	XM_004248918.1	1561	0.063	0.27	2.08591	0.000913639	0.00387769	K15172//transcription elongation factor SPT5;K16196//eukaryotic translation initiation factor 2-alpha kinase 4 [EC:2.7.11.1]+ko04141//Protein processing in endoplasmic reticulum;K14309//nuclear pore complex protein Nup93+ko03013//RNA transport;K18667//activating signal cointegrator complex subunit 2;K01148//poly(A)-specific ribonuclease [EC:3.1.13.4]+ko03018//RNA degradation
101245309	NM_001321132.1	820	0.333	0	-4.9925	7.54382e-06	2.92437e-05
101245312	BGI_novel_T012922,BGI_novel_T012915,BGI_novel_T012920,BGI_novel_T012917,XM_004250095.3,BGI_novel_T012921,BGI_novel_T012918,BGI_novel_T012919,BGI_novel_T012916	11162	3.186	6.876	1.07626	1.27678e-94	1.77303e-94	K05310//ethanolaminephosphotransferase [EC:2.7.-.-]+ko00563//Glycosylphosphatidylinositol (GPI)-anchor biosynthesis;K05310//ethanolaminephosphotransferase [EC:2.7.-.-]+ko00563//Glycosylphosphatidylinositol (GPI)-anchor biosynthesis;K05310//ethanolaminephosphotransferase [EC:2.7.-.-]+ko00563//Glycosylphosphatidylinositol (GPI)-anchor biosynthesis;K05310//ethanolaminephosphotransferase [EC:2.7.-.-]…	GO:0019538//protein metabolic process;GO:0009247//glycolipid biosynthetic process;GO:0044267//cellular protein metabolic process;GO:0045017//glycerolipid biosynthetic process;GO:0009058//biosynthetic process;GO:0043412//macromolecule modification;GO:1903509//liposaccharide metabolic process;GO:0008654//phospholipid biosynthetic process;GO:1901137//carbohydrate derivative biosynthetic process;GO:1…
101245313	XM_004250179.3	1432	0.34	0	-6.29736	1.16543e-11	3.86706e-11	K14488//SAUR family protein+ko04075//Plant hormone signal transduction	GO:0006810//transport;GO:0009733//response to auxin;GO:0010817//regulation of hormone levels;GO:0050793//regulation of developmental process;GO:0051179//localization;GO:0048638//regulation of developmental growth;GO:0060918//auxin transport;GO:0042221//response to chemical;GO:0009914//hormone transport;GO:0050896//response to stimulus;GO:0010033//response to organic substance;GO:0050789//regulati…
101245314	XM_004250266.3	2796	3.133	0.596	-2.34775	6.39295e-50	1.27093e-49	K15285//solute carrier family 35, member E3	GO:0031224//intrinsic component of membrane;GO:0016020//membrane;GO:0016021//integral component of membrane;GO:0044425//membrane part;
101245316	NM_001308391.1	2410	1.086	0.22	-2.2763	2.286e-16	6.92136e-16	K00430//peroxidase [EC:1.11.1.7]+ko01100//Metabolic pathways+ko01110//Biosynthesis of secondary metabolites+ko00940//Phenylpropanoid biosynthesis	GO:0051187//cofactor catabolic process;GO:0044248//cellular catabolic process;GO:0044237//cellular metabolic process;GO:0072593//reactive oxygen species metabolic process;GO:0042737//drug catabolic process;GO:0006979//response to oxidative stress;GO:0051186//cofactor metabolic process;GO:0009987//cellular process;GO:0006950//response to stress;GO:0017144//drug metabolic process;GO:0042744//hydrog…
101245319	XM_004232986.3	3046	7.566	32.273	2.0844	0	0	K08332//vacuolar protein 8	GO:0043227//membrane-bounded organelle;GO:0044464//cell part;GO:0005737//cytoplasm;GO:0005634//nucleus;GO:0043229//intracellular organelle;GO:0043226//organelle;GO:0005623//cell;GO:0044424//intracellular part;GO:0043231//intracellular membrane-bounded organelle;GO:0005622//intracellular;GO:0140096//catalytic activity, acting on a protein;GO:0019787//ubiquitin-like protein transferase activity;GO:…
101245324	XM_004250960.3	6761	0.176	0.976	2.4511	5.59985e-20	1.59414e-19	K14209//solute carrier family 36 (proton-coupled amino acid transporter);K15015//solute carrier family 32 (vesicular inhibitory amino acid transporter)	GO:0006820//anion transport;GO:0098656//anion transmembrane transport;GO:0034220//ion transmembrane transport;GO:0006865//amino acid transport;GO:0055085//transmembrane transport;GO:0015711//organic anion transport;GO:1903825//organic acid transmembrane transport;GO:1905039//carboxylic acid transmembrane transport;GO:0046942//carboxylic acid transport;GO:0006810//transport;GO:0071702//organic sub…
101245325	BGI_novel_T013639,XM_004251124.2,BGI_novel_T013638	8342	4.443	10.393	1.20733	2.84397e-118	3.40573e-118	K13141//integrator complex subunit 4;K13141//integrator complex subunit 4;K13141//integrator complex subunit 4	GO:0070727//cellular macromolecule localization;GO:0042886//amide transport;GO:0051234//establishment of localization;GO:0051179//localization;GO:0071705//nitrogen compound transport;GO:0034613//cellular protein localization;GO:0033036//macromolecule localization;GO:0015833//peptide transport;GO:0046907//intracellular transport;GO:0071702//organic substance transport;GO:0008104//protein localizat…
101245331	XM_004234552.3	3837	1.933	0.52	-1.88354	2.04681e-64	3.55375e-64	K13420//LRR receptor-like serine/threonine-protein kinase FLS2 [EC:2.7.11.1]+ko04626//Plant-pathogen interaction+ko04016//MAPK signaling pathway - plant	GO:0016021//integral component of membrane;GO:0016020//membrane;GO:0044425//membrane part;GO:0031224//intrinsic component of membrane;GO:0005488//binding;GO:0016301//kinase activity;GO:0140096//catalytic activity, acting on a protein;GO:0016772//transferase activity, transferring phosphorus-containing groups;GO:0032559//adenyl ribonucleotide binding;GO:0000166//nucleotide binding;GO:0005524//ATP …
101245334	XM_004252301.3	4197	2.496	0.126	-4.28796	1.03028e-98	1.39091e-98	K14638//solute carrier family 15 (peptide/histidine transporter), member 3/4	GO:0006857//oligopeptide transport;GO:0071702//organic substance transport;GO:0051234//establishment of localization;GO:0051179//localization;GO:0015833//peptide transport;GO:0006810//transport;GO:0071705//nitrogen compound transport;GO:0042886//amide transport;GO:0031224//intrinsic component of membrane;GO:0016021//integral component of membrane;GO:0016020//membrane;GO:0044425//membrane part;GO:…
101245335	XM_019212917.1,XM_004234959.3	1720	23.28	82.163	1.81588	0	0	K07441//beta-1,4-N-acetylglucosaminyltransferase [EC:2.4.1.141]+ko00510//N-Glycan biosynthesis+ko01100//Metabolic pathways	GO:0016020//membrane;GO:0016021//integral component of membrane;GO:0044425//membrane part;GO:0031224//intrinsic component of membrane;
101245338	BGI_novel_T005211,XM_004235646.3	5671	3.2	18.286	3.09818	0	0
101245339	XM_004235808.3	1802	90.026	35.553	-1.33353	0	0	K00366//ferredoxin-nitrite reductase [EC:1.7.7.1]+ko00910//Nitrogen metabolism;K20093//DNA excision repair protein ERCC-6-like [EC:3.6.4.12]	GO:0016021//integral component of membrane;GO:0031224//intrinsic component of membrane;GO:0044425//membrane part;GO:0016020//membrane;GO:0046872//metal ion binding;GO:0043167//ion binding;GO:0043169//cation binding;GO:0046914//transition metal ion binding;GO:0005506//iron ion binding;GO:0005488//binding;
101245340	XM_004235889.3,XM_019213126.1,BGI_novel_T005018,XM_010320434.2,XM_010320435.2,XM_019213127.1,BGI_novel_T005019,XM_010320433.2,BGI_novel_T005020	11210	9.406	20.193	1.09936	5.04354e-90	7.24424e-90		GO:0051234//establishment of localization;GO:0045184//establishment of protein localization;GO:0051179//localization;GO:0071702//organic substance transport;GO:0006810//transport;GO:0042886//amide transport;GO:0008104//protein localization;GO:0016192//vesicle-mediated transport;GO:0015833//peptide transport;GO:0033036//macromolecule localization;GO:0015031//protein transport;GO:0071705//nitrogen …
101245341	XM_004253232.3,BGI_novel_T014804,BGI_novel_T014803,BGI_novel_T014802	15453	25.74	66.343	1.36453	0	0	K12446//L-arabinokinase [EC:2.7.1.46]+ko00520//Amino sugar and nucleotide sugar metabolism+ko01100//Metabolic pathways;K12446//L-arabinokinase [EC:2.7.1.46]+ko00520//Amino sugar and nucleotide sugar metabolism+ko01100//Metabolic pathways;K12446//L-arabinokinase [EC:2.7.1.46]+ko00520//Amino sugar and nucleotide sugar metabolism+ko01100//Metabolic pathways;K12446//L-arabinokinase [EC:2.7.1.46]+ko00…	GO:0016772//transferase activity, transferring phosphorus-containing groups;GO:0043168//anion binding;GO:0048029//monosaccharide binding;GO:0030554//adenyl nucleotide binding;GO:0036094//small molecule binding;GO:0032553//ribonucleotide binding;GO:0000166//nucleotide binding;GO:0032555//purine ribonucleotide binding;GO:0008144//drug binding;GO:0035639//purine ribonucleoside triphosphate binding;G…
101245344	XM_004236141.3,BGI_novel_T004817,XM_004236142.3,XM_010320663.2,XM_010320662.2	3064	37.89	89.663	1.21878	0	0
101245347	XM_010320797.1	1297	0.166	0.013	-3.81193	5.86816e-05	0.000235193	K21407//adipocyte plasma membrane-associated protein	GO:0009058//biosynthetic process;GO:0008152//metabolic process;GO:0005737//cytoplasm;GO:0005783//endoplasmic reticulum;GO:0044464//cell part;GO:0044444//cytoplasmic part;GO:0005623//cell;GO:0043226//organelle;GO:0043227//membrane-bounded organelle;GO:0012505//endomembrane system;GO:0043231//intracellular membrane-bounded organelle;GO:0043229//intracellular organelle;GO:0005622//intracellular;GO:0…
101245349	XM_004236649.3	2606	1.636	0.723	-1.15297	7.54512e-10	2.61252e-09	K13422//transcription factor MYC2+ko04016//MAPK signaling pathway - plant+ko04075//Plant hormone signal transduction	GO:0005488//binding;GO:0005515//protein binding;GO:0046983//protein dimerization activity;
101245353	XM_010321416.2,XM_010321417.2,XM_010321415.2,XM_010321414.2	6929	1.006	0.116	-3.07497	7.76247e-75	1.24016e-74	K08332//vacuolar protein 8;K10260//F-box and WD-40 domain protein 7+ko04120//Ubiquitin mediated proteolysis;K08332//vacuolar protein 8;K10260//F-box and WD-40 domain protein 7+ko04120//Ubiquitin mediated proteolysis	GO:0003824//catalytic activity;GO:0004842//ubiquitin-protein transferase activity;GO:0016740//transferase activity;GO:0140096//catalytic activity, acting on a protein;GO:0019787//ubiquitin-like protein transferase activity;
101245358	XM_004239091.3,BGI_novel_T006920,BGI_novel_T006919	6437	22.283	1.833	-3.39185	0	0	K01206//alpha-L-fucosidase [EC:3.2.1.51]+ko00511//Other glycan degradation;K01206//alpha-L-fucosidase [EC:3.2.1.51]+ko00511//Other glycan degradation;K01206//alpha-L-fucosidase [EC:3.2.1.51]+ko00511//Other glycan degradation	GO:0044425//membrane part;GO:0016020//membrane;GO:0031224//intrinsic component of membrane;GO:0016021//integral component of membrane;GO:0003824//catalytic activity;GO:0016788//hydrolase activity, acting on ester bonds;GO:0016787//hydrolase activity;
101245363	XM_004239851.3	1906	0.013	0.316	4.48728	6.62735e-07	2.48445e-06		GO:0016020//membrane;GO:0016021//integral component of membrane;GO:0031224//intrinsic component of membrane;GO:0044425//membrane part;
101245371	XM_010324586.2,XM_010324585.2,XM_010324587.2,BGI_novel_T008127	3702	1.776	0.053	-4.93345	4.06627e-82	6.16611e-82	K05607//methylglutaconyl-CoA hydratase [EC:4.2.1.18]+ko00280//Valine, leucine and isoleucine degradation+ko01100//Metabolic pathways;K05607//methylglutaconyl-CoA hydratase [EC:4.2.1.18]+ko00280//Valine, leucine and isoleucine degradation+ko01100//Metabolic pathways;K05607//methylglutaconyl-CoA hydratase [EC:4.2.1.18]+ko00280//Valine, leucine and isoleucine degradation+ko01100//Metabolic pathways
101245378	XM_004243714.3	4330	23.046	46.303	1.00815	1.53016e-251	1.06687e-251	K14848//ribosome assembly protein RRB1	GO:0043226//organelle;GO:0005634//nucleus;GO:0043231//intracellular membrane-bounded organelle;GO:0043229//intracellular organelle;GO:0005622//intracellular;GO:0044464//cell part;GO:0005623//cell;GO:0043227//membrane-bounded organelle;GO:0044424//intracellular part;
101245379	XM_004243841.3	1878	0	1.023	8.32378	1.34248e-33	3.17927e-33	K13065//shikimate O-hydroxycinnamoyltransferase [EC:2.3.1.133]+ko01100//Metabolic pathways+ko01110//Biosynthesis of secondary metabolites+ko00940//Phenylpropanoid biosynthesis+ko00941//Flavonoid biosynthesis+ko00945//Stilbenoid, diarylheptanoid and gingerol biosynthesis	GO:0016747//transferase activity, transferring acyl groups other than amino-acyl groups;GO:0003824//catalytic activity;GO:0016740//transferase activity;GO:0016746//transferase activity, transferring acyl groups;
101245380	XM_004243977.3	2473	0.173	0.586	1.73386	7.20037e-12	2.37952e-11	K13148//integrator complex subunit 11 [EC:3.1.27.-]	GO:0043170//macromolecule metabolic process;GO:0044257//cellular protein catabolic process;GO:0044267//cellular protein metabolic process;GO:0019941//modification-dependent protein catabolic process;GO:0008152//metabolic process;GO:1901575//organic substance catabolic process;GO:0009057//macromolecule catabolic process;GO:0043632//modification-dependent macromolecule catabolic process;GO:0043161/…
101245381	XM_004244060.3	832	28.646	58.36	1.03031	1.68178e-153	1.69797e-153
101245397	BGI_novel_T011434,XM_010328138.2,BGI_novel_T011433	9014	2.74	6.466	1.2709	2.75491e-66	4.71562e-66	K21444//poly(rC)-binding protein 3/4;K21444//poly(rC)-binding protein 3/4;K21444//poly(rC)-binding protein 3/4	GO:1901363//heterocyclic compound binding;GO:0003723//RNA binding;GO:0005488//binding;GO:0003676//nucleic acid binding;GO:0097159//organic cyclic compound binding;
101245398	XM_004229577.3	4527	1.533	0.203	-2.88132	3.11603e-30	7.69597e-30		GO:0031224//intrinsic component of membrane;GO:0016020//membrane;GO:0044425//membrane part;GO:0016021//integral component of membrane;
101245400	NM_001329727.1	1535	10.126	26.843	1.42307	1.32374e-103	1.7344e-103	K02634//apocytochrome f+ko01100//Metabolic pathways+ko00195//Photosynthesis;K03686//molecular chaperone DnaJ;K09531//DnaJ homolog subfamily C member 11
101245406	XM_010317087.2	2894	95.746	241.3	1.33185	0	0	K00380//sulfite reductase (NADPH) flavoprotein alpha-component [EC:1.8.1.2]+ko00920//Sulfur metabolism+ko01100//Metabolic pathways	GO:0044425//membrane part;GO:0016020//membrane;GO:0031224//intrinsic component of membrane;GO:0016021//integral component of membrane;
101245413	BGI_novel_T003794,BGI_novel_T003793,XM_004231740.2	2970	18.09	46.48	1.47802	0	0
101245415	NM_001329782.1	1773	2.23	5.113	1.18291	2.13576e-27	5.47112e-27	K12135//zinc finger protein CONSTANS+ko04712//Circadian rhythm - plant	GO:0065007//biological regulation;GO:0050793//regulation of developmental process;GO:2000026//regulation of multicellular organismal development;GO:0009314//response to radiation;GO:0048580//regulation of post-embryonic development;GO:0051239//regulation of multicellular organismal process;GO:0050789//regulation of biological process;GO:0009628//response to abiotic stimulus;GO:0009909//regulation…
101245417	XM_004250012.3	4241	3.963	16.42	2.04987	0	0	K15015//solute carrier family 32 (vesicular inhibitory amino acid transporter)	GO:0055085//transmembrane transport;GO:0071702//organic substance transport;GO:0006810//transport;GO:0051179//localization;GO:0006820//anion transport;GO:0051234//establishment of localization;GO:0015849//organic acid transport;GO:0098656//anion transmembrane transport;GO:0006865//amino acid transport;GO:1903825//organic acid transmembrane transport;GO:0071705//nitrogen compound transport;GO:0006…
101245418	XM_004232477.3,BGI_novel_T003084,BGI_novel_T003085	7104	3.51	6.91	1.73191	0	0
101245421	XM_004233151.3	1024	653.78	99.206	-2.69323	0	0	K02694//photosystem I subunit III+ko01100//Metabolic pathways+ko00195//Photosynthesis	GO:0008152//metabolic process;GO:0044237//cellular metabolic process;GO:0015979//photosynthesis;GO:0009987//cellular process;GO:0005623//cell;GO:0032991//macromolecular complex;GO:0034357//photosynthetic membrane;GO:0009579//thylakoid;GO:0005622//intracellular;GO:0044436//thylakoid part;GO:0044464//cell part;GO:0031224//intrinsic component of membrane;GO:0016020//membrane;GO:0044425//membrane par…
101245429	XM_004234021.3	4659	2.98	0.076	-5.2665	7.98831e-86	1.17956e-85	K00679//phospholipid:diacylglycerol acyltransferase [EC:2.3.1.158]+ko00561//Glycerolipid metabolism;K17604//zinc finger SWIM domain-containing protein 3;K10691//E3 ubiquitin-protein ligase UBR4 [EC:2.3.2.27];K01188//beta-glucosidase [EC:3.2.1.21]+ko01100//Metabolic pathways+ko00500//Starch and sucrose metabolism+ko01110//Biosynthesis of secondary metabolites+ko00460//Cyanoamino acid metabolism+ko…	GO:0016787//hydrolase activity;GO:0016788//hydrolase activity, acting on ester bonds;GO:0003824//catalytic activity;
101245431	XM_010319109.2	665	11.61	28.39	1.30033	1.6487e-85	2.43981e-85	K17769//mitochondrial import receptor subunit TOM22	GO:0033036//macromolecule localization;GO:0007005//mitochondrion organization;GO:0051649//establishment of localization in cell;GO:0015833//peptide transport;GO:0006839//mitochondrial transport;GO:0006996//organelle organization;GO:0015031//protein transport;GO:0070727//cellular macromolecule localization;GO:0071840//cellular component organization or biogenesis;GO:0006886//intracellular protein …
101245452	XM_004237458.3	4896	0.883	0.063	-3.78419	2.54921e-22	7.00805e-22	K00679//phospholipid:diacylglycerol acyltransferase [EC:2.3.1.158]+ko00561//Glycerolipid metabolism;K10691//E3 ubiquitin-protein ligase UBR4 [EC:2.3.2.27];K14209//solute carrier family 36 (proton-coupled amino acid transporter);K01188//beta-glucosidase [EC:3.2.1.21]+ko01100//Metabolic pathways+ko00500//Starch and sucrose metabolism+ko01110//Biosynthesis of secondary metabolites+ko00460//Cyanoamin…	GO:0008152//metabolic process;GO:0071704//organic substance metabolic process;GO:0044238//primary metabolic process;GO:0006629//lipid metabolic process;GO:0003824//catalytic activity;GO:0016298//lipase activity;GO:0016788//hydrolase activity, acting on ester bonds;GO:0016787//hydrolase activity;
101245454	XM_010321942.2	4555	23.74	78.763	1.71783	0	0	K14209//solute carrier family 36 (proton-coupled amino acid transporter)	GO:0034220//ion transmembrane transport;GO:1905039//carboxylic acid transmembrane transport;GO:0051234//establishment of localization;GO:0006865//amino acid transport;GO:0046942//carboxylic acid transport;GO:0055085//transmembrane transport;GO:0006811//ion transport;GO:0098656//anion transmembrane transport;GO:0006820//anion transport;GO:0003333//amino acid transmembrane transport;GO:1903825//org…
101245464	XM_010323579.2	2233	6.406	23.39	1.87219	0	0	K09481//protein transport protein SEC61 subunit beta+ko04145//Phagosome+ko04141//Protein processing in endoplasmic reticulum+ko03060//Protein export	GO:0006810//transport;GO:0090150//establishment of protein localization to membrane;GO:0072657//protein localization to membrane;GO:0033365//protein localization to organelle;GO:0031204//posttranslational protein targeting to membrane, translocation;GO:0055085//transmembrane transport;GO:0045047//protein targeting to ER;GO:0065002//intracellular protein transmembrane transport;GO:0070727//cellula…
101245477	BGI_novel_T009788,BGI_novel_T009789,BGI_novel_T009790,BGI_novel_T009794,XM_010326248.2,XM_004244455.2,BGI_novel_T009791,BGI_novel_T009787,BGI_novel_T009792,BGI_novel_T009793	18416	11.103	24.556	1.13949	7.47106e-274	4.88227e-274	K17065//dynamin 1-like protein [EC:3.6.5.5];K17065//dynamin 1-like protein [EC:3.6.5.5];K17065//dynamin 1-like protein [EC:3.6.5.5];K17065//dynamin 1-like protein [EC:3.6.5.5];K17065//dynamin 1-like protein [EC:3.6.5.5];K17065//dynamin 1-like protein [EC:3.6.5.5];K17065//dynamin 1-like protein [EC:3.6.5.5];K17065//dynamin 1-like protein [EC:3.6.5.5];K17065//dynamin 1-like protein [EC:3.6.5.5];K17…	GO:0003824//catalytic activity;GO:0016787//hydrolase activity;GO:0035639//purine ribonucleoside triphosphate binding;GO:0016817//hydrolase activity, acting on acid anhydrides;GO:1901265//nucleoside phosphate binding;GO:0097367//carbohydrate derivative binding;GO:0005488//binding;GO:0016818//hydrolase activity, acting on acid anhydrides, in phosphorus-containing anhydrides;GO:0017076//purine nucle…
101245482	XM_004245853.3	2160	0.756	0.193	-1.9239	1.55633e-09	5.43098e-09	K17294//tetraspanin-4;K17345//tetraspanin-5;K17356//tetraspanin-13/31;K00128//aldehyde dehydrogenase (NAD+) [EC:1.2.1.3]+ko00410//beta-Alanine metabolism+ko00310//Lysine degradation+ko00010//Glycolysis / Gluconeogenesis+ko00380//Tryptophan metabolism+ko00330//Arginine and proline metabolism+ko00280//Valine, leucine and isoleucine degradation+ko01100//Metabolic pathways+ko00053//Ascorbate and alda…	GO:0003002//regionalization;GO:0022402//cell cycle process;GO:0051321//meiotic cell cycle;GO:0007275//multicellular organism development;GO:0009888//tissue development;GO:0009653//anatomical structure morphogenesis;GO:0032501//multicellular organismal process;GO:0009934//regulation of meristem structural organization;GO:0010051//xylem and phloem pattern formation;GO:0050793//regulation of develop…
101245483	XM_004228567.3	4060	0.063	0.23	1.88637	1.42832e-06	5.40931e-06	K06892//feruloyl-CoA ortho-hydroxylase [EC:1.14.11.-]+ko01110//Biosynthesis of secondary metabolites+ko00940//Phenylpropanoid biosynthesis;K01214//isoamylase [EC:3.2.1.68]+ko01100//Metabolic pathways+ko00500//Starch and sucrose metabolism+ko01110//Biosynthesis of secondary metabolites
101245487	XM_010327682.2,BGI_novel_T010831,XM_010327683.2,XM_004246606.3	6463	0.256	2.426	3.15636	2.11541e-71	3.47656e-71	K19938//rabphilin-3A;K03511//DNA polymerase kappa [EC:2.7.7.7];K19907//synaptotagmin-7;K04733//interleukin-1 receptor-associated kinase 4 [EC:2.7.11.1];K19938//rabphilin-3A;K03511//DNA polymerase kappa [EC:2.7.7.7];K19907//synaptotagmin-7;K04733//interleukin-1 receptor-associated kinase 4 [EC:2.7.11.1];K19938//rabphilin-3A;K03511//DNA polymerase kappa [EC:2.7.7.7];K19907//synaptotagmin-7	GO:0044425//membrane part;GO:0043226//organelle;GO:0012505//endomembrane system;GO:0016020//membrane;GO:0016021//integral component of membrane;GO:0044444//cytoplasmic part;GO:0005623//cell;GO:0044464//cell part;GO:0005737//cytoplasm;GO:0031224//intrinsic component of membrane;GO:0005622//intracellular;GO:0043227//membrane-bounded organelle;GO:0005783//endoplasmic reticulum;GO:0044424//intracellu…
101245495	XM_004247601.3	1081	65.003	5.933	-3.42425	0	0	K11275//histone H1/5	GO:0006996//organelle organization;GO:0016043//cellular component organization;GO:0071103//DNA conformation change;GO:0071840//cellular component organization or biogenesis;GO:0006334//nucleosome assembly;GO:0065003//macromolecular complex assembly;GO:0006333//chromatin assembly or disassembly;GO:0006325//chromatin organization;GO:0044085//cellular component biogenesis;GO:0031497//chromatin assem…
101245502	XM_010316823.2	3829	54.863	21.243	-1.36229	0	0	K03319//divalent anion:Na+ symporter, DASS family	GO:0015672//monovalent inorganic cation transport;GO:0051179//localization;GO:0030001//metal ion transport;GO:0006811//ion transport;GO:0006812//cation transport;GO:0006814//sodium ion transport;GO:0051234//establishment of localization;GO:0055085//transmembrane transport;GO:0006810//transport;GO:0016021//integral component of membrane;GO:0016020//membrane;GO:0044425//membrane part;GO:0031224//in…
101245503	XM_004248312.3	1247	19.863	7.466	-1.39088	2.37527e-130	2.6889e-130	K00640//serine O-acetyltransferase [EC:2.3.1.30]+ko00920//Sulfur metabolism+ko01230//Biosynthesis of amino acids+ko01100//Metabolic pathways+ko01110//Biosynthesis of secondary metabolites+ko00270//Cysteine and methionine metabolism+ko01200//Carbon metabolism	GO:0006535//cysteine biosynthetic process from serine;GO:0006082//organic acid metabolic process;GO:1901566//organonitrogen compound biosynthetic process;GO:0009069//serine family amino acid metabolic process;GO:1901607//alpha-amino acid biosynthetic process;GO:0044272//sulfur compound biosynthetic process;GO:0006520//cellular amino acid metabolic process;GO:0006807//nitrogen compound metabolic p…
101245505	NM_001321696.1	2602	339.516	129.886	-1.37077	0	0	K15223//upstream activation factor subunit UAF30
101245507	XM_004248755.3	4832	20.433	51.98	1.35013	1.87958e-306	1.12216e-306
101245516	BGI_novel_T003234,XM_019212414.1,XM_004232317.3,XM_010318035.2	7750	4.62	9.516	1.01959	2.64769e-60	4.76062e-60	K03848//alpha-1,3-glucosyltransferase [EC:2.4.1.267]+ko00510//N-Glycan biosynthesis+ko01100//Metabolic pathways;K03848//alpha-1,3-glucosyltransferase [EC:2.4.1.267]+ko00510//N-Glycan biosynthesis+ko01100//Metabolic pathways;K03848//alpha-1,3-glucosyltransferase [EC:2.4.1.267]+ko00510//N-Glycan biosynthesis+ko01100//Metabolic pathways;K03848//alpha-1,3-glucosyltransferase [EC:2.4.1.267]+ko00510//N…	GO:0009101//glycoprotein biosynthetic process;GO:0043170//macromolecule metabolic process;GO:1901135//carbohydrate derivative metabolic process;GO:0009987//cellular process;GO:0043412//macromolecule modification;GO:0019538//protein metabolic process;GO:1901576//organic substance biosynthetic process;GO:0034645//cellular macromolecule biosynthetic process;GO:1901137//carbohydrate derivative biosyn…
101245519	XM_004232812.3	7159	8.413	2.39	-1.80863	1.99577e-127	2.28793e-127	K01466//allantoinase [EC:3.5.2.5]+ko00230//Purine metabolism+ko01100//Metabolic pathways	GO:0043605//cellular amide catabolic process;GO:0006807//nitrogen compound metabolic process;GO:0071496//cellular response to external stimulus;GO:0046113//nucleobase catabolic process;GO:0033554//cellular response to stress;GO:0031668//cellular response to extracellular stimulus;GO:1901361//organic cyclic compound catabolic process;GO:0051716//cellular response to stimulus;GO:0072521//purine-con…
101245520	NM_001346597.1	3960	0.72	2.83	1.97039	4.38311e-55	8.29984e-55	K03063//26S proteasome regulatory subunit T3+ko03050//Proteasome
101245524	XM_004251628.3	4006	0.703	6.86	3.28834	1.83175e-210	1.45772e-210	K01214//isoamylase [EC:3.2.1.68]+ko01100//Metabolic pathways+ko00500//Starch and sucrose metabolism+ko01110//Biosynthesis of secondary metabolites;K17822//DCN1-like protein 1/2
101245530	XM_010319967.2,XM_004235311.3	2307	372.053	804.493	1.11294	0	0
101245532	XM_004252976.3	1655	7.503	2.453	-1.60648	3.52907e-83	5.29924e-83	K08236//limonoid glucosyltransferase [EC:2.4.1.210];K13068//sinapate 1-glucosyltransferase [EC:2.4.1.120]+ko00940//Phenylpropanoid biosynthesis	GO:0008152//metabolic process;GO:0044464//cell part;GO:0043227//membrane-bounded organelle;GO:0044424//intracellular part;GO:0005623//cell;GO:0043229//intracellular organelle;GO:0043226//organelle;GO:0043231//intracellular membrane-bounded organelle;GO:0005622//intracellular;GO:0035251//UDP-glucosyltransferase activity;GO:0016757//transferase activity, transferring glycosyl groups;GO:0016758//tra…
101245536	XM_004236224.3	1679	11.703	34.91	1.57479	0	0	K10406//kinesin family member C2/C3
101245539	XM_004237308.3	1118	5.286	2.226	-1.23519	6.44461e-20	1.83746e-19	K13448//calcium-binding protein CML+ko04626//Plant-pathogen interaction	GO:0043169//cation binding;GO:0046872//metal ion binding;GO:0005509//calcium ion binding;GO:0005488//binding;GO:0043167//ion binding;
101245541	XM_004238335.3	721	5.146	34.443	2.75289	2.86116e-302	1.73137e-302	K19037//E3 ubiquitin-protein ligase ATL23 [EC:2.3.2.27]	GO:0009057//macromolecule catabolic process;GO:0009056//catabolic process;GO:1901564//organonitrogen compound metabolic process;GO:0071704//organic substance metabolic process;GO:0044257//cellular protein catabolic process;GO:0043632//modification-dependent macromolecule catabolic process;GO:0044267//cellular protein metabolic process;GO:0044260//cellular macromolecule metabolic process;GO:004317…
101245545	NM_001346731.1	4876	76.18	190.42	1.3229	0	0	K02685//DNA primase large subunit [EC:2.7.7.-]+ko03030//DNA replication+ko00230//Purine metabolism+ko01100//Metabolic pathways+ko00240//Pyrimidine metabolism	GO:0005488//binding;GO:0003729//mRNA binding;GO:0003676//nucleic acid binding;GO:1901363//heterocyclic compound binding;GO:0003723//RNA binding;GO:0097159//organic cyclic compound binding;
101245546	XM_010322267.2,XM_019213774.1	2773	0.053	0.26	2.26488	1.2639e-06	4.77872e-06	K02183//calmodulin+ko04626//Plant-pathogen interaction+ko04016//MAPK signaling pathway - plant+ko04070//Phosphatidylinositol signaling system;K16190//glucuronokinase [EC:2.7.1.43]+ko00520//Amino sugar and nucleotide sugar metabolism+ko00040//Pentose and glucuronate interconversions+ko01100//Metabolic pathways+ko00053//Ascorbate and aldarate metabolism;K13422//transcription factor MYC2+ko04016//MA…	GO:0046983//protein dimerization activity;GO:0005515//protein binding;GO:0005488//binding;
101245548	XM_010323008.2,XM_010323007.2,XM_010323006.2	6027	37.983	83.036	1.14726	0	0	K18643//katanin p80 WD40 repeat-containing subunit B1;K00232//acyl-CoA oxidase [EC:1.3.3.6]+ko04146//Peroxisome+ko00592//alpha-Linolenic acid metabolism+ko01100//Metabolic pathways+ko01110//Biosynthesis of secondary metabolites+ko01212//Fatty acid metabolism+ko01040//Biosynthesis of unsaturated fatty acids+ko00071//Fatty acid degradation;K18643//katanin p80 WD40 repeat-containing subunit B1;K0023…	GO:0016021//integral component of membrane;GO:0016020//membrane;GO:0031224//intrinsic component of membrane;GO:0044425//membrane part;
101245553	XM_004241338.3	4123	6.88	34.74	2.32655	0	0	K00253//isovaleryl-CoA dehydrogenase [EC:1.3.8.4]+ko00280//Valine, leucine and isoleucine degradation+ko01100//Metabolic pathways	GO:0035337//fatty-acyl-CoA metabolic process;GO:0071704//organic substance metabolic process;GO:0051187//cofactor catabolic process;GO:0009987//cellular process;GO:0035383//thioester metabolic process;GO:0006637//acyl-CoA metabolic process;GO:0006790//sulfur compound metabolic process;GO:0006732//coenzyme metabolic process;GO:1901568//fatty acid derivative metabolic process;GO:0036115//fatty-acyl…
101245554	XM_004241422.3	1369	524.77	72.37	-2.83305	0	0		GO:0005623//cell;GO:0044425//membrane part;GO:0005886//plasma membrane;GO:0031224//intrinsic component of membrane;GO:0044464//cell part;GO:0071944//cell periphery;GO:0016021//integral component of membrane;GO:0016020//membrane;
101245555	XM_010324318.2,BGI_novel_T008310,XM_004241590.3	6619	6.15	2.533	-1.29279	3.43065e-68	5.78973e-68	K20538//mitogen-activated protein kinase 8 [EC:2.7.11.24]+ko04016//MAPK signaling pathway - plant;K20538//mitogen-activated protein kinase 8 [EC:2.7.11.24]+ko04016//MAPK signaling pathway - plant;K20538//mitogen-activated protein kinase 8 [EC:2.7.11.24]+ko04016//MAPK signaling pathway - plant	GO:0050789//regulation of biological process;GO:0065007//biological regulation;GO:0019222//regulation of metabolic process;GO:0010468//regulation of gene expression;GO:0060255//regulation of macromolecule metabolic process;GO:0043229//intracellular organelle;GO:0005737//cytoplasm;GO:0043231//intracellular membrane-bounded organelle;GO:0043226//organelle;GO:0005634//nucleus;GO:0044464//cell part;G…
101245569	XM_004245169.3	3963	3.213	0.25	-3.62053	7.53877e-57	1.40434e-56	K20793//N-alpha-acetyltransferase 50 [EC:2.3.1.258]	GO:0051604//protein maturation;GO:0008152//metabolic process;GO:0018393//internal peptidyl-lysine acetylation;GO:0019538//protein metabolic process;GO:0000070//mitotic sister chromatid segregation;GO:0043543//protein acylation;GO:0018205//peptidyl-lysine modification;GO:0006996//organelle organization;GO:0071704//organic substance metabolic process;GO:0098813//nuclear chromosome segregation;GO:00…
101245572	XM_019215414.1,BGI_novel_T010722,XM_010327032.2,XM_010327040.2,XM_019215413.1,BGI_novel_T010721,XM_010327039.2,BGI_novel_T010720,XM_010327033.2,XM_010327035.2,XM_010327036.2	6579	2.313	5.593	1.30888	9.4279e-69	1.58368e-68	K03857//phosphatidylinositol glycan, class A [EC:2.4.1.198]+ko01100//Metabolic pathways+ko00563//Glycosylphosphatidylinositol (GPI)-anchor biosynthesis;K03857//phosphatidylinositol glycan, class A [EC:2.4.1.198]+ko01100//Metabolic pathways+ko00563//Glycosylphosphatidylinositol (GPI)-anchor biosynthesis;K03857//phosphatidylinositol glycan, class A [EC:2.4.1.198]+ko01100//Metabolic pathways+ko00563…	GO:1901576//organic substance biosynthetic process;GO:0009987//cellular process;GO:0044249//cellular biosynthetic process;GO:0044255//cellular lipid metabolic process;GO:0006643//membrane lipid metabolic process;GO:0006629//lipid metabolic process;GO:0045017//glycerolipid biosynthetic process;GO:0009247//glycolipid biosynthetic process;GO:0044238//primary metabolic process;GO:0006807//nitrogen co…
101245574	XM_004245768.3	3752	305.28	123.423	-1.2972	0	0	K02884//large subunit ribosomal protein L19+ko03010//Ribosome	GO:0043043//peptide biosynthetic process;GO:0006412//translation;GO:0019538//protein metabolic process;GO:0044237//cellular metabolic process;GO:0034641//cellular nitrogen compound metabolic process;GO:0044260//cellular macromolecule metabolic process;GO:0044271//cellular nitrogen compound biosynthetic process;GO:0009058//biosynthetic process;GO:0043170//macromolecule metabolic process;GO:0006518…
101245583	XM_004247167.3	1298	3404.92	1246.25	-1.42772	0	0	K02721//photosystem II PsbW protein+ko01100//Metabolic pathways+ko00195//Photosynthesis	GO:0015979//photosynthesis;GO:0044237//cellular metabolic process;GO:0009987//cellular process;GO:0008152//metabolic process;GO:0009523//photosystem II;GO:0005622//intracellular;GO:0034357//photosynthetic membrane;GO:0005623//cell;GO:0016021//integral component of membrane;GO:0044436//thylakoid part;GO:0032991//macromolecular complex;GO:0009536//plastid;GO:0044464//cell part;GO:0044425//membrane …
101245584	XM_004229658.3	5614	27.673	106.77	1.93808	0	0	K07893//Ras-related protein Rab-6A	GO:0051641//cellular localization;GO:0051234//establishment of localization;GO:0042147//retrograde transport, endosome to Golgi;GO:0051649//establishment of localization in cell;GO:0006890//retrograde vesicle-mediated transport, Golgi to ER;GO:0016197//endosomal transport;GO:0016482//cytosolic transport;GO:0006810//transport;GO:0051179//localization;GO:0016192//vesicle-mediated transport;GO:00481…
101245586	NM_001346735.1	648	225.586	5.93	-5.19335	0	0	K11855//ubiquitin carboxyl-terminal hydrolase 36/42 [EC:3.4.19.12]
101245588	NM_001307949.1,NM_001307948.1	1503	2.316	36.843	3.99182	0	0	K06674//structural maintenance of chromosome 2;K06674//structural maintenance of chromosome 2	GO:0050896//response to stimulus;GO:0006950//response to stress;
101245589	XM_019211763.1,BGI_novel_T001466,XM_004230332.3,BGI_novel_T001474,BGI_novel_T001477,BGI_novel_T001464,BGI_novel_T001472,XM_010315751.2,BGI_novel_T001470,BGI_novel_T001475,BGI_novel_T001467,XM_019211762.1,BGI_novel_T001468,BGI_novel_T001473,BGI_novel_T001471,XM_010315755.2,BGI_novel_T001476,BGI_novel_T001469,BGI_novel_T001465	10089	8.676	40.89	2.28029	0	0	K18914//adrenodoxin-NADP+ reductase [EC:1.18.1.6];K18914//adrenodoxin-NADP+ reductase [EC:1.18.1.6];K18914//adrenodoxin-NADP+ reductase [EC:1.18.1.6];K18914//adrenodoxin-NADP+ reductase [EC:1.18.1.6];K18914//adrenodoxin-NADP+ reductase [EC:1.18.1.6];K18914//adrenodoxin-NADP+ reductase [EC:1.18.1.6];K18914//adrenodoxin-NADP+ reductase [EC:1.18.1.6];K18914//adrenodoxin-NADP+ reductase [EC:1.18.1.6]…	GO:0044429//mitochondrial part;GO:0044464//cell part;GO:0005739//mitochondrion;GO:0005737//cytoplasm;GO:0043233//organelle lumen;GO:0005622//intracellular;GO:0043227//membrane-bounded organelle;GO:0043229//intracellular organelle;GO:0005623//cell;GO:0044424//intracellular part;GO:0031974//membrane-enclosed lumen;GO:0044444//cytoplasmic part;GO:0044446//intracellular organelle part;GO:0043226//org…
101245590	BGI_novel_T011979,XM_004248143.3	5233	71.183	19.713	-1.83159	0	0	K20069//adaptin ear-binding coat-associated protein 1/2;K20069//adaptin ear-binding coat-associated protein 1/2	GO:0016741//transferase activity, transferring one-carbon groups;GO:0008168//methyltransferase activity;GO:0003824//catalytic activity;GO:0016740//transferase activity;
101245601	XM_004249435.3	1918	1.43	32.84	4.51072	0	0	K04733//interleukin-1 receptor-associated kinase 4 [EC:2.7.11.1];K07213//copper chaperone;K10752//histone-binding protein RBBP4	GO:0065007//biological regulation;GO:0055065//metal ion homeostasis;GO:0051234//establishment of localization;GO:0006810//transport;GO:0006811//ion transport;GO:0009987//cellular process;GO:0050801//ion homeostasis;GO:0006875//cellular metal ion homeostasis;GO:0006873//cellular ion homeostasis;GO:0019725//cellular homeostasis;GO:0051179//localization;GO:0030001//metal ion transport;GO:0030003//ce…
101245606	BGI_novel_T012923,XM_010314343.2	22038	27.316	12.27	-1.15232	0	0	K10405//kinesin family member C1;K10406//kinesin family member C2/C3;K07936//GTP-binding nuclear protein Ran+ko03013//RNA transport+ko03008//Ribosome biogenesis in eukaryotes;K10405//kinesin family member C1;K10406//kinesin family member C2/C3	GO:0019750//chloroplast localization;GO:0051179//localization;GO:0051234//establishment of localization;GO:0016043//cellular component organization;GO:0007018//microtubule-based movement;GO:0051640//organelle localization;GO:0009658//chloroplast organization;GO:0009904//chloroplast accumulation movement;GO:0009657//plastid organization;GO:0051649//establishment of localization in cell;GO:0007017/…
101245610	XM_004232901.3	2275	2.106	0.586	-1.80591	2.62786e-23	7.11906e-23	K00430//peroxidase [EC:1.11.1.7]+ko01100//Metabolic pathways+ko01110//Biosynthesis of secondary metabolites+ko00940//Phenylpropanoid biosynthesis	GO:0071840//cellular component organization or biogenesis;GO:0050896//response to stimulus;GO:0042744//hydrogen peroxide catabolic process;GO:0044248//cellular catabolic process;GO:0051186//cofactor metabolic process;GO:0006950//response to stress;GO:0071554//cell wall organization or biogenesis;GO:0016043//cellular component organization;GO:0008152//metabolic process;GO:0045229//external encapsu…
101245612	XM_004232987.2,XM_010318541.1	5231	6.63	29.766	2.15408	0	0	K16055//trehalose 6-phosphate synthase/phosphatase [EC:2.4.1.15 3.1.3.12]+ko01100//Metabolic pathways+ko00500//Starch and sucrose metabolism	GO:0009312//oligosaccharide biosynthetic process;GO:0044237//cellular metabolic process;GO:0050896//response to stimulus;GO:0016051//carbohydrate biosynthetic process;GO:1901576//organic substance biosynthetic process;GO:0044262//cellular carbohydrate metabolic process;GO:0005991//trehalose metabolic process;GO:0051716//cellular response to stimulus;GO:0005984//disaccharide metabolic process;GO:0…
101245615	XM_004250783.3	3284	4.4	1.62	-1.42441	5.6755e-83	8.54331e-83	K04730//interleukin-1 receptor-associated kinase 1 [EC:2.7.11.1];K04733//interleukin-1 receptor-associated kinase 4 [EC:2.7.11.1]	GO:0031224//intrinsic component of membrane;GO:0016021//integral component of membrane;GO:0044425//membrane part;GO:0016020//membrane;GO:0032559//adenyl ribonucleotide binding;GO:0043167//ion binding;GO:0032555//purine ribonucleotide binding;GO:0032553//ribonucleotide binding;GO:0097159//organic cyclic compound binding;GO:0005488//binding;GO:0004672//protein kinase activity;GO:0017076//purine nuc…
101245616	XM_004250879.3	1991	1.806	4.94	1.43313	1.68622e-56	3.15088e-56	K00145//N-acetyl-gamma-glutamyl-phosphate reductase [EC:1.2.1.38]+ko00220//Arginine biosynthesis+ko01230//Biosynthesis of amino acids+ko01100//Metabolic pathways+ko01110//Biosynthesis of secondary metabolites+ko01210//2-Oxocarboxylic acid metabolism	GO:0008152//metabolic process;GO:0044238//primary metabolic process;GO:0006629//lipid metabolic process;GO:0071704//organic substance metabolic process;GO:0009507//chloroplast;GO:0043229//intracellular organelle;GO:0043226//organelle;GO:0005737//cytoplasm;GO:0044464//cell part;GO:0043227//membrane-bounded organelle;GO:0005622//intracellular;GO:0044444//cytoplasmic part;GO:0044424//intracellular p…
101245618	XM_004250961.2	8073	38.213	8.763	-2.11047	0	0	K13680//beta-mannan synthase [EC:2.4.1.32]	GO:0044425//membrane part;GO:0016020//membrane;GO:0016021//integral component of membrane;GO:0031224//intrinsic component of membrane;GO:0016757//transferase activity, transferring glycosyl groups;GO:0003824//catalytic activity;GO:0016740//transferase activity;
101245624	XM_010319397.2	7144	8.993	20.763	1.2051	4.33184e-299	2.64136e-299	K01062//platelet-activating factor acetylhydrolase [EC:3.1.1.47]+ko01100//Metabolic pathways+ko01110//Biosynthesis of secondary metabolites+ko00565//Ether lipid metabolism;K01369//legumain [EC:3.4.22.34]	GO:0043167//ion binding;GO:0005488//binding;GO:0043169//cation binding;GO:0046872//metal ion binding;
101245626	NM_001302916.1	1535	160.173	18.536	-3.08988	0	0	K09873//aquaporin TIP	GO:0044425//membrane part;GO:0031224//intrinsic component of membrane;GO:0016021//integral component of membrane;GO:0016020//membrane;GO:0005215//transporter activity;
101245631	XM_004235809.3	1152	147.296	49.186	-1.54732	0	0
101245632	XM_004235890.3	666	2.453	23.933	3.28419	1.23658e-226	9.35719e-227	K09481//protein transport protein SEC61 subunit beta+ko04145//Phagosome+ko04141//Protein processing in endoplasmic reticulum+ko03060//Protein export	GO:0006616//SRP-dependent cotranslational protein targeting to membrane, translocation;GO:0015031//protein transport;GO:0071705//nitrogen compound transport;GO:0065002//intracellular protein transmembrane transport;GO:0015833//peptide transport;GO:0071702//organic substance transport;GO:0045184//establishment of protein localization;GO:0006810//transport;GO:0034613//cellular protein localization;…
101245633	XM_010320495.2,BGI_novel_T004974,XM_010320496.2,XM_004235973.3	3982	17.7	104.226	2.57737	0	0		GO:0065007//biological regulation;GO:0009987//cellular process;GO:0051716//cellular response to stimulus;GO:0033554//cellular response to stress;GO:0050801//ion homeostasis;GO:0071496//cellular response to external stimulus;GO:0055076//transition metal ion homeostasis;GO:0055072//iron ion homeostasis;GO:0098771//inorganic ion homeostasis;GO:0009267//cellular response to starvation;GO:0031667//res…
101245634	XM_004236056.3,XM_010320605.2	2367	5.213	18.81	1.84015	5.2114e-285	3.31154e-285		GO:0016763//transferase activity, transferring pentosyl groups;GO:0003824//catalytic activity;GO:0016740//transferase activity;GO:0016757//transferase activity, transferring glycosyl groups;GO:0003950//NAD+ ADP-ribosyltransferase activity;
101245640	XM_010321193.2,XM_010321194.2,BGI_novel_T005372,XM_010321195.2,XM_010321192.2,BGI_novel_T005371	4201	10.776	2.933	-1.87773	1.15437e-162	1.11794e-162
101245645	XM_004238249.3	1464	4.483	9.27	1.04596	1.80827e-47	3.67897e-47		GO:0016021//integral component of membrane;GO:0031224//intrinsic component of membrane;GO:0016020//membrane;GO:0044425//membrane part;
101245648	XM_010322639.2,BGI_novel_T006921	4090	0.68	1.733	1.33724	2.1696e-27	5.55981e-27	K03517//quinolinate synthase [EC:2.5.1.72]+ko01100//Metabolic pathways+ko00760//Nicotinate and nicotinamide metabolism;K03517//quinolinate synthase [EC:2.5.1.72]+ko01100//Metabolic pathways+ko00760//Nicotinate and nicotinamide metabolism	GO:0009893//positive regulation of metabolic process;GO:0048518//positive regulation of biological process;GO:0050794//regulation of cellular process;GO:0031325//positive regulation of cellular metabolic process;GO:0019222//regulation of metabolic process;GO:0065007//biological regulation;GO:0048522//positive regulation of cellular process;GO:0051176//positive regulation of sulfur metabolic proce…
101245659	XM_004240949.2	3196	0.37	0.046	-2.94943	2.5715e-07	9.52098e-07
101245661	XM_004241169.3	2989	0.12	0.303	1.3465	4.30154e-05	0.000171428	K05909//laccase [EC:1.10.3.2]	GO:0044248//cellular catabolic process;GO:0019439//aromatic compound catabolic process;GO:0071704//organic substance metabolic process;GO:0006725//cellular aromatic compound metabolic process;GO:0009808//lignin metabolic process;GO:0046274//lignin catabolic process;GO:0009987//cellular process;GO:0009056//catabolic process;GO:0044237//cellular metabolic process;GO:0019748//secondary metabolic pro…
101245662	BGI_novel_T008188,XM_004241845.3	3704	5.06	2.076	-1.25955	4.23461e-59	7.71586e-59	K18789//xylogalacturonan beta-1,3-xylosyltransferase [EC:2.4.2.41];K18789//xylogalacturonan beta-1,3-xylosyltransferase [EC:2.4.2.41]	GO:0036211//protein modification process;GO:0043412//macromolecule modification;GO:1901564//organonitrogen compound metabolic process;GO:0009100//glycoprotein metabolic process;GO:1901137//carbohydrate derivative biosynthetic process;GO:0043170//macromolecule metabolic process;GO:0006486//protein glycosylation;GO:0043413//macromolecule glycosylation;GO:0071704//organic substance metabolic process…
101245664	XM_004242013.3	3092	2.686	1.05	-1.338	3.99772e-19	1.15434e-18	K03921//acyl-[acyl-carrier-protein] desaturase [EC:1.14.19.2 1.14.19.11 1.14.19.26]+ko00061//Fatty acid biosynthesis+ko01212//Fatty acid metabolism+ko01040//Biosynthesis of unsaturated fatty acids	GO:0008152//metabolic process;GO:0071704//organic substance metabolic process;GO:0044255//cellular lipid metabolic process;GO:0032787//monocarboxylic acid metabolic process;GO:0009987//cellular process;GO:0019752//carboxylic acid metabolic process;GO:0006629//lipid metabolic process;GO:0044238//primary metabolic process;GO:0044237//cellular metabolic process;GO:0043436//oxoacid metabolic process;…
101245667	BGI_novel_T008706,BGI_novel_T008707,BGI_novel_T008708,BGI_novel_T008703,BGI_novel_T008704,XM_004242555.3,BGI_novel_T008705	7661	9.916	0.5	-4.36756	0	0	K16297//serine carboxypeptidase-like clade II [EC:3.4.16.-];K16297//serine carboxypeptidase-like clade II [EC:3.4.16.-];K16297//serine carboxypeptidase-like clade II [EC:3.4.16.-];K16297//serine carboxypeptidase-like clade II [EC:3.4.16.-];K16297//serine carboxypeptidase-like clade II [EC:3.4.16.-];K16297//serine carboxypeptidase-like clade II [EC:3.4.16.-];K16297//serine carboxypeptidase-like cl…	GO:0031224//intrinsic component of membrane;GO:0016021//integral component of membrane;GO:0044425//membrane part;GO:0016020//membrane;GO:0070011//peptidase activity, acting on L-amino acid peptides;GO:0016787//hydrolase activity;GO:0070008//serine-type exopeptidase activity;GO:0140096//catalytic activity, acting on a protein;GO:0008236//serine-type peptidase activity;GO:0004180//carboxypeptidase …
101245668	XM_004242638.3	1719	0.19	10.856	5.82608	1.03556e-221	7.9511e-222	K14504//xyloglucan:xyloglucosyl transferase TCH4 [EC:2.4.1.207]+ko04075//Plant hormone signal transduction	GO:0045229//external encapsulating structure organization;GO:0010411//xyloglucan metabolic process;GO:0005976//polysaccharide metabolic process;GO:0005975//carbohydrate metabolic process;GO:0016043//cellular component organization;GO:0071555//cell wall organization;GO:0043170//macromolecule metabolic process;GO:0071840//cellular component organization or biogenesis;GO:0044237//cellular metabolic …
101245672	XM_004243310.3	7281	9.726	32.993	1.75324	0	0	K08819//cyclin-dependent kinase 12/13 [EC:2.7.11.22 2.7.11.23]	GO:0006468//protein phosphorylation;GO:0044237//cellular metabolic process;GO:0036211//protein modification process;GO:0044238//primary metabolic process;GO:0006793//phosphorus metabolic process;GO:0008152//metabolic process;GO:0043170//macromolecule metabolic process;GO:0009987//cellular process;GO:0019538//protein metabolic process;GO:0006796//phosphate-containing compound metabolic process;GO:…
101245683	XM_004245684.3	6059	102.203	39.723	-1.35761	0	0	K02355//elongation factor G	GO:0005623//cell;GO:0005737//cytoplasm;GO:0009507//chloroplast;GO:0044424//intracellular part;GO:0009536//plastid;GO:0044464//cell part;GO:0043229//intracellular organelle;GO:0044444//cytoplasmic part;GO:0043227//membrane-bounded organelle;GO:0043231//intracellular membrane-bounded organelle;GO:0043226//organelle;GO:0005622//intracellular;GO:0001883//purine nucleoside binding;GO:0003924//GTPase a…
101245684	XM_004245942.3	1624	2.443	7.506	1.64446	9.43674e-39	2.1062e-38	K10752//histone-binding protein RBBP4;K07213//copper chaperone	GO:0006873//cellular ion homeostasis;GO:0030001//metal ion transport;GO:0048878//chemical homeostasis;GO:0051179//localization;GO:0009987//cellular process;GO:0046916//cellular transition metal ion homeostasis;GO:0098771//inorganic ion homeostasis;GO:0055065//metal ion homeostasis;GO:0051234//establishment of localization;GO:0019725//cellular homeostasis;GO:0065008//regulation of biological quali…
101245689	XM_004228890.3	1629	3.02	0.56	-2.41679	6.88618e-49	1.38205e-48	K18848//indole-3-acetate O-methyltransferase [EC:2.1.1.278];K21483//salicylate 1-O-methyltransferase [EC:2.1.1.274]	GO:0016740//transferase activity;GO:0016741//transferase activity, transferring one-carbon groups;GO:0008168//methyltransferase activity;GO:0003824//catalytic activity;
101245693	XM_004229354.3	2682	4.28	15.953	1.88927	4.53864e-305	2.71915e-305	K09527//DnaJ homolog subfamily C member 7
101245696	XM_004229578.3	7565	0.206	0.02	-3.49	9.74813e-09	3.47164e-08	K20456//oxysterol-binding protein 1	GO:0065007//biological regulation;GO:0065008//regulation of biological quality;GO:0006875//cellular metal ion homeostasis;GO:0042594//response to starvation;GO:0034614//cellular response to reactive oxygen species;GO:0031668//cellular response to extracellular stimulus;GO:0071241//cellular response to inorganic substance;GO:0071496//cellular response to external stimulus;GO:0055065//metal ion hom…
101245697	XM_004247662.3	2854	0.133	1.386	3.33336	8.80589e-31	2.15959e-30	K13229//2,4-dihydroxy-1,4-benzoxazin-3-one-glucoside dioxygenase [EC:1.14.20.2]+ko00402//Benzoxazinoid biosynthesis;K06892//feruloyl-CoA ortho-hydroxylase [EC:1.14.11.-]+ko01110//Biosynthesis of secondary metabolites+ko00940//Phenylpropanoid biosynthesis	GO:0043169//cation binding;GO:0046872//metal ion binding;GO:0043167//ion binding;GO:0016491//oxidoreductase activity;GO:0003824//catalytic activity;GO:0005488//binding;
101245699	XM_004247984.2	943	0	0.73	6.67992	1.3227e-13	4.21199e-13	K03006//DNA-directed RNA polymerase II subunit RPB1 [EC:2.7.7.6]+ko00230//Purine metabolism+ko03020//RNA polymerase+ko01100//Metabolic pathways+ko00240//Pyrimidine metabolism
101245702	XM_004230835.3,XM_010317000.2	3971	1.72	0.526	-1.72241	4.22225e-26	1.09987e-25	K17261//adenylyl cyclase-associated protein;K17261//adenylyl cyclase-associated protein	GO:0048856//anatomical structure development;GO:0009987//cellular process;GO:0006996//organelle organization;GO:0050896//response to stimulus;GO:0030029//actin filament-based process;GO:0030814//regulation of cAMP metabolic process;GO:0016043//cellular component organization;GO:0030808//regulation of nucleotide biosynthetic process;GO:0009889//regulation of biosynthetic process;GO:1900542//regula…
101245707	XM_019212154.1,XM_010317348.2,BGI_novel_T002231,XM_004231529.3,XM_019212153.1,BGI_novel_T002230,BGI_novel_T002232,XM_019212152.1,XM_019212151.1	28729	4.93	10.063	1.03403	1.0515e-95	1.45093e-95		GO:0016020//membrane;GO:0044422//organelle part;GO:0043229//intracellular organelle;GO:0042175//nuclear outer membrane-endoplasmic reticulum membrane network;GO:0043226//organelle;GO:0044446//intracellular organelle part;GO:0043227//membrane-bounded organelle;GO:0005623//cell;GO:0044432//endoplasmic reticulum part;GO:0012505//endomembrane system;GO:0016021//integral component of membrane;GO:00057…
101245708	XM_004249098.3	2320	10.64	2.526	-2.05799	2.19881e-179	1.98287e-179		GO:0006629//lipid metabolic process;GO:0008152//metabolic process;GO:0044238//primary metabolic process;GO:0071704//organic substance metabolic process;
101245709	XM_004249185.3	2257	2.433	0.64	-1.91216	1.23025e-38	2.74865e-38	K14508//regulatory protein NPR1+ko04075//Plant hormone signal transduction	GO:0048584//positive regulation of response to stimulus;GO:0042221//response to chemical;GO:0050794//regulation of cellular process;GO:0044267//cellular protein metabolic process;GO:0051707//response to other organism;GO:0002376//immune system process;GO:0002682//regulation of immune system process;GO:0001101//response to acid chemical;GO:0008152//metabolic process;GO:0009864//induced systemic re…
101245711	XM_004231741.3	858	0.096	33.553	8.4059	0	0	K13448//calcium-binding protein CML+ko04626//Plant-pathogen interaction	GO:0043167//ion binding;GO:0005488//binding;GO:0043169//cation binding;GO:0005509//calcium ion binding;GO:0046872//metal ion binding;
101245714	XM_004250013.3	4266	11.746	25.583	1.1256	6.17248e-86	9.10431e-86	K03671//thioredoxin 1	GO:0006979//response to oxidative stress;GO:0050794//regulation of cellular process;GO:0070887//cellular response to chemical stimulus;GO:0042592//homeostatic process;GO:0045454//cell redox homeostasis;GO:0065008//regulation of biological quality;GO:0009987//cellular process;GO:0008152//metabolic process;GO:0034599//cellular response to oxidative stress;GO:0065007//biological regulation;GO:000695…
101245715	XM_004232478.3	775	6.283	15.863	1.33806	6.54183e-60	1.18229e-59	K07305//peptide-methionine (R)-S-oxide reductase [EC:1.8.4.12]
101245716	XM_004232555.2	3063	19.076	49.066	1.36072	0	0		GO:0016020//membrane;GO:0016021//integral component of membrane;GO:0044425//membrane part;GO:0031224//intrinsic component of membrane;GO:0016757//transferase activity, transferring glycosyl groups;GO:0003824//catalytic activity;GO:0016740//transferase activity;
101245719	XM_004233152.3	5434	0.426	0.116	-1.8499	3.08993e-16	9.37832e-16	K01530//phospholipid-translocating ATPase [EC:3.6.3.1]	GO:0016021//integral component of membrane;GO:0044425//membrane part;GO:0016020//membrane;GO:0031224//intrinsic component of membrane;GO:0035639//purine ribonucleoside triphosphate binding;GO:0097367//carbohydrate derivative binding;GO:0036094//small molecule binding;GO:0000166//nucleotide binding;GO:0043169//cation binding;GO:0016787//hydrolase activity;GO:0046872//metal ion binding;GO:0043167//…
101245720	XM_004233238.3,XM_010318756.2	5006	13.606	46.173	1.75849	0	0	K14457//2-acylglycerol O-acyltransferase 2 [EC:2.3.1.22]+ko00561//Glycerolipid metabolism;K14457//2-acylglycerol O-acyltransferase 2 [EC:2.3.1.22]+ko00561//Glycerolipid metabolism	GO:0019432//triglyceride biosynthetic process;GO:0009058//biosynthetic process;GO:0016043//cellular component organization;GO:0071840//cellular component organization or biogenesis;GO:0006996//organelle organization;GO:0006639//acylglycerol metabolic process;GO:0034389//lipid particle organization;GO:0071704//organic substance metabolic process;GO:0046463//acylglycerol biosynthetic process;GO:000…
101245722	BGI_novel_T002416,BGI_novel_T002412,BGI_novel_T002414,XM_004233324.3,BGI_novel_T002415,BGI_novel_T002413	2547	34.113	17.433	-1.05454	3.63972e-164	3.50041e-164
101245724	XM_004251045.2	768	2.503	0.47	-2.39231	4.6959e-22	1.2953e-21		GO:0006952//defense response;GO:0050896//response to stimulus;GO:0006950//response to stress;GO:0009506//plasmodesma;GO:0030054//cell junction;GO:0016021//integral component of membrane;GO:0031225//anchored component of membrane;GO:0005623//cell;GO:0044464//cell part;GO:0005911//cell-cell junction;GO:0031226//intrinsic component of plasma membrane;GO:0044459//plasma membrane part;GO:0031224//intr…
101245728	BGI_novel_T003868,BGI_novel_T003866,BGI_novel_T003867,XM_004234022.3	7960	12.01	4.926	-1.21372	3.831e-116	4.65333e-116	K17535//serine/threonine-protein kinase TNNI3K [EC:2.7.11.1];K06272//integrin-linked kinase [EC:2.7.11.1];K17535//serine/threonine-protein kinase TNNI3K [EC:2.7.11.1];K06272//integrin-linked kinase [EC:2.7.11.1];K17535//serine/threonine-protein kinase TNNI3K [EC:2.7.11.1];K17535//serine/threonine-protein kinase TNNI3K [EC:2.7.11.1]	GO:0007154//cell communication;GO:0035556//intracellular signal transduction;GO:0023052//signaling;GO:0050896//response to stimulus;GO:0009987//cellular process;GO:0007165//signal transduction;GO:0065007//biological regulation;GO:0051716//cellular response to stimulus;GO:0050794//regulation of cellular process;GO:0050789//regulation of biological process;GO:0005623//cell;GO:0005622//intracellular…
101245729	NM_001329982.1,BGI_novel_T003863,BGI_novel_T003864	5406	2897.03	215.7	-3.71138	0	0	K08912//light-harvesting complex II chlorophyll a/b binding protein 1+ko01100//Metabolic pathways+ko00196//Photosynthesis - antenna proteins;K08912//light-harvesting complex II chlorophyll a/b binding protein 1+ko01100//Metabolic pathways+ko00196//Photosynthesis - antenna proteins;K08912//light-harvesting complex II chlorophyll a/b binding protein 1+ko01100//Metabolic pathways+ko00196//Photosynth…	GO:0044267//cellular protein metabolic process;GO:0006091//generation of precursor metabolites and energy;GO:0043412//macromolecule modification;GO:0009765//photosynthesis, light harvesting;GO:0006464//cellular protein modification process;GO:0009987//cellular process;GO:0009416//response to light stimulus;GO:0009768//photosynthesis, light harvesting in photosystem I;GO:1901564//organonitrogen co…
101245736	XM_004234781.3	838	1.62	0.56	-1.50294	9.74812e-10	3.38231e-09
101245741	XM_010316336.2,XM_010316337.2,XM_004252741.3,XM_019211370.1	4783	41.95	92.513	1.11718	0	0		GO:0031224//intrinsic component of membrane;GO:0016020//membrane;GO:0044425//membrane part;GO:0016021//integral component of membrane;
101245742	XM_019211290.1	3444	0.206	1.226	2.57257	2.23653e-53	4.30598e-53	K19613//leucine-rich repeat protein SHOC2;K13466//EIX receptor 1/2+ko04626//Plant-pathogen interaction	GO:0016020//membrane;GO:0044425//membrane part;GO:0016021//integral component of membrane;GO:0031224//intrinsic component of membrane;
101245752	XM_004237109.2,BGI_novel_T005615	7335	0.063	0.35	2.45753	4.24825e-07	1.58353e-06	K01322//prolyl oligopeptidase [EC:3.4.21.26];K05350//beta-glucosidase [EC:3.2.1.21]+ko01100//Metabolic pathways+ko00500//Starch and sucrose metabolism+ko01110//Biosynthesis of secondary metabolites+ko00460//Cyanoamino acid metabolism+ko00940//Phenylpropanoid biosynthesis
101245757	XM_004238078.3	2110	13.896	32.076	1.20377	2.64046e-289	1.65525e-289	K10268//F-box and leucine-rich repeat protein 2/20
101245758	XM_004238421.2	2339	48.256	102.313	1.08546	0	0	K21548//ATF/CREB family transcription factor	GO:0006950//response to stress;GO:0007154//cell communication;GO:1901698//response to nitrogen compound;GO:1901700//response to oxygen-containing compound;GO:0050896//response to stimulus;GO:0042493//response to drug;GO:0023052//signaling;GO:0050789//regulation of biological process;GO:0042221//response to chemical;GO:0009987//cellular process;GO:0070887//cellular response to chemical stimulus;GO…
101245759	XM_004238563.3	4571	0.003	0.1	4.48728	6.62735e-07	2.48445e-06	K12309//beta-galactosidase [EC:3.2.1.23]+ko00600//Sphingolipid metabolism+ko00604//Glycosphingolipid biosynthesis - ganglio series+ko00531//Glycosaminoglycan degradation+ko00511//Other glycan degradation+ko01100//Metabolic pathways+ko00052//Galactose metabolism	GO:0008152//metabolic process;GO:0005975//carbohydrate metabolic process;GO:0044238//primary metabolic process;GO:0071704//organic substance metabolic process;GO:0003824//catalytic activity;GO:0016798//hydrolase activity, acting on glycosyl bonds;GO:0015925//galactosidase activity;GO:0004553//hydrolase activity, hydrolyzing O-glycosyl compounds;GO:0016787//hydrolase activity;GO:0004565//beta-gala…
101245768	XM_004241504.3	1020	11.416	2.153	-2.37481	1.40386e-98	1.89687e-98
101245769	XM_004241675.3	1256	10.07	34.713	1.7791	2.96371e-296	1.82017e-296
101245770	XM_004242164.3	1419	2.296	11.01	2.25974	7.79326e-161	7.6212e-161		GO:0044248//cellular catabolic process;GO:0051171//regulation of nitrogen compound metabolic process;GO:0036211//protein modification process;GO:0006464//cellular protein modification process;GO:0019941//modification-dependent protein catabolic process;GO:0042787//protein ubiquitination involved in ubiquitin-dependent protein catabolic process;GO:0032446//protein modification by small protein con…
101245772	XM_004242348.3	5030	4.003	9.11	1.19075	2.51172e-91	3.57536e-91	K14538//nuclear GTP-binding protein+ko03008//Ribosome biogenesis in eukaryotes	GO:0042254//ribosome biogenesis;GO:0022613//ribonucleoprotein complex biogenesis;GO:0044085//cellular component biogenesis;GO:0071840//cellular component organization or biogenesis;GO:0005730//nucleolus;GO:0044422//organelle part;GO:0044446//intracellular organelle part;GO:0043232//intracellular non-membrane-bounded organelle;GO:0031974//membrane-enclosed lumen;GO:0043226//organelle;GO:0044464//c…
101245779	XM_010326185.2,XM_010326186.2	6084	22.196	47.063	1.08716	0	0	K08829//male germ cell-associated kinase [EC:2.7.11.22];K08829//male germ cell-associated kinase [EC:2.7.11.22]	GO:0051716//cellular response to stimulus;GO:0035556//intracellular signal transduction;GO:0060255//regulation of macromolecule metabolic process;GO:0023052//signaling;GO:0007165//signal transduction;GO:0009987//cellular process;GO:0010468//regulation of gene expression;GO:0050789//regulation of biological process;GO:0019222//regulation of metabolic process;GO:0007154//cell communication;GO:00650…
101245780	BGI_novel_T009797,BGI_novel_T009795,NM_001322121.1,BGI_novel_T009796	4483	3.046	6.17	1.01617	1.77548e-36	4.07364e-36		GO:0044425//membrane part;GO:0031224//intrinsic component of membrane;GO:0016020//membrane;GO:0016021//integral component of membrane;
101245784	XM_004245516.3	2162	0.433	1.186	1.45165	2.33213e-09	8.17544e-09	K13426//WRKY transcription factor 29+ko04626//Plant-pathogen interaction+ko04016//MAPK signaling pathway - plant	GO:0006351//transcription, DNA-templated;GO:0009058//biosynthetic process;GO:0034641//cellular nitrogen compound metabolic process;GO:0032774//RNA biosynthetic process;GO:0009059//macromolecule biosynthetic process;GO:0019438//aromatic compound biosynthetic process;GO:0071704//organic substance metabolic process;GO:0016070//RNA metabolic process;GO:0009987//cellular process;GO:0034645//cellular m…
101245788	XM_004246522.3,XM_010327639.2	4293	6.9	23.993	1.81333	0	0		GO:1901363//heterocyclic compound binding;GO:0003677//DNA binding;GO:0005488//binding;GO:0003676//nucleic acid binding;GO:0097159//organic cyclic compound binding;
101245793	XM_004229440.3	728	47.326	1.29	-5.1592	0	0	K11253//histone H3	GO:0005623//cell;GO:0005622//intracellular;GO:0005634//nucleus;GO:0043229//intracellular organelle;GO:0032991//macromolecular complex;GO:0044446//intracellular organelle part;GO:0032993//protein-DNA complex;GO:0043227//membrane-bounded organelle;GO:0044422//organelle part;GO:0044427//chromosomal part;GO:0043228//non-membrane-bounded organelle;GO:0043226//organelle;GO:0000785//chromatin;GO:0043232…
101245805	XM_004230669.3	2266	11.11	4.13	-1.39825	8.52648e-59	1.55775e-58		GO:0005199//structural constituent of cell wall;GO:0005198//structural molecule activity;
101245818	XM_019212450.1	1668	0.276	0.01	-4.81193	9.46106e-09	3.36831e-08	K04733//interleukin-1 receptor-associated kinase 4 [EC:2.7.11.1]	GO:0097367//carbohydrate derivative binding;GO:0008144//drug binding;GO:0032555//purine ribonucleotide binding;GO:0032553//ribonucleotide binding;GO:0097159//organic cyclic compound binding;GO:0005488//binding;GO:0016773//phosphotransferase activity, alcohol group as acceptor;GO:0016740//transferase activity;GO:0043168//anion binding;GO:0140096//catalytic activity, acting on a protein;GO:0016772/…
101245819	BGI_novel_T002518,BGI_novel_T002520,BGI_novel_T002516,BGI_novel_T002521,XM_019212043.1,BGI_novel_T002519,BGI_novel_T002515,BGI_novel_T002517	16975	4.603	11.72	1.21698	2.66741e-98	3.61094e-98	K13420//LRR receptor-like serine/threonine-protein kinase FLS2 [EC:2.7.11.1]+ko04626//Plant-pathogen interaction+ko04016//MAPK signaling pathway - plant;K13420//LRR receptor-like serine/threonine-protein kinase FLS2 [EC:2.7.11.1]+ko04626//Plant-pathogen interaction+ko04016//MAPK signaling pathway - plant;K13420//LRR receptor-like serine/threonine-protein kinase FLS2 [EC:2.7.11.1]+ko04626//Plant-p…	GO:0016020//membrane;GO:0044425//membrane part;GO:0016021//integral component of membrane;GO:0031224//intrinsic component of membrane;GO:0016772//transferase activity, transferring phosphorus-containing groups;GO:0016773//phosphotransferase activity, alcohol group as acceptor;GO:0097159//organic cyclic compound binding;GO:0004672//protein kinase activity;GO:0032559//adenyl ribonucleotide binding;…
101245820	XM_004234109.3	1901	6.22	3.023	-1.03562	1.23271e-41	2.66801e-41	K18081//myotubularin-related protein 1/2 [EC:3.1.3.64 3.1.3.95]+ko01100//Metabolic pathways+ko04070//Phosphatidylinositol signaling system+ko00562//Inositol phosphate metabolism;K12812//ATP-dependent RNA helicase UAP56/SUB2 [EC:3.6.4.13]+ko03040//Spliceosome+ko03015//mRNA surveillance pathway+ko03013//RNA transport
101245826	XM_004235094.2,BGI_novel_T004333	6149	0.26	0.693	1.44546	4.20104e-09	1.48165e-08	K15333//tRNA guanosine-2'-O-methyltransferase [EC:2.1.1.34];K13199//plasminogen activator inhibitor 1 RNA-binding protein;K15333//tRNA guanosine-2'-O-methyltransferase [EC:2.1.1.34];K13199//plasminogen activator inhibitor 1 RNA-binding protein	GO:0032501//multicellular organismal process;GO:0048856//anatomical structure development;GO:0032502//developmental process;GO:0007275//multicellular organism development;GO:0042335//cuticle development;GO:0008236//serine-type peptidase activity;GO:0004252//serine-type endopeptidase activity;GO:0070011//peptidase activity, acting on L-amino acid peptides;GO:0017171//serine hydrolase activity;GO:0…
101245831	XM_004235728.3,XM_010320331.2,BGI_novel_T005139,XM_019213157.1	3813	0.986	0.026	-5.15297	1.85109e-36	4.2484e-36	K10746//exonuclease 1 [EC:3.1.-.-]+ko03430//Mismatch repair;K10746//exonuclease 1 [EC:3.1.-.-]+ko03430//Mismatch repair;K10746//exonuclease 1 [EC:3.1.-.-]+ko03430//Mismatch repair;K10746//exonuclease 1 [EC:3.1.-.-]+ko03430//Mismatch repair	GO:0051716//cellular response to stimulus;GO:0006974//cellular response to DNA damage stimulus;GO:0044260//cellular macromolecule metabolic process;GO:0006807//nitrogen compound metabolic process;GO:0006259//DNA metabolic process;GO:0006950//response to stress;GO:0009987//cellular process;GO:0006725//cellular aromatic compound metabolic process;GO:0006139//nucleobase-containing compound metabolic…
101245833	XM_010320725.2	1447	0.45	0.07	-2.7124	3.55166e-07	1.32076e-06		GO:0051179//localization;GO:0001101//response to acid chemical;GO:0006810//transport;GO:0010167//response to nitrate;GO:0071705//nitrogen compound transport;GO:0015706//nitrate transport;GO:0006820//anion transport;GO:0051234//establishment of localization;GO:0006811//ion transport;GO:0042221//response to chemical;GO:1901700//response to oxygen-containing compound;GO:1901698//response to nitrogen…
101245840	XM_004238336.3	2792	10.56	63.143	2.57329	0	0	K17609//nucleoredoxin [EC:1.8.1.8]	GO:0065007//biological regulation;GO:0050794//regulation of cellular process;GO:0009987//cellular process;GO:0065008//regulation of biological quality;GO:0019725//cellular homeostasis;GO:0045454//cell redox homeostasis;GO:0050789//regulation of biological process;GO:0042592//homeostatic process;GO:0005623//cell;GO:0044464//cell part;GO:0005622//intracellular;GO:0005737//cytoplasm;GO:0044424//intr…
101245842	XM_004238598.3,XM_019214018.1	14135	5.376	1.78	-1.65684	3.63295e-98	4.92307e-98	K13418//somatic embryogenesis receptor kinase 1 [EC:2.7.10.1 2.7.11.1];K13418//somatic embryogenesis receptor kinase 1 [EC:2.7.10.1 2.7.11.1]	GO:0050794//regulation of cellular process;GO:0050896//response to stimulus;GO:0006464//cellular protein modification process;GO:0006793//phosphorus metabolic process;GO:0043170//macromolecule metabolic process;GO:0006468//protein phosphorylation;GO:0050789//regulation of biological process;GO:0019538//protein metabolic process;GO:0044260//cellular macromolecule metabolic process;GO:0043412//macr…
101245843	XM_004238934.3	7490	2.786	5.893	1.07217	1.08502e-109	1.36538e-109	K01530//phospholipid-translocating ATPase [EC:3.6.3.1]	GO:0044425//membrane part;GO:0016021//integral component of membrane;GO:0031224//intrinsic component of membrane;GO:0016020//membrane;GO:0032555//purine ribonucleotide binding;GO:0005319//lipid transporter activity;GO:0000287//magnesium ion binding;GO:0016787//hydrolase activity;GO:0016817//hydrolase activity, acting on acid anhydrides;GO:0003824//catalytic activity;GO:0016818//hydrolase activity…
101245851	XM_004241251.3	4210	14.96	92.193	2.61092	0	0	K12449//UDP-apiose/xylose synthase+ko00520//Amino sugar and nucleotide sugar metabolism+ko01100//Metabolic pathways	GO:0050662//coenzyme binding;GO:0048037//cofactor binding;GO:0005488//binding;GO:0003824//catalytic activity;
101245854	XM_010324320.2,XM_010324319.2,BGI_novel_T008309,XM_019214397.1	10543	4.96	2.17	-1.18631	1.39766e-94	1.94154e-94	K04424//sterile alpha motif and leucine zipper containing kinase AZK [EC:2.7.11.25];K04424//sterile alpha motif and leucine zipper containing kinase AZK [EC:2.7.11.25];K04424//sterile alpha motif and leucine zipper containing kinase AZK [EC:2.7.11.25];K04424//sterile alpha motif and leucine zipper containing kinase AZK [EC:2.7.11.25]	GO:0065007//biological regulation;GO:0044260//cellular macromolecule metabolic process;GO:0006793//phosphorus metabolic process;GO:0035556//intracellular signal transduction;GO:0019538//protein metabolic process;GO:0050794//regulation of cellular process;GO:0043412//macromolecule modification;GO:0006796//phosphate-containing compound metabolic process;GO:0023052//signaling;GO:0008152//metabolic p…
101245856	XM_004242086.3	3929	0.373	1.213	1.71163	2.98419e-14	9.38885e-14		GO:0003723//RNA binding;GO:0003676//nucleic acid binding;GO:0097159//organic cyclic compound binding;GO:0005488//binding;GO:1901363//heterocyclic compound binding;
101245860	XM_010325766.2,BGI_novel_T009039,BGI_novel_T009042,BGI_novel_T009048,BGI_novel_T009040,BGI_novel_T009046,BGI_novel_T009043,XM_010325767.2,XM_004243715.3,BGI_novel_T009038,BGI_novel_T009047,BGI_novel_T009045,XM_004243909.3,BGI_novel_T009041,BGI_novel_T009044	4166	47.143	21.373	-1.09684	0	0
101245875	XM_004246267.3	5297	13.173	38.176	1.52878	0	0	K13141//integrator complex subunit 4	GO:0006886//intracellular protein transport;GO:0008104//protein localization;GO:0015833//peptide transport;GO:0046907//intracellular transport;GO:0070727//cellular macromolecule localization;GO:0071705//nitrogen compound transport;GO:0051649//establishment of localization in cell;GO:0045184//establishment of protein localization;GO:0051179//localization;GO:0042886//amide transport;GO:0006810//tra…
101245880	XM_004247082.3	1530	321.936	73.713	-2.09556	0	0	K08903//photosystem II 13kDa protein+ko01100//Metabolic pathways+ko00195//Photosynthesis	GO:0015979//photosynthesis;GO:0044237//cellular metabolic process;GO:0008152//metabolic process;GO:0009987//cellular process;GO:0044434//chloroplast part;GO:0009523//photosystem II;GO:1902494//catalytic complex;GO:0044422//organelle part;GO:0031984//organelle subcompartment;GO:0043234//protein complex;GO:0055035//plastid thylakoid membrane;GO:0031976//plastid thylakoid;GO:0009521//photosystem;GO:…
101245891	XM_010328844.2,XM_010328842.2,BGI_novel_T011924,BGI_novel_T011923,XM_004248229.3,BGI_novel_T011919,BGI_novel_T011926,XM_019216139.1,BGI_novel_T011920,BGI_novel_T011922,XM_010328843.2,BGI_novel_T011918,XM_010328841.2,BGI_novel_T011921,BGI_novel_T011925	7376	15.846	36.77	1.25693	2.07075e-266	1.38484e-266	K09287//RAV-like factor;K09287//RAV-like factor;K09287//RAV-like factor;K09287//RAV-like factor;K09287//RAV-like factor;K09287//RAV-like factor;K09287//RAV-like factor;K09287//RAV-like factor;K09287//RAV-like factor;K09287//RAV-like factor;K09287//RAV-like factor;K09287//RAV-like factor;K09287//RAV-like factor;K09287//RAV-like factor
101245896	XM_004248686.3	5488	16.51	48.763	1.56028	0	0	K07428//cytochrome P450 family 4 subfamily X [EC:1.14.14.1]	GO:0044425//membrane part;GO:0016021//integral component of membrane;GO:0016020//membrane;GO:0031224//intrinsic component of membrane;GO:0016491//oxidoreductase activity;GO:0043169//cation binding;GO:0048037//cofactor binding;GO:0003824//catalytic activity;GO:0020037//heme binding;GO:0005506//iron ion binding;GO:0097159//organic cyclic compound binding;GO:1901363//heterocyclic compound binding;GO…
101245904	XM_004232399.3	1422	25.123	10.006	-1.30836	6.78014e-72	1.10973e-71	K03671//thioredoxin 1	GO:0050789//regulation of biological process;GO:0042592//homeostatic process;GO:0070887//cellular response to chemical stimulus;GO:0050896//response to stimulus;GO:0019725//cellular homeostasis;GO:0008152//metabolic process;GO:0065007//biological regulation;GO:0034599//cellular response to oxidative stress;GO:0065008//regulation of biological quality;GO:0045454//cell redox homeostasis;GO:0042221/…
101245905	NM_001319841.1,XM_010314344.2	5242	11.193	22.426	1.02754	1.686e-71	2.76812e-71	K09260//MADS-box transcription enhancer factor 2A;K09260//MADS-box transcription enhancer factor 2A	GO:0010468//regulation of gene expression;GO:0044260//cellular macromolecule metabolic process;GO:0051254//positive regulation of RNA metabolic process;GO:0060255//regulation of macromolecule metabolic process;GO:0010467//gene expression;GO:0080090//regulation of primary metabolic process;GO:0044249//cellular biosynthetic process;GO:0019438//aromatic compound biosynthetic process;GO:0046483//hete…
101245912	NM_001329218.1	5151	61.96	197.306	1.66334	0	0	K15191//La-related protein 7	GO:0071704//organic substance metabolic process;GO:0034641//cellular nitrogen compound metabolic process;GO:0010467//gene expression;GO:0090304//nucleic acid metabolic process;GO:0006139//nucleobase-containing compound metabolic process;GO:0006396//RNA processing;GO:0009987//cellular process;GO:0046483//heterocycle metabolic process;GO:0044238//primary metabolic process;GO:0044237//cellular metab…
101245915	XM_010314968.2	15947	53.37	177.816	1.73417	0	0		GO:0070271//protein complex biogenesis;GO:0022607//cellular component assembly;GO:0071840//cellular component organization or biogenesis;GO:0065003//macromolecular complex assembly;GO:0016043//cellular component organization;GO:0006461//protein complex assembly;GO:0044085//cellular component biogenesis;GO:0070070//proton-transporting V-type ATPase complex assembly;GO:0034622//cellular macromolecu…
101245930	XM_004235312.3	992	1.516	5.063	1.73563	1.51458e-37	3.42422e-37	K19761//gamma-glutamylaminecyclotransferase [EC:2.3.2.-]	GO:0009628//response to abiotic stimulus;GO:0050896//response to stimulus;GO:0080167//response to karrikin;GO:0044425//membrane part;GO:0031224//intrinsic component of membrane;GO:0016020//membrane;GO:0016021//integral component of membrane;GO:0016740//transferase activity;GO:0003824//catalytic activity;
101245933	NM_001346436.1	3858	26.436	3.186	-3.0167	0	0	K03006//DNA-directed RNA polymerase II subunit RPB1 [EC:2.7.7.6]+ko00230//Purine metabolism+ko03020//RNA polymerase+ko01100//Metabolic pathways+ko00240//Pyrimidine metabolism;K19891//glucan endo-1,3-beta-glucosidase 1/2/3 [EC:3.2.1.39]+ko00500//Starch and sucrose metabolism	GO:0005886//plasma membrane;GO:0044459//plasma membrane part;GO:0046658//anchored component of plasma membrane;GO:0071944//cell periphery;GO:0031226//intrinsic component of plasma membrane;GO:0031224//intrinsic component of membrane;GO:0044464//cell part;GO:0031225//anchored component of membrane;GO:0016020//membrane;GO:0005623//cell;GO:0044425//membrane part;GO:0030247//polysaccharide binding;GO…
101245937	XM_004236568.3	4082	1.896	0.85	-1.15058	3.74924e-19	1.08181e-18	K08695//anthocyanidin reductase [EC:1.3.1.77]+ko01110//Biosynthesis of secondary metabolites+ko00941//Flavonoid biosynthesis;K13082//bifunctional dihydroflavonol 4-reductase/flavanone 4-reductase [EC:1.1.1.219 1.1.1.234]+ko01100//Metabolic pathways+ko01110//Biosynthesis of secondary metabolites+ko00941//Flavonoid biosynthesis	GO:0050662//coenzyme binding;GO:0048037//cofactor binding;GO:0005488//binding;GO:0003824//catalytic activity;
101245940	XM_010321850.2,XM_004237833.3	3845	38.68	1.34	-4.84377	0	0	K17469//sulfate transporter 2, low-affinity;K17469//sulfate transporter 2, low-affinity	GO:0031226//intrinsic component of plasma membrane;GO:0005886//plasma membrane;GO:0005623//cell;GO:0071944//cell periphery;GO:0016020//membrane;GO:0044459//plasma membrane part;GO:0031224//intrinsic component of membrane;GO:0016021//integral component of membrane;GO:0005887//integral component of plasma membrane;GO:0044464//cell part;GO:0044425//membrane part;GO:0015116//sulfate transmembrane tra…
101245943	XM_010322390.2,XM_004238767.3,XM_010322391.2	6613	20.153	40.633	1.0345	0	0	K21444//poly(rC)-binding protein 3/4;K21444//poly(rC)-binding protein 3/4;K21444//poly(rC)-binding protein 3/4	GO:0003723//RNA binding;GO:1901363//heterocyclic compound binding;GO:0005488//binding;GO:0003676//nucleic acid binding;GO:0097159//organic cyclic compound binding;
101245945	XM_004239094.3,BGI_novel_T006922,XM_004239093.3,BGI_novel_T006923	6242	21.316	47.986	1.15787	0	0	K07407//alpha-galactosidase [EC:3.2.1.22]+ko00603//Glycosphingolipid biosynthesis - globo and isoglobo series+ko00600//Sphingolipid metabolism+ko00052//Galactose metabolism+ko00561//Glycerolipid metabolism;K07407//alpha-galactosidase [EC:3.2.1.22]+ko00603//Glycosphingolipid biosynthesis - globo and isoglobo series+ko00600//Sphingolipid metabolism+ko00052//Galactose metabolism+ko00561//Glycerolipi…	GO:0005975//carbohydrate metabolic process;GO:0008152//metabolic process;GO:0044238//primary metabolic process;GO:0071704//organic substance metabolic process;GO:0005623//cell;GO:0005618//cell wall;GO:0044464//cell part;GO:0071944//cell periphery;GO:0030312//external encapsulating structure;GO:0004557//alpha-galactosidase activity;GO:0003824//catalytic activity;GO:0016798//hydrolase activity, act…
101245960	BGI_novel_T008584,BGI_novel_T008583,BGI_novel_T008582,XM_004242435.3	3085	7.51	16.13	1.09773	5.8011e-95	8.03433e-95	K03843//alpha-1,3/alpha-1,6-mannosyltransferase [EC:2.4.1.132 2.4.1.257]+ko00510//N-Glycan biosynthesis+ko01100//Metabolic pathways;K03843//alpha-1,3/alpha-1,6-mannosyltransferase [EC:2.4.1.132 2.4.1.257]+ko00510//N-Glycan biosynthesis+ko01100//Metabolic pathways;K03843//alpha-1,3/alpha-1,6-mannosyltransferase [EC:2.4.1.132 2.4.1.257]+ko00510//N-Glycan biosynthesis+ko01100//Metabolic pathways;K03…	GO:0006490//oligosaccharide-lipid intermediate biosynthetic process;GO:0006807//nitrogen compound metabolic process;GO:0009100//glycoprotein metabolic process;GO:0006486//protein glycosylation;GO:1901576//organic substance biosynthetic process;GO:0006629//lipid metabolic process;GO:1901135//carbohydrate derivative metabolic process;GO:0009101//glycoprotein biosynthetic process;GO:0044255//cellula…
101245962	XM_004242639.3	1890	2.07	7.473	1.8564	3.15896e-64	5.49275e-64	K08235//xyloglucan:xyloglucosyl transferase [EC:2.4.1.207]	GO:0044042//glucan metabolic process;GO:0045229//external encapsulating structure organization;GO:0071704//organic substance metabolic process;GO:0071840//cellular component organization or biogenesis;GO:0005975//carbohydrate metabolic process;GO:0042546//cell wall biogenesis;GO:0044260//cellular macromolecule metabolic process;GO:0044036//cell wall macromolecule metabolic process;GO:0043170//mac…
101245966	BGI_novel_T009114,BGI_novel_T009115,XM_019214891.1,BGI_novel_T009112,XM_019214890.1,BGI_novel_T009113,XM_010325684.2	10124	7.85	15.973	1.12252	1.45982e-267	9.73573e-268	K14806//ATP-dependent RNA helicase DDX31/DBP7 [EC:3.6.4.13];K14806//ATP-dependent RNA helicase DDX31/DBP7 [EC:3.6.4.13];K14806//ATP-dependent RNA helicase DDX31/DBP7 [EC:3.6.4.13];K14806//ATP-dependent RNA helicase DDX31/DBP7 [EC:3.6.4.13];K14806//ATP-dependent RNA helicase DDX31/DBP7 [EC:3.6.4.13];K14806//ATP-dependent RNA helicase DDX31/DBP7 [EC:3.6.4.13]	GO:0006139//nucleobase-containing compound metabolic process;GO:0090304//nucleic acid metabolic process;GO:0034641//cellular nitrogen compound metabolic process;GO:0016070//RNA metabolic process;GO:0009987//cellular process;GO:0006725//cellular aromatic compound metabolic process;GO:0046483//heterocycle metabolic process;GO:0008152//metabolic process;GO:0010501//RNA secondary structure unwinding;…
101245970	XM_004244149.2	1633	0.403	0.986	1.29659	8.73053e-09	3.1052e-08
101245971	XM_019215438.1	2541	0.296	0.02	-3.95598	1.62849e-15	5.01087e-15	K15333//tRNA guanosine-2'-O-methyltransferase [EC:2.1.1.34];K12619//5'-3' exoribonuclease 2 [EC:3.1.13.-]+ko03018//RNA degradation+ko03008//Ribosome biogenesis in eukaryotes;K13199//plasminogen activator inhibitor 1 RNA-binding protein;K14568//rRNA small subunit pseudouridine methyltransferase Nep1 [EC:2.1.1.260]+ko03008//Ribosome biogenesis in eukaryotes	GO:0003824//catalytic activity;GO:0070011//peptidase activity, acting on L-amino acid peptides;GO:0004175//endopeptidase activity;GO:0017171//serine hydrolase activity;GO:0016787//hydrolase activity;GO:0008233//peptidase activity;GO:0140096//catalytic activity, acting on a protein;GO:0004252//serine-type endopeptidase activity;GO:0008236//serine-type peptidase activity;
101245976	XM_004246022.3	5353	11.313	27.186	1.26577	6.39739e-184	5.66548e-184	K01867//tryptophanyl-tRNA synthetase [EC:6.1.1.2]+ko00970//Aminoacyl-tRNA biosynthesis;K13115//coiled-coil domain-containing protein 130
101245978	XM_004246093.3	2535	1.27	0.156	-3.01357	1.07741e-35	2.4927e-35	K00512//steroid 17alpha-monooxygenase / 17alpha-hydroxyprogesterone deacetylase [EC:1.14.14.19 1.14.14.32]+ko01100//Metabolic pathways	GO:0009058//biosynthetic process;GO:0019748//secondary metabolic process;GO:0044550//secondary metabolite biosynthetic process;GO:0008152//metabolic process;GO:0016021//integral component of membrane;GO:0044425//membrane part;GO:0016020//membrane;GO:0031224//intrinsic component of membrane;GO:0020037//heme binding;GO:1901363//heterocyclic compound binding;GO:0004497//monooxygenase activity;GO:001…
101245982	BGI_novel_T000445,BGI_novel_T000442,BGI_novel_T000443,BGI_novel_T000440,BGI_novel_T000444,XM_010320928.2,BGI_novel_T000441	5762	14.023	35.316	1.29598	0	0	K02986//small subunit ribosomal protein S4+ko03010//Ribosome;K02986//small subunit ribosomal protein S4+ko03010//Ribosome;K02986//small subunit ribosomal protein S4+ko03010//Ribosome;K02986//small subunit ribosomal protein S4+ko03010//Ribosome;K02986//small subunit ribosomal protein S4+ko03010//Ribosome;K02986//small subunit ribosomal protein S4+ko03010//Ribosome;K02986//small subunit ribosomal p…	GO:0065007//biological regulation;GO:0010029//regulation of seed germination;GO:0007623//circadian rhythm;GO:0040034//regulation of development, heterochronic;GO:0048511//rhythmic process;GO:0050789//regulation of biological process;GO:0048580//regulation of post-embryonic development;GO:2000026//regulation of multicellular organismal development;GO:0048506//regulation of timing of meristematic p…
101245985	BGI_novel_T000567,XM_010322535.2	4417	2.016	4.203	1.0125	2.43905e-41	5.29757e-41	K17964//leucine-rich PPR motif-containing protein, mitochondrial;K17964//leucine-rich PPR motif-containing protein, mitochondrial
101245991	XM_019215790.1,XM_019215791.1	2069	1.483	0.136	-3.46304	5.88706e-41	1.28315e-40	K13229//2,4-dihydroxy-1,4-benzoxazin-3-one-glucoside dioxygenase [EC:1.14.20.2]+ko00402//Benzoxazinoid biosynthesis;K06892//feruloyl-CoA ortho-hydroxylase [EC:1.14.11.-]+ko01110//Biosynthesis of secondary metabolites+ko00940//Phenylpropanoid biosynthesis;K13229//2,4-dihydroxy-1,4-benzoxazin-3-one-glucoside dioxygenase [EC:1.14.20.2]+ko00402//Benzoxazinoid biosynthesis;K06892//feruloyl-CoA ortho-h…	GO:0003824//catalytic activity;GO:0043167//ion binding;GO:0016491//oxidoreductase activity;GO:0046872//metal ion binding;GO:0043169//cation binding;GO:0005488//binding;
101245993	XM_010328608.2	5028	2.156	6.893	1.66585	3.94596e-105	5.11439e-105	K05747//Wiskott-Aldrich syndrome protein+ko04144//Endocytosis;K03006//DNA-directed RNA polymerase II subunit RPB1 [EC:2.7.7.6]+ko00230//Purine metabolism+ko03020//RNA polymerase+ko01100//Metabolic pathways+ko00240//Pyrimidine metabolism
101245995	XM_004230836.3	6269	8.026	0.09	-6.43798	0	0	K01179//endoglucanase [EC:3.2.1.4]+ko01100//Metabolic pathways+ko00500//Starch and sucrose metabolism	GO:1901575//organic substance catabolic process;GO:0009057//macromolecule catabolic process;GO:0044260//cellular macromolecule metabolic process;GO:0030245//cellulose catabolic process;GO:0005976//polysaccharide metabolic process;GO:0044042//glucan metabolic process;GO:0005975//carbohydrate metabolic process;GO:0000272//polysaccharide catabolic process;GO:0009251//glucan catabolic process;GO:0043…
101245999	XM_004231530.3	4144	8.586	0.81	-3.39758	3.13275e-192	2.68517e-192	K00083//cinnamyl-alcohol dehydrogenase [EC:1.1.1.195]+ko01100//Metabolic pathways+ko01110//Biosynthesis of secondary metabolites+ko00940//Phenylpropanoid biosynthesis	GO:0043167//ion binding;GO:0046872//metal ion binding;GO:0016491//oxidoreductase activity;GO:0043169//cation binding;GO:0005488//binding;GO:0046914//transition metal ion binding;GO:0003824//catalytic activity;GO:0008270//zinc ion binding;
101246002	XM_004231742.3,XM_019212563.1,XM_010317619.2	6389	8.486	2.11	-1.9986	4.3381e-301	2.63113e-301		GO:0006996//organelle organization;GO:0006999//nuclear pore organization;GO:0043933//macromolecular complex subunit organization;GO:0071822//protein complex subunit organization;GO:0009987//cellular process;GO:0071840//cellular component organization or biogenesis;GO:0016043//cellular component organization;GO:0006997//nucleus organization;GO:0012505//endomembrane system;GO:0032991//macromolecula…
101246004	XM_019212470.1	2011	0.58	2.976	2.34563	2.72076e-54	5.18602e-54	K12135//zinc finger protein CONSTANS+ko04712//Circadian rhythm - plant	GO:0044424//intracellular part;GO:0005634//nucleus;GO:0043227//membrane-bounded organelle;GO:0043231//intracellular membrane-bounded organelle;GO:0043226//organelle;GO:0044464//cell part;GO:0005622//intracellular;GO:0005623//cell;GO:0043229//intracellular organelle;GO:0005488//binding;GO:0046872//metal ion binding;GO:0008270//zinc ion binding;GO:0046914//transition metal ion binding;GO:0043169//c…
101246006	XM_010314175.2,BGI_novel_T012753,XM_010314176.2	4230	0.97	2.083	1.09496	6.43394e-21	1.80791e-20	K16573//gamma-tubulin complex component 6;K16573//gamma-tubulin complex component 6;K16573//gamma-tubulin complex component 6	GO:0071554//cell wall organization or biogenesis;GO:0009987//cellular process;GO:0016021//integral component of membrane;GO:0043227//membrane-bounded organelle;GO:0043226//organelle;GO:0005737//cytoplasm;GO:0043231//intracellular membrane-bounded organelle;GO:0044464//cell part;GO:0005794//Golgi apparatus;GO:0031224//intrinsic component of membrane;GO:0016020//membrane;GO:0005622//intracellular;G…
101246009	XM_004232556.3	1469	19.02	44.99	1.24717	3.10944e-294	1.91974e-294		GO:0042273//ribosomal large subunit biogenesis;GO:0042274//ribosomal small subunit biogenesis;GO:0042254//ribosome biogenesis;GO:0071840//cellular component organization or biogenesis;GO:0022613//ribonucleoprotein complex biogenesis;GO:0044085//cellular component biogenesis;GO:0022626//cytosolic ribosome;GO:0070013//intracellular organelle lumen;GO:0005737//cytoplasm;GO:0044445//cytosolic part;GO…
101246013	XM_004233153.3,XM_010318688.2,BGI_novel_T002547	34231	64.39	21.88	-1.55665	0	0	K02694//photosystem I subunit III+ko01100//Metabolic pathways+ko00195//Photosynthesis	GO:0008152//metabolic process;GO:0015979//photosynthesis;GO:0009987//cellular process;GO:0044237//cellular metabolic process;GO:0009532//plastid stroma;GO:0044464//cell part;GO:0044435//plastid part;GO:0009521//photosystem;GO:0044436//thylakoid part;GO:0043227//membrane-bounded organelle;GO:0009538//photosystem I reaction center;GO:0005623//cell;GO:0009579//thylakoid;GO:0098796//membrane protein …
101246018	XM_010315078.2	1100	6.32	17.716	1.48879	4.19877e-113	5.20595e-113		GO:0044425//membrane part;GO:0016021//integral component of membrane;GO:0016020//membrane;GO:0031224//intrinsic component of membrane;
101246023	XM_004234194.3	1673	0.016	0.726	5.39874	2.27859e-21	6.35584e-21	K05389//potassium channel subfamily K, other eukaryote	GO:0006812//cation transport;GO:0065008//regulation of biological quality;GO:0051234//establishment of localization;GO:0071805//potassium ion transmembrane transport;GO:0006810//transport;GO:0042391//regulation of membrane potential;GO:0051179//localization;GO:0034220//ion transmembrane transport;GO:0065007//biological regulation;GO:0006811//ion transport;GO:0030322//stabilization of membrane pot…
101246025	XM_010319283.2,XM_004234330.3,XM_010319284.2,XM_010319285.2	6445	3.733	8.823	1.20834	3.10436e-85	4.59684e-85		GO:0043226//organelle;GO:0043231//intracellular membrane-bounded organelle;GO:0005634//nucleus;GO:0043229//intracellular organelle;GO:0005622//intracellular;GO:0044464//cell part;GO:0043227//membrane-bounded organelle;GO:0005623//cell;GO:0044424//intracellular part;GO:1901363//heterocyclic compound binding;GO:0097159//organic cyclic compound binding;GO:0005488//binding;GO:0003677//DNA binding;GO:…
101246027	XM_010319315.2,BGI_novel_T003947,XM_010319314.2,BGI_novel_T003950,BGI_novel_T003946,BGI_novel_T003948,BGI_novel_T003949,BGI_novel_T003951	8642	3.373	12.743	1.92266	0	0	K04733//interleukin-1 receptor-associated kinase 4 [EC:2.7.11.1];K04733//interleukin-1 receptor-associated kinase 4 [EC:2.7.11.1];K04733//interleukin-1 receptor-associated kinase 4 [EC:2.7.11.1];K04733//interleukin-1 receptor-associated kinase 4 [EC:2.7.11.1];K04733//interleukin-1 receptor-associated kinase 4 [EC:2.7.11.1];K04733//interleukin-1 receptor-associated kinase 4 [EC:2.7.11.1];K04733//i…	GO:0050896//response to stimulus;GO:0006950//response to stress;GO:0016020//membrane;GO:0005623//cell;GO:0005886//plasma membrane;GO:0071944//cell periphery;GO:0044464//cell part;GO:0030554//adenyl nucleotide binding;GO:0032555//purine ribonucleotide binding;GO:0097159//organic cyclic compound binding;GO:0005524//ATP binding;GO:0097367//carbohydrate derivative binding;GO:0140096//catalytic activi…
101246028	XM_004234782.3	40989	81.54	33.736	-1.2767	0	0	K00284//glutamate synthase (ferredoxin) [EC:1.4.7.1]+ko00910//Nitrogen metabolism+ko00630//Glyoxylate and dicarboxylate metabolism	GO:0043436//oxoacid metabolic process;GO:1901564//organonitrogen compound metabolic process;GO:0009084//glutamine family amino acid biosynthetic process;GO:0043650//dicarboxylic acid biosynthetic process;GO:0044237//cellular metabolic process;GO:0006537//glutamate biosynthetic process;GO:1901607//alpha-amino acid biosynthetic process;GO:0008152//metabolic process;GO:0044238//primary metabolic pro…
101246031	XM_004252477.3	726	2.586	150.883	5.86323	0	0
101246036	XM_004235565.3	1529	19.37	1.663	-3.5309	0	0	K13248//pyridoxal phosphate phosphatase PHOSPHO2 [EC:3.1.3.74]+ko00750//Vitamin B6 metabolism+ko01100//Metabolic pathways	GO:0016787//hydrolase activity;GO:0016791//phosphatase activity;GO:0003824//catalytic activity;GO:0042578//phosphoric ester hydrolase activity;GO:0016788//hydrolase activity, acting on ester bonds;
101246039	XM_004236143.3	1354	54.973	10.916	-2.3001	0	0	K15040//voltage-dependent anion channel protein 2+ko04979//Cholesterol metabolism	GO:0006810//transport;GO:0055085//transmembrane transport;GO:0051179//localization;GO:0051234//establishment of localization;GO:0043226//organelle;GO:0098588//bounding membrane of organelle;GO:0016020//membrane;GO:0043227//membrane-bounded organelle;GO:0044429//mitochondrial part;GO:0044444//cytoplasmic part;GO:0031967//organelle envelope;GO:0005740//mitochondrial envelope;GO:0005741//mitochondri…
101246062	XM_010323803.1,XM_010323805.2,XM_010323802.1,BGI_novel_T007887,XM_010323806.2,XM_010323801.2,XM_010323800.2,XM_010323804.2	6545	11.063	3.35	-1.70179	1.68955e-304	1.01575e-304
101246070	XM_004243477.3	1477	0.56	0.143	-1.97347	6.08189e-08	2.21086e-07	K00430//peroxidase [EC:1.11.1.7]+ko01100//Metabolic pathways+ko01110//Biosynthesis of secondary metabolites+ko00940//Phenylpropanoid biosynthesis	GO:0071555//cell wall organization;GO:0042737//drug catabolic process;GO:0072593//reactive oxygen species metabolic process;GO:0008152//metabolic process;GO:0042743//hydrogen peroxide metabolic process;GO:0016043//cellular component organization;GO:0071669//plant-type cell wall organization or biogenesis;GO:0006950//response to stress;GO:0045229//external encapsulating structure organization;GO:0…
101246079	XM_004228569.3,BGI_novel_T000061	8799	1.846	5.613	1.60587	3.74836e-105	4.85741e-105	K19613//leucine-rich repeat protein SHOC2;K13420//LRR receptor-like serine/threonine-protein kinase FLS2 [EC:2.7.11.1]+ko04626//Plant-pathogen interaction+ko04016//MAPK signaling pathway - plant;K19613//leucine-rich repeat protein SHOC2;K13420//LRR receptor-like serine/threonine-protein kinase FLS2 [EC:2.7.11.1]+ko04626//Plant-pathogen interaction+ko04016//MAPK signaling pathway - plant	GO:0044425//membrane part;GO:0016021//integral component of membrane;GO:0031224//intrinsic component of membrane;GO:0016020//membrane;
101246083	XM_004246608.3	4316	12.78	5.616	-1.17018	3.88977e-59	7.08483e-59	K06966//uncharacterized protein	GO:0044249//cellular biosynthetic process;GO:0008152//metabolic process;GO:0006807//nitrogen compound metabolic process;GO:0071704//organic substance metabolic process;GO:0009690//cytokinin metabolic process;GO:0006725//cellular aromatic compound metabolic process;GO:0044237//cellular metabolic process;GO:0065008//regulation of biological quality;GO:0042445//hormone metabolic process;GO:0010817//…
101246085	XM_004247013.3	3084	23.166	1.77	-3.72498	0	0	K17961//cytochrome P450 family 82 subfamily G polypeptide 1 [EC:1.14.-.-]+ko00904//Diterpenoid biosynthesis	GO:0071704//organic substance metabolic process;GO:0044249//cellular biosynthetic process;GO:1901576//organic substance biosynthetic process;GO:0046246//terpene biosynthetic process;GO:0044550//secondary metabolite biosynthetic process;GO:0008299//isoprenoid biosynthetic process;GO:0044237//cellular metabolic process;GO:0006629//lipid metabolic process;GO:0019748//secondary metabolic process;GO:0…
101246087	XM_010328274.2,XM_004247368.3,BGI_novel_T011523	4959	15.91	54.47	1.71946	0	0	K01054//acylglycerol lipase [EC:3.1.1.23]+ko01100//Metabolic pathways+ko00561//Glycerolipid metabolism;K01054//acylglycerol lipase [EC:3.1.1.23]+ko01100//Metabolic pathways+ko00561//Glycerolipid metabolism;K01054//acylglycerol lipase [EC:3.1.1.23]+ko01100//Metabolic pathways+ko00561//Glycerolipid metabolism	GO:0044238//primary metabolic process;GO:0006629//lipid metabolic process;GO:0008152//metabolic process;GO:0071704//organic substance metabolic process;GO:0016020//membrane;GO:0016788//hydrolase activity, acting on ester bonds;GO:0016787//hydrolase activity;GO:0016298//lipase activity;GO:0003824//catalytic activity;
101246092	XM_004229998.3	2943	16.803	6.486	-1.36821	6.85667e-150	7.03691e-150	K09754//coumaroylquinate(coumaroylshikimate) 3'-monooxygenase [EC:1.14.13.36]+ko01100//Metabolic pathways+ko01110//Biosynthesis of secondary metabolites+ko00940//Phenylpropanoid biosynthesis+ko00941//Flavonoid biosynthesis+ko00945//Stilbenoid, diarylheptanoid and gingerol biosynthesis	GO:0009808//lignin metabolic process;GO:0009698//phenylpropanoid metabolic process;GO:0009813//flavonoid biosynthetic process;GO:0006725//cellular aromatic compound metabolic process;GO:0009699//phenylpropanoid biosynthetic process;GO:0009809//lignin biosynthetic process;GO:0009058//biosynthetic process;GO:0044237//cellular metabolic process;GO:0044249//cellular biosynthetic process;GO:0019748//s…
101246093	XM_004230251.3	3574	439.416	158.486	-1.47299	0	0	K08057//calreticulin+ko04145//Phagosome+ko04141//Protein processing in endoplasmic reticulum	GO:0009987//cellular process;GO:0006457//protein folding;GO:0005783//endoplasmic reticulum;GO:0012505//endomembrane system;GO:0043229//intracellular organelle;GO:0044444//cytoplasmic part;GO:0005622//intracellular;GO:0043226//organelle;GO:0005623//cell;GO:0043227//membrane-bounded organelle;GO:0043231//intracellular membrane-bounded organelle;GO:0044464//cell part;GO:0044424//intracellular part;G…
101246097	XM_004230670.3	2848	10.163	24.73	1.28972	2.75059e-270	1.81531e-270	K11426//SET and MYND domain-containing protein
101246100	XM_010317184.1	6864	0.023	0.113	2.22445	8.14733e-10	2.82311e-09	K07478//putative ATPase;K00820//glucosamine---fructose-6-phosphate aminotransferase (isomerizing) [EC:2.6.1.16]+ko00250//Alanine, aspartate and glutamate metabolism+ko00520//Amino sugar and nucleotide sugar metabolism+ko01100//Metabolic pathways;K13457//disease resistance protein RPM1+ko04626//Plant-pathogen interaction;K07393//glutathionyl-hydroquinone reductase [EC:1.8.5.7];K03469//ribonuclease…
101246102	XM_004249265.3	1884	1.31	0.57	-1.2005	1.48132e-12	4.82197e-12	K15405//midchain alkane hydroxylase+ko01110//Biosynthesis of secondary metabolites+ko00073//Cutin, suberine and wax biosynthesis	GO:0016021//integral component of membrane;GO:0031224//intrinsic component of membrane;GO:0016020//membrane;GO:0044425//membrane part;GO:0005506//iron ion binding;GO:0048037//cofactor binding;GO:0046872//metal ion binding;GO:0043167//ion binding;GO:0097159//organic cyclic compound binding;GO:0005488//binding;GO:0020037//heme binding;GO:0004497//monooxygenase activity;GO:0043169//cation binding;GO…
101246103	XM_004231824.3	1647	10.326	2.663	-1.91343	2.94788e-117	3.5554e-117	K01365//cathepsin L [EC:3.4.22.15]+ko04145//Phagosome	GO:0044248//cellular catabolic process;GO:1901565//organonitrogen compound catabolic process;GO:0030163//protein catabolic process;GO:0051603//proteolysis involved in cellular protein catabolic process;GO:0009057//macromolecule catabolic process;GO:0043170//macromolecule metabolic process;GO:0009056//catabolic process;GO:0019538//protein metabolic process;GO:0044257//cellular protein catabolic pr…
[truncated: 7,732 more rows]

## Sheet: Table S3b
Table S3b. All the fold-changes and P values for DEGs between CK_Cf_8dpi and Cf_8dpi
Gene ID	Transcripts	Length	CK_Cf_8dpi FPKM	Cf_8dpi FPKM	log2(Cf_8dpi/CK_Cf_8dpi)	Qvalue(CK_Cf_8dpi-vs-Cf_8dpi)	Pvalue(CK_Cf_8dpi-vs-Cf_8dpi)	Kegg Orthology	GO
[truncated: 3,711 more rows]

## Sheet: Table S3c
Table S3c. All the fold-changes and P values for DEGs between CK_MM_4dpi and MM_4dpi
[truncated: 6,939 more rows]

[truncated: 5 more sheets: Table S3d, Table S3e, Table S3f, Table S3g, Table S3h]
