# Supplementary material for: Comparative transcriptome analysis reveals the response mechanism of Cf-16-mediated resistance to Cladosporium fulvum infection in tomato
Source: BMC Plant Biol. 2020 Jan 20;20:33. doi: 10.1186/s12870-020-2245-5 (PMC6971981; doi:10.1186/s12870-020-2245-5)
Supplement: Supplementary file 4 — Additional file 4: Table S4. DEGs between Moneymaker and Cf-16 tomato at 4 dpi, based on MapMan analysis. [file 12870_2020_2245_MOESM4_ESM.xlsx]

## Sheet: Table S4a （biotic stress）
bin	name	elements	p-value
27.3	RNA.regulation of transcription	144	1.491187647832085E-4
30.3	signalling.calcium	36	0.0024049181980104082
30.4	signalling.phosphinositides	2	0.032468753131975094
29.4	protein.postranslational modification	29	0.07778509482440332
30.1	signalling.in sugar and nutrient physiology	8	0.08520242144189846
17.5	hormone metabolism.ethylene	24	0.18198653336974926
21.5	redox.peroxiredoxin	1	0.23567749826238704
17.6	hormone metabolism.gibberelin	15	0.24209500399894734
17.8	hormone metabolism.salicylic acid	2	0.33430409668082817
30.5	signalling.G-proteins	7	0.38024019333252
21.4	redox.glutaredoxins	8	0.4210778406090216
17.4	hormone metabolism.cytokinin	6	0.46712949763426087
17.7	hormone metabolism.jasmonate	4	0.4931406717338564
29.5	protein.degradation	69	0.5278517050587049
17.1	hormone metabolism.abscisic acid	4	0.5398495281690447
30.11	signalling.light	11	0.5593100774139327
21.2	redox.ascorbate and glutathione	11	0.6086769179529652
17.3	hormone metabolism.brassinosteroid	5	0.609041719060573
30.2	signalling.receptor kinases	89	0.7244131856643918
21.3	redox.heme	1	0.7298472866974849
30.6	signalling.MAP kinases	3	0.8875106769740406
17.2	hormone metabolism.auxin	25	0.8966714938895851
27	RNA	164	1.1088237521446964E-4
35.2	not assigned.unknown	753	1.7766579576261599E-4
35	not assigned	845	1.9570928028445067E-4
16.10	secondary metabolism.simple phenols	9	0.003399809587057323
27.3.3	RNA.regulation of transcription.AP2/EREBP, APETALA2/Ethylene-responsive element binding protein family	21	0.006221498448951382
11.9	lipid metabolism.lipid degradation	21	0.008469801600916878
11	lipid metabolism	48	0.010860769710509467
29.5.11.20	protein.degradation.ubiquitin.proteasom	2	0.017514402558919718
16	secondary metabolism	72	0.022759076446249527
30	signalling	156	0.02672455759624454
13.1	amino acid metabolism.synthesis	4	0.03274422415178779
20.1	stress.biotic	62	0.03311433062545661
13.1.6	amino acid metabolism.synthesis.aromatic aa	2	0.03400484604046328
34.7	transport.phosphate	2	0.03423590095339901
10.6.2	cell wall.degradation.mannan-xylose-arabinose-fucose	14	0.03881158058883574
3.4	minor CHO metabolism.myo-inositol	4	0.041570002949647966
3.4.3	minor CHO metabolism.myo-inositol.InsP Synthases	4	0.041570002949647966
27.3.32	RNA.regulation of transcription.WRKY domain transcription factor family	12	0.04208797957227819
30.2.12	signalling.receptor kinases.leucine rich repeat XII	5	0.04311455808744569
26.19	misc.plastocyanin-like	4	0.049668017227668004
11.9.3	lipid metabolism.lipid degradation.lysophospholipases	11	0.05017848354547546
30.2.16	signalling.receptor kinases.Catharanthus roseus-like RLK1	6	0.05192952867733742
21.2.1	redox.ascorbate and glutathione.ascorbate	5	0.0523435418238907
27.3.44	RNA.regulation of transcription.Chromatin Remodeling Factors	3	0.052735232406814624
16.2	secondary metabolism.phenylpropanoids	18	0.061447149003151846
16.8.4	secondary metabolism.flavonoids.flavonols	10	0.061930742039844056
16.8.3	secondary metabolism.flavonoids.dihydroflavonols	16	0.06199134653572469
26.16	misc.myrosinases-lectin-jacalin	3	0.062085311731955084
29.3.4.99	protein.targeting.secretory pathway.unspecified	2	0.062202774561174845
20.1.7	stress.biotic.PR-proteins	44	0.0627090227015584
17.5.1.1	hormone metabolism.ethylene.synthesis-degradation.1-aminocyclopropane-1-carboxylate synthase	3	0.06321818593441861
13	amino acid metabolism	21	0.06516513983433636
10.6	cell wall.degradation	23	0.06651261233093102
28.1.1	DNA.synthesis/chromatin structure.retrotransposon/transposase	3	0.06900521071028788
11.8	lipid metabolism.'exotics'(steroids, squalene etc)	9	0.07094384817677098
20	stress	83	0.07634896777031894
16.8.1.12	secondary metabolism.flavonoids.anthocyanins.anthocyanidin 3-O-glucosyltransferase	2	0.07814048388832884
27.3.69	RNA.regulation of transcription.SET-domain transcriptional regulator family	2	0.0820998274806437
29.2.4	protein.synthesis.elongation	1	0.08395443445221296
26.24	misc.GCN5-related N-acetyltransferase	4	0.08612465421853152
11.9.2	lipid metabolism.lipid degradation.lipases	3	0.08835290565842702
24.1	Biodegradation of Xenobiotics.hydroxyacylglutathione hydrolase	1	0.089350898651686
34.12	transport.metal	7	0.09209621567022053
9.9	mitochondrial electron transport / ATP synthesis.F1-ATPase	2	0.0982510013368698
27.3.64	RNA.regulation of transcription.PHOR1	7	0.09997598406891708
7	OPP	2	0.10289236164808124
28.1	DNA.synthesis/chromatin structure	25	0.1055161941199124
35.1.40	not assigned.no ontology.glycine rich proteins	1	0.10756907428466637
27.3.11	RNA.regulation of transcription.C2H2 zinc finger family	10	0.11086064570824829
26.7	misc.oxidases - copper, flavone etc	10	0.11086064570824838
29.3	protein.targeting	21	0.11473982790587023
16.2.1	secondary metabolism.phenylpropanoids.lignin biosynthesis	13	0.11545325892465197
11.9.1	lipid metabolism.lipid degradation.palmitoyl[protein] hydrolase	5	0.1166699137442059
34.3	transport.amino acids	12	0.11675770332145237
2.2	major CHO metabolism.degradation	6	0.12061546540290188
2.2.1	major CHO metabolism.degradation.sucrose	6	0.12061546540290188
13.1.3.5	amino acid metabolism.synthesis.aspartate family.lysine	1	0.12065081108793345
13.1.3.5.5	amino acid metabolism.synthesis.aspartate family.lysine.diaminopimelate decarboxylase	1	0.12065081108793345
16.2.1.8	secondary metabolism.phenylpropanoids.lignin biosynthesis.F5H	2	0.12590449891885358
13.1.6.4	amino acid metabolism.synthesis.aromatic aa.tyrosine	1	0.12629635818524027
13.1.6.4.1	amino acid metabolism.synthesis.aromatic aa.tyrosine.arogenate dehydrogenase \& prephenate dehydrogenase	1	0.12629635818524027
13.1.6.4.2	amino acid metabolism.synthesis.aromatic aa.tyrosine.prephenate dehydrogenase	1	0.12629635818524027
15.2	metal handling.binding, chelation and storage	2	0.1273980316544896
13.2.7	amino acid metabolism.degradation.histidine	8	0.12798102925564805
28.1.1.4	DNA.synthesis/chromatin structure.retrotransposon/transposase.hat-like transposase	1	0.13017292446499618
11.8.1	lipid metabolism.'exotics' (steroids, squalene etc).sphingolipids	4	0.13129293309762657
16.8.1.21	secondary metabolism.flavonoids.anthocyanins.anthocyanin 5-aromatic acyltransferase	1	0.13194722917413887
4.1.16	glycolysis.cytosolic branch.phospho-enol-pyruvate carboxylase kinase (PPCK)	1	0.13374021618083515
4.3	glycolysis.unclear/dually targeted	1	0.13374021618083515
4.3.16	glycolysis.unclear/dually targeted.phospho-enol-pyruvate carboxylase kinase (PEPCK)	1	0.13374021618083515
26.14	misc.oxygenases	1	0.13414120583045275
17.1.1.1	hormone metabolism.abscisic acid.synthesis-degradation.synthesis	1	0.13454312464716356
17.1.1.1.12	hormone metabolism.abscisic acid.synthesis-degradation.synthesis.abscisic aldehyde oxidase	1	0.13454312464716356
8	TCA / org transformation	3	0.13871590603103012
3.6	minor CHO metabolism.callose	1	0.14151905479351784
13.1.6.3	amino acid metabolism.synthesis.aromatic aa.phenylalanine	1	0.14193790064836515
13.1.6.3.1	amino acid metabolism.synthesis.aromatic aa.phenylalanine.arogenate dehydratase / prephenate dehydratase	1	0.14193790064836515
29.5.9	protein.degradation.AAA type	2	0.14250523354302624
27.3.99	RNA.regulation of transcription.unclassified	17	0.14414501334054036
10.7	cell wall.modification	17	0.14497307868409354
11.9.3.2	lipid metabolism.lipid degradation.lysophospholipases.carboxylesterase	3	0.14711430202780973
26.13	misc.acid and other phosphatases	5	0.15018339736283193
18	Co-factor and vitamine metabolism	1	0.1509552278417149
18.1	Co-factor and vitamine metabolism.molybdenum cofactor	1	0.1509552278417149
17.7.1.10	hormone metabolism.jasmonate.synthesis-degradation.jasmonate-O-methyltransferase	1	0.153387565037457
17.8.1.1.7	hormone metabolism.salicylic acid.synthesis-degradation.synthesis.methyl-SA methylesterase	1	0.153387565037457
2.2.1.5	major CHO metabolism.degradation.sucrose.Susy	2	0.15670029520840822
27.3.41	RNA.regulation of transcription.B3 transcription factor family	1	0.15765890886059153
30.2.11	signalling.receptor kinases.leucine rich repeat XI	5	0.15817981851340399
8.2.11	TCA / org transformation.other organic acid transformatons.atp-citrate lyase	1	0.16155648533200906
17.5.2	hormone metabolism.ethylene.signal transduction	13	0.16523908319099068
31.1.1	cell.organisation.cytoskeleton	4	0.16880438623642435
27.3.9	RNA.regulation of transcription.C2C2(Zn) GATA transcription factor family	6	0.1692097229304837
34.10	transport.nucleotides	3	0.17140795915053242
27.3.15	RNA.regulation of transcription.CCAAT box binding factor family, HAP3	2	0.17297387080640103
29.3.4.4	protein.targeting.secretory pathway.plasma membrane	1	0.17319755653092606
29.4.1.57	protein.postranslational modification.kinase.receptor like cytoplasmatic kinase VII	6	0.1812688869685258
34.2	transport.sugars	1	0.18214181376988398
27.3.42	RNA.regulation of transcription.Bromodomain proteins	1	0.1831563900325044
31.1.1.3	cell.organisation.cytoskeleton.Myosin	1	0.1831563900325044
31.1.1.3.8	cell.organisation.cytoskeleton.Myosin.Class VII	1	0.1831563900325044
10.3	cell wall.hemicellulose synthesis	6	0.19136662720811914
10.3.2	cell wall.hemicellulose synthesis.glucuronoxylan	6	0.19136662720811914
29.3.4	protein.targeting.secretory pathway	16	0.19157734323783515
23.1.3	nucleotide metabolism.synthesis.PRS-PP	2	0.19383128510523406
8.1	TCA / org transformation.TCA	1	0.19565959329912164
8.1.7	TCA / org transformation.TCA.succinate dehydrogenase	1	0.19565959329912164
29.5.7	protein.degradation.metalloprotease	2	0.1968472812470779
11.3	lipid metabolism.Phospholipid synthesis	3	0.2001496938238794
20.2.4	stress.abiotic.touch/wounding	1	0.2026879987180856
17.6.1.12	hormone metabolism.gibberelin.synthesis-degradation.GA3 oxidase	2	0.2049274804875516
27.3.25	RNA.regulation of transcription.MYB domain transcription factor family	13	0.2050289470779937
2	major CHO metabolism	7	0.206023936974379
33.99	development.unspecified	47	0.20816270161051537
26.17	misc.dynamin	1	0.21272073487236173
23.1	nucleotide metabolism.synthesis	8	0.21464719095172405
29.2.1.99.2	protein.synthesis.ribosomal protein.unknown.large subunit	1	0.2149981222443671
29.2.1.99.2.1185	protein.synthesis.ribosomal protein.unknown.large subunit.L18/L5	1	0.2149981222443671
29.4.1	protein.postranslational modification.kinase	7	0.21540315517911793
10.8.99	cell wall.pectin*esterases.misc	2	0.21769963207953166
26	misc	126	0.21779916064454463
27.3.22	RNA.regulation of transcription.HB,Homeobox transcription factor family	6	0.2203053475748432
1.2	PS.photorespiration	1	0.22135141035847417
1.2.2	PS.photorespiration.glycolate oxydase	1	0.22135141035847417
17.1.2	hormone metabolism.abscisic acid.signal transduction	1	0.22193558472663916
11.9.3.5	lipid metabolism.lipid degradation.lysophospholipases.phosphoinositide phospholipase C	3	0.2226372120200736
30.2.25	signalling.receptor kinases.wall associated kinase	5	0.2231244185550576
27.3.1	RNA.regulation of transcription.ABI3/VP1-related B3-domain-containing transcription factor family	1	0.22664876194293593
7.3	OPP.electron transfer	1	0.2311318096260757
29.3.1	protein.targeting.nucleus	3	0.23260935092761947
17.6.1.11	hormone metabolism.gibberelin.synthesis-degradation.GA20 oxidase	3	0.234009306718288
21.5.2	redox.peroxiredoxin.PER1	1	0.23567749826238704
3.1.1	minor CHO metabolism.raffinose family.galactinol synthases	1	0.23874288503437743
3.1.1.2	minor CHO metabolism.raffinose family.galactinol synthases.putative	1	0.23874288503437743
17.1.1.2	hormone metabolism.abscisic acid.synthesis-degradation.degradation	1	0.24495781039989814
17.1.1.2.1	hormone metabolism.abscisic acid.synthesis-degradation.degradation.8-hydroxylase	1	0.24495781039989814
23	nucleotide metabolism	14	0.24561713344514988
26.3.4	misc.gluco-, galacto- and mannosidases.endoglucanase	2	0.2458274443170323
29.3.4.2	protein.targeting.secretory pathway.golgi	11	0.24603691421540774
13.2.2	amino acid metabolism.degradation.glutamate family	1	0.2465291236310316
13.2.2.2	amino acid metabolism.degradation.glutamate family.proline	1	0.2465291236310316
23.3.2	nucleotide metabolism.salvage.nucleoside kinases	1	0.24684423193594762
23.3.2.1	nucleotide metabolism.salvage.nucleoside kinases.adenosine kinase	1	0.24684423193594762
16.8	secondary metabolism.flavonoids	35	0.2606179462084959
30.2.20	signalling.receptor kinases.wheat LRK10 like	3	0.26365021556401985
33.4	development.organ development	1	0.26494218964364613
33.4.3	development.organ development.shoot development.shoot development	1	0.26494218964364613
27.3.40	RNA.regulation of transcription.Aux/IAA family	2	0.26735137501960154
1.3	PS.calvin cycle	1	0.2676004050070886
1.3.8	PS.calvin cycle.transketolase	1	0.2676004050070886
7.2	OPP.non-reductive PP	1	0.2676004050070886
7.2.1	OPP.non-reductive PP.transketolase	1	0.2676004050070886
10.6.1	cell wall.degradation.cellulases and beta -1,4-glucanases	3	0.2682525746189511
33	development	59	0.268563507651134
34.13	transport.peptides and oligopeptides	13	0.2716167759837229
17.6.1	hormone metabolism.gibberelin.synthesis-degradation	11	0.2720309316858023
9	mitochondrial electron transport / ATP synthesis	3	0.2764388557119047
29.2.1.99.99	protein.synthesis.ribosomal protein.unknown.unknown	2	0.27834329139123143
11.9.4.5	lipid metabolism.lipid degradation.beta-oxidation.acyl-CoA thioesterase	2	0.2817488615110167
5.3	fermentation.ADH	1	0.2832404642572688
11.3.7	lipid metabolism.Phospholipid synthesis.cyclopropane-fatty-acyl-phospholipid synthase	2	0.28765250653073915
16.8.4.2	secondary metabolism.flavonoids.flavonols.flavonol 3-O-glycosyltransferase	4	0.28955466911677297
17.2.1	hormone metabolism.auxin.synthesis-degradation	1	0.2909351953008361
27.3.26	RNA.regulation of transcription.MYB-related transcription factor family	1	0.29164162269460214
16.8.2.1	secondary metabolism.flavonoids.chalcones.naringenin-chalcone synthase	2	0.2956529981024737
30.2.24	signalling.receptor kinases.S-locus glycoprotein like	5	0.2963357956891737
30.2.17	signalling.receptor kinases.DUF 26	35	0.2970917515213469
27.3.63	RNA.regulation of transcription.PHD finger transcription factor	1	0.3020143565046238
26.10	misc.cytochrome P450	26	0.30295632712289366
24.2	Biodegradation of Xenobiotics.lactoylglutathione lyase	2	0.30586124767494294
26.28	misc.GDSL-motif lipase	5	0.3058725698020412
26.3	misc.gluco-, galacto- and mannosidases	6	0.30749932679934283
34.30	transport.H+ transporting pyrophosphatase	1	0.3104135233184997
20.1.2	stress.biotic.receptors	1	0.31188983876647136
29.8	protein.assembly and cofactor ligation	3	0.3127965638679515
13.2	amino acid metabolism.degradation	17	0.31295670707736767
28	DNA	46	0.31362629113082663
16.5.1.2.1	secondary metabolism.sulfur-containing.glucosinolates.regulation.aliphatic	1	0.3174671767194015
16.8.3.2	secondary metabolism.flavonoids.dihydroflavonols.flavanone 3-hydroxylase	1	0.3208447726848709
10.5.1	cell wall.cell wall proteins.AGPs	4	0.32468065202685925
10.5.1.1	cell wall.cell wall proteins.AGPs.AGP	4	0.32468065202685925
17	hormone metabolism	83	0.327617586594423
11.9.2.1	lipid metabolism.lipid degradation.lipases.triacylglycerol lipase	2	0.3307601756635204
13.2.4	amino acid metabolism.degradation.branched chain group	2	0.33130380646723134
13.2.4.1	amino acid metabolism.degradation.branched chain group.shared	2	0.33130380646723134
1.1.1	PS.lightreaction.photosystem II	2	0.3321203353700741
16.4	secondary metabolism.N misc	3	0.33266271494511546
16.4.1	secondary metabolism.N misc.alkaloid-like	3	0.33266271494511546
17.8.1	hormone metabolism.salicylic acid.synthesis-degradation	2	0.33430409668082817
17.8.1.1	hormone metabolism.salicylic acid.synthesis-degradation.synthesis	2	0.33430409668082817
20.1.4	stress.biotic.kinases	6	0.3364900942668088
23.3.3	nucleotide metabolism.salvage.NUDIX hydrolases	1	0.33847327560944696
30.2.10	signalling.receptor kinases.leucine rich repeat X	2	0.3395275384588108
11.6	lipid metabolism.lipid transfer proteins etc	5	0.34674152361927346
27.3.5	RNA.regulation of transcription.ARR	1	0.3534960655630411
29.7	protein.glycosylation	3	0.3535573185121039
4	glycolysis	7	0.35505926785521547
1.1.1.2	PS.lightreaction.photosystem II.PSII polypeptide subunits	1	0.35711491744119783
23.4	nucleotide metabolism.phosphotransfer and pyrophosphatases	1	0.3591354365627725
23.4.1	nucleotide metabolism.phosphotransfer and pyrophosphatases.adenylate kinase	1	0.3591354365627725
30.2.1	signalling.receptor kinases.leucine rich repeat I	1	0.3595404009088099
16.99	secondary metabolism.unspecified	1	0.36319797907585327
31.2	cell.division	8	0.368688665676038
2.2.1.3	major CHO metabolism.degradation.sucrose.invertases	4	0.36902481364055595
13.1.3	amino acid metabolism.synthesis.aspartate family	2	0.3690394547266613
8.2	TCA / org transformation.other organic acid transformations	2	0.36933075330585363
16.8.5	secondary metabolism.flavonoids.isoflavones	2	0.37195886991955174
16.8.5.1	secondary metabolism.flavonoids.isoflavones.isoflavone reductase	2	0.37195886991955174
31.1	cell.organisation	19	0.3750337432779638
3.1.3	minor CHO metabolism.raffinose family.stachyose synthases	1	0.37639034279768846
27.2	RNA.transcription	4	0.3802537860598539
20.2.2	stress.abiotic.cold	5	0.38201556178075613
3	minor CHO metabolism	7	0.38214811373367374
23.5	nucleotide metabolism.deoxynucleotide metabolism	1	0.38689990171933175
23.5.5	nucleotide metabolism.deoxynucleotide metabolism.dUTP diphosphatase	1	0.38689990171933175
17.5.3	hormone metabolism.ethylene.induced-regulated-responsive-activated	2	0.39037715245784904
29.5.11.4.3.2	protein.degradation.ubiquitin.E3.SCF.FBOX	13	0.391085990594243
27.3.67	RNA.regulation of transcription.putative transcription regulator	5	0.3980320192465668
29.5.11.4.2	protein.degradation.ubiquitin.E3.RING	20	0.3984761681911099
30.2.99	signalling.receptor kinases.misc	10	0.400698552703127
17.3.2	hormone metabolism.brassinosteroid.signal transduction	1	0.40801137203878834
17.3.2.99	hormone metabolism.brassinosteroid.signal transduction.other	1	0.40801137203878834
27.3.35	RNA.regulation of transcription.bZIP transcription factor family	5	0.4087348638675494
4.1	glycolysis.cytosolic branch	6	0.4163763301679768
31.1.1.2	cell.organisation.cytoskeleton.mikrotubuli	1	0.4163786978149544
10.5	cell wall.cell wall proteins	6	0.42201176889767567
35.1.5	not assigned.no ontology.pentatricopeptide (PPR) repeat-containing protein	9	0.4246164713751779
11.9.3.3	lipid metabolism.lipid degradation.lysophospholipases.glycerophosphodiester phosphodiesterase	3	0.42988984021872473
10.1.6	cell wall.precursor synthesis.GAE	1	0.4311497048049224
11.4	lipid metabolism.TAG synthesis	2	0.4336361357295191
34.16	transport.ABC transporters and multidrug resistance systems	2	0.43395706891884533
1	PS	8	0.43962936080945747
16.2.1.9	secondary metabolism.phenylpropanoids.lignin biosynthesis.COMT	1	0.4407055736217296
16.1.5	secondary metabolism.isoprenoids.terpenoids	4	0.4408576127446948
27.1.19	RNA.processing.ribonucleases	2	0.4413763327478617
1.1.40	PS.lightreaction.cyclic electron flow-chlororespiration	4	0.4468386851628359
30.2.8	signalling.receptor kinases.leucine rich repeat VIII	1	0.45316827596333525
30.2.8.2	signalling.receptor kinases.leucine rich repeat VIII.VIII-2	1	0.45316827596333525
20.2.1	stress.abiotic.heat	7	0.45556352657780463
29.5.11.4.3	protein.degradation.ubiquitin.E3.SCF	14	0.46088606712902225
35.1.27	not assigned.no ontology.tetratricopeptide repeat (TPR)	1	0.4663001125165129
17.4.1	hormone metabolism.cytokinin.synthesis-degradation	6	0.46712949763426087
2.2.1.3.2	major CHO metabolism.degradation.sucrose.invertases.cell wall	2	0.47143316194747226
17.6.2	hormone metabolism.gibberelin.signal transduction	2	0.4717696090246466
10.2.1	cell wall.cellulose synthesis.cellulose synthase	3	0.4777343342696494
26.5	misc.acyl transferases	2	0.4822648515496393
11.1.11	lipid metabolism.FA synthesis and FA elongation.fatty acid elongase	1	0.48348995711228193
27.3.24	RNA.regulation of transcription.MADS box transcription factor family	1	0.4873561001649658
23.2	nucleotide metabolism.degradation	2	0.48978941004582194
16.8.2	secondary metabolism.flavonoids.chalcones	4	0.4904621319518921
17.7.1	hormone metabolism.jasmonate.synthesis-degradation	4	0.4931406717338564
21	redox	21	0.49324693699126765
23.1.1	nucleotide metabolism.synthesis.pyrimidine	6	0.4956344598425628
23.1.1.10	nucleotide metabolism.synthesis.pyrimidine.CTP synthetase	6	0.4956344598425628
11.9.3.1	lipid metabolism.lipid degradation.lysophospholipases.phospholipase D	1	0.5099067365987935
16.1	secondary metabolism.isoprenoids	5	0.5104982567845282
11.9.4.3	lipid metabolism.lipid degradation.beta-oxidation.enoyl CoA hydratase	2	0.5127371028103673
16.2.1.6	secondary metabolism.phenylpropanoids.lignin biosynthesis.CCoAOMT	2	0.5155562291274018
24	Biodegradation of Xenobiotics	7	0.5158962112637364
5	fermentation	2	0.5176758412163589
27.3.8	RNA.regulation of transcription.C2C2(Zn) DOF zinc finger family	1	0.51887724440412
35.1.21	not assigned.no ontology.epsin N-terminal homology (ENTH) domain-containing protein	3	0.5213719980141241
30.2.26	signalling.receptor kinases.crinkly like	1	0.5249025512998006
29.5.11	protein.degradation.ubiquitin	38	0.5317838882687006
34.19	transport.Major Intrinsic Proteins	2	0.5340747112155105
29.2.1.2.2.57	protein.synthesis.ribosomal protein.eukaryotic.60S subunit.L7A	1	0.5370597102424806
29.2.1.2.2.1730	protein.synthesis.ribosomal protein.eukaryotic.60S subunit.L7/L30/S12	1	0.5370597102424806
29.2.2	protein.synthesis.ribosome biogenesis	1	0.5370597102424806
29.2.2.3	protein.synthesis.ribosome biogenesis.Pre-rRNA processing and modifications	1	0.5370597102424806
29.2.2.3.1	protein.synthesis.ribosome biogenesis.Pre-rRNA processing and modifications.snoRNPs	1	0.5370597102424806
29.2	protein.synthesis	14	0.543346256989532
30.2.22	signalling.receptor kinases.proline extensin like	3	0.5460107590573632
26.26	misc.aminotransferases	1	0.5462695530630094
26.26.1	misc.aminotransferases.aminotransferase class IV family protein	1	0.5462695530630094
11.1.9	lipid metabolism.FA synthesis and FA elongation.long chain fatty acid CoA ligase	1	0.5503877919287072
35.1.8	not assigned.no ontology.BSD domain-containing protein	1	0.5514197349226996
17.5.1.2	hormone metabolism.ethylene.synthesis-degradation.1-aminocyclopropane-1-carboxylate oxidase	2	0.5573187738192078
15	metal handling	3	0.5609458473750377
29	protein	138	0.5663459454278749
35.1.9	not assigned.no ontology.BTB/POZ domain-containing protein	4	0.5677996639532139
35.1.3	not assigned.no ontology.armadillo/beta-catenin repeat family protein	1	0.5722559705409473
16.8.1	secondary metabolism.flavonoids.anthocyanins	11	0.5800688136395515
16.2.1.10	secondary metabolism.phenylpropanoids.lignin biosynthesis.CAD	1	0.580693934344831
26.21	misc.protease inhibitor/seed storage/lipid transfer protein (LTP) family protein	9	0.5876346070028906
16.7	secondary metabolism.wax	2	0.5938384359273216
26.4	misc.beta 1,3 glucan hydrolases	3	0.5938644242410341
26.4.1	misc.beta 1,3 glucan hydrolases.glucan endo-1,3-beta-glucosidase	3	0.5938644242410341
34.19.3	transport.Major Intrinsic Proteins.NIP	1	0.5945285165505362
34.19.99	transport.Major Intrinsic Proteins.unspecified	1	0.5945285165505362
29.5.5	protein.degradation.serine protease	7	0.5960440616641718
34.20	transport.porins	1	0.6009641069960836
27.3.6	RNA.regulation of transcription.bHLH,Basic Helix-Loop-Helix family	9	0.6051664520906992
20.2.3	stress.abiotic.drought/salt	1	0.6063510101962194
27.3.23	RNA.regulation of transcription.HSF,Heat-shock transcription factor family	1	0.6063510101962195
30.2.15	signalling.receptor kinases.thaumatin like	2	0.6082878949647863
29.3.4.1	protein.targeting.secretory pathway.ER	1	0.610676014859548
28.1.3	DNA.synthesis/chromatin structure.histone	10	0.6137252175719722
28.1.3.2	DNA.synthesis/chromatin structure.histone.core	10	0.6137252175719722
28.1.3.2.3	DNA.synthesis/chromatin structure.histone.core.H3	10	0.6137252175719722
30.2.4	signalling.receptor kinases.leucine rich repeat IV	1	0.6193667907500391
31.3	cell.cycle	5	0.6233985288722932
29.2.3	protein.synthesis.initiation	2	0.6240513286703242
27.1	RNA.processing	13	0.6251596913235531
11.2	lipid metabolism.FA desaturation	1	0.6270151625074487
11.2.2	lipid metabolism.FA desaturation.a hydroxylase	1	0.6270151625074487
29.2.1.2.2.32	protein.synthesis.ribosomal protein.eukaryotic.60S subunit.L32	1	0.6380111499716545
27.1.20	RNA.processing.degradation dicer	2	0.6399887864577884
34.15	transport.potassium	5	0.6473141193045261
2.2.1.3.3	major CHO metabolism.degradation.sucrose.invertases.vacuolar	1	0.6479761887448062
2.1	major CHO metabolism.synthesis	1	0.6479761887448063
2.1.2	major CHO metabolism.synthesis.starch	1	0.6479761887448063
2.1.2.2	major CHO metabolism.synthesis.starch.starch synthase	1	0.6479761887448063
4.2	glycolysis.plastid branch	1	0.6490873611177427
4.2.4	glycolysis.plastid branch.phosphofructokinase (PFK)	1	0.6490873611177427
9.7	mitochondrial electron transport / ATP synthesis.cytochrome c oxidase	1	0.6501993149917387
1.1.1.1	PS.lightreaction.photosystem II.LHC-II	1	0.6524255588104642
22.1.3	polyamine metabolism.synthesis.arginine decarboxylase	1	0.6535398445259847
6	gluconeogenesis / glyoxylate cycle	1	0.6580046965135549
6.1	gluconeogenesis / glyoxylate cycle.citrate synthase	1	0.6580046965135549
4.1.14	glycolysis.cytosolic branch.pyruvate kinase (PK)	1	0.658004696513555
16.8.3.3	secondary metabolism.flavonoids.dihydroflavonols.flavonoid 3''-monooxygenase	8	0.6633876087475361
34.99	transport.misc	8	0.6665673858482282
31.1.1.1	cell.organisation.cytoskeleton.actin	2	0.6679811516315277
31.1.1.1.1	cell.organisation.cytoskeleton.actin.Actin	2	0.6679811516315277
26.18	misc.invertase/pectin methylesterase inhibitor family protein	3	0.6709747605681807
26.9	misc.glutathione S transferases	3	0.6735792919017957
29.3.4.3	protein.targeting.secretory pathway.vacuole	1	0.677115103614946
16.5.1.1.1	secondary metabolism.sulfur-containing.glucosinolates.synthesis.aliphatic	1	0.678245896959033
16.5.1.1.1.7	secondary metabolism.sulfur-containing.glucosinolates.synthesis.aliphatic.CYP83A1 phenylacetaldoxime monooxygenase	1	0.678245896959033
16.5.1.1.4.1	secondary metabolism.sulfur-containing.glucosinolates.synthesis.shared.CYP83B1 phenylacetaldoxime monooxygenase	1	0.678245896959033
34.21	transport.calcium	4	0.6820080901741572
11.1.8	lipid metabolism.FA synthesis and FA elongation.acyl coa ligase	3	0.6883020220887968
10.8	cell wall.pectin*esterases	9	0.6922996340420697
10.8.1	cell wall.pectin*esterases.PME	9	0.6922996340420697
27.3.27	RNA.regulation of transcription.NAC domain transcription factor family	1	0.6970069857871468
11.1.10	lipid metabolism.FA synthesis and FA elongation.beta ketoacyl CoA synthase	2	0.7004875752622957
11.8.3	lipid metabolism.'exotics' (steroids, squalene etc).UDP-glucose:sterol glucosyltransferase	1	0.7010110218332621
17.2.3	hormone metabolism.auxin.induced-regulated-responsive-activated	20	0.7024528946295482
26.2	misc.UDP glucosyl and glucoronyl transferases	18	0.7027160116774684
11.8.6	lipid metabolism.'exotics' (steroids, squalene etc).cycloartenol synthase	1	0.7136488488942047
17.3.1.2	hormone metabolism.brassinosteroid.synthesis-degradation.sterols	1	0.7136488488942047
17.3.1.2.99	hormone metabolism.brassinosteroid.synthesis-degradation.sterols.other	1	0.7136488488942047
10.6.3	cell wall.degradation.pectate lyases and polygalacturonases	6	0.722667665932442
20.1.3	stress.biotic.signalling	1	0.7252064763046082
20.1.3.1	stress.biotic.signalling.MLO-like	1	0.7252064763046082
30.2.3	signalling.receptor kinases.leucine rich repeat III	5	0.7253368260965378
30.2.21	signalling.receptor kinases.lysine motif	2	0.7265690570456039
34.19.1	transport.Major Intrinsic Proteins.PIP	1	0.7286861484418988
16.8.1.2	secondary metabolism.flavonoids.anthocyanins.anthocyanidin reductase	1	0.7298472866974848
16.8.3.1	secondary metabolism.flavonoids.dihydroflavonols.dihydroflavonol 4-reductase	1	0.7298472866974848
26.3.2	misc.gluco-, galacto- and mannosidases.beta-galactosidase	2	0.7343750392629845
19	tetrapyrrole synthesis	1	0.7356622246556874
19.40	tetrapyrrole synthesis.regulation	1	0.7356622246556874
17.1.3	hormone metabolism.abscisic acid.induced-regulated-responsive-activated	1	0.7356622246556875
29.5.1	protein.degradation.subtilases	11	0.7365646230129224
29.2.1.2.2.34	protein.synthesis.ribosomal protein.eukaryotic.60S subunit.L34	1	0.737992469153342
29.5.11.4.3.3	protein.degradation.ubiquitin.E3.SCF.cullin	1	0.7391584964024691
30.2.19	signalling.receptor kinases.legume-lectin	3	0.7415785334728556
33.1	development.storage proteins	8	0.7482930207751641
2.2.1.3.1	major CHO metabolism.degradation.sucrose.invertases.neutral	1	0.7485081070692097
27.3.21	RNA.regulation of transcription.GRAS transcription factor family	2	0.7521417543718885
29.5.3	protein.degradation.cysteine protease	5	0.7587881338905308
11.9.4	lipid metabolism.lipid degradation.beta-oxidation	4	0.765395529322337
20.1.7.6	stress.biotic.PR-proteins.proteinase inhibitors	1	0.7720417245199476
20.1.7.6.1	stress.biotic.PR-proteins.proteinase inhibitors.trypsin inhibitor	1	0.7720417245199476
10.1	cell wall.precursor synthesis	4	0.7766289081275224
13.1.3.1	amino acid metabolism.synthesis.aspartate family.asparagine	1	0.7779590025370247
13.1.3.1.1	amino acid metabolism.synthesis.aspartate family.asparagine.asparagine synthetase	1	0.7779590025370247
10.1.5	cell wall.precursor synthesis.UXS	2	0.7779894903213633
13.2.6.3	amino acid metabolism.degradation.aromatic aa.tryptophan	3	0.7803265539099177
29.3.5	protein.targeting.peroxisomes	1	0.7815155842835204
22.1.2	polyamine metabolism.synthesis.SAM decarboxylase	2	0.7817628473074256
29.2.1.2.2.15	protein.synthesis.ribosomal protein.eukaryotic.60S subunit.L15	5	0.7833831216522071
35.1.41	not assigned.no ontology.hydroxyproline rich proteins	2	0.7863817050379771
20.2	stress.abiotic	23	0.7865205104584279
27.3.29	RNA.regulation of transcription.TCP transcription factor family	1	0.787453352655343
34.14	transport.unspecified cations	4	0.7890992323543297
27.3.49	RNA.regulation of transcription.GeBP like	1	0.7910219775429754
35.1.19	not assigned.no ontology.C2 domain-containing protein	1	0.7945949883686332
20.2.99	stress.abiotic.unspecified	8	0.8000204983249004
16.5.1.1	secondary metabolism.sulfur-containing.glucosinolates.synthesis	2	0.8074690937166582
16.5.1.1.4	secondary metabolism.sulfur-containing.glucosinolates.synthesis.shared	2	0.8074690937166582
13.2.6.2	amino acid metabolism.degradation.aromatic aa.tyrosine	3	0.8078542350986513
17.1.1	hormone metabolism.abscisic acid.synthesis-degradation	2	0.8133994428798972
35.1.20	not assigned.no ontology.formin homology 2 domain-containing protein	2	0.8176419874863168
26.12	misc.peroxidases	8	0.8263395628792563
10	cell wall	64	0.8273916407840364
27.3.37	RNA.regulation of transcription.AS2,Lateral Organ Boundaries Gene Family	6	0.8275358009460307
34.4	transport.nitrate	1	0.8281414680498589
28.2	DNA.repair	8	0.8340186880685176
33.2	development.late embryogenesis abundant	3	0.8349250679523714
3.1	minor CHO metabolism.raffinose family	2	0.8355176761462185
11.1	lipid metabolism.FA synthesis and FA elongation	7	0.8357736339867363
26.8	misc.nitrilases, *nitrile lyases, berberine bridge enzymes, reticuline oxidases, troponine reductases	9	0.8366945499299085
29.3.2	protein.targeting.mitochondria	1	0.8414103716595607
28.99	DNA.unspecified	13	0.8471834720873035
27.3.89	RNA.regulation of transcription.ovate family OFP	3	0.8488859689673617
17.3.1.1.1	hormone metabolism.brassinosteroid.synthesis-degradation.BRs.DET2	1	0.8547244750091756
10.1.2	cell wall.precursor synthesis.UGE	1	0.8583629524996889
29.5.11.4	protein.degradation.ubiquitin.E3	34	0.8616130288528158
35.1	not assigned.no ontology	92	0.8623827014167302
29.2.1.99	protein.synthesis.ribosomal protein.unknown	3	0.8657014508721401
11.9.3.4	lipid metabolism.lipid degradation.lysophospholipases.phospholipase A2	1	0.8680800736334415
34	transport	67	0.8711527324571477
34.22	transport.cyclic nucleotide or calcium regulated channels	1	0.8717292203442956
31.4	cell.vesicle transport	4	0.8734708161668475
5.1	fermentation.LDH	1	0.8741635073836699
16.5	secondary metabolism.sulfur-containing	4	0.8743844670238412
16.5.1	secondary metabolism.sulfur-containing.glucosinolates	4	0.8743844670238412
17.3.1	hormone metabolism.brassinosteroid.synthesis-degradation	4	0.8746890545927593
34.18	transport.unspecified anions	1	0.8802543887356254
27.3.36	RNA.regulation of transcription.Argonaute	1	0.8839123448368227
23.3	nucleotide metabolism.salvage	2	0.8870303945975371
17.6.3	hormone metabolism.gibberelin.induced-regulated-responsive-activated	3	0.8924477614877531
16.2.1.7	secondary metabolism.phenylpropanoids.lignin biosynthesis.CCR1	3	0.8924477614877532
8.2.10	TCA / org transformation.other organic acid transformatons.malic	1	0.8961229851244201
4.1.8	glycolysis.cytosolic branch.glyceraldehyde 3-phosphate dehydrogenase (GAP-DH)	1	0.9046852749019801
16.8.2.2	secondary metabolism.flavonoids.chalcones.chalcone isomerase	1	0.9095830573135787
10.2.2	cell wall.cellulose synthesis.COBRA	4	0.9119745500448042
17.5.1	hormone metabolism.ethylene.synthesis-degradation	9	0.9200641404928276
35.1.26	not assigned.no ontology.DC1 domain containing protein	4	0.9211761267912886
26.1	misc.misc2	2	0.9242570005146924
35.1.22	not assigned.no ontology.late embryogenesis abundant domain-containing protein	1	0.9242962973322744
11.1.15	lipid metabolism.FA synthesis and FA elongation.ACP desaturase	1	0.9255236409741228
17.3.1.1.5	hormone metabolism.brassinosteroid.synthesis-degradation.BRs.metabolic regulation	2	0.9259931580058662
27.3.12	RNA.regulation of transcription.C3H zinc finger family	2	0.9359826513689673
16.8.4.3	secondary metabolism.flavonoids.flavonols.flavonol-3-O-rhamnosyltransferase	1	0.939035481839285
26.22	misc.short chain dehydrogenase/reductase (SDR)	5	0.941009013853602
27.4	RNA.RNA binding	3	0.9434371455265156
16.1.3	secondary metabolism.isoprenoids.tocopherol biosynthesis	1	0.9439534402237314
16.5.1.1.4.2	secondary metabolism.sulfur-containing.glucosinolates.synthesis.shared.alkylthiohydroximate C-S lyase	1	0.9439534402237314
17.8.1.1.4	hormone metabolism.salicylic acid.synthesis-degradation.synthesis.SA glucosyltransferase ether bond making SAG	1	0.950103871822062
17.8.1.1.5	hormone metabolism.salicylic acid.synthesis-degradation.synthesis.SA glucosyltransferase ester and ether bond making SGE, SAG	1	0.950103871822062
10.2	cell wall.cellulose synthesis	9	0.9508364416495798
1.1	PS.lightreaction	6	0.9514081789130576
27.3.50	RNA.regulation of transcription.General Transcription	1	0.958719390447872
27.3.83	RNA.regulation of transcription.GRF zinc finger family	1	0.958719390447872
29.2.1.2	protein.synthesis.ribosomal protein.eukaryotic	8	0.960726775102426
29.2.1.2.2	protein.synthesis.ribosomal protein.eukaryotic.60S subunit	8	0.960726775102426
29.2.1	protein.synthesis.ribosomal protein	11	0.9629458489715926
14	S-assimilation	2	0.9642631985911359
14.2	S-assimilation.APR	2	0.9642631985911359
4.1.15	glycolysis.cytosolic branch.phospho-enol-pyruvate carboxylase (PEPC)	3	0.9661863550793426
34.9	transport.metabolite transporters at the mitochondrial membrane	3	0.9672535448728581
31	cell	35	0.9699797395202182
17.7.1.2	hormone metabolism.jasmonate.synthesis-degradation.lipoxygenase	3	0.9733020054512438
17.6.1.2	hormone metabolism.gibberelin.synthesis-degradation.ent-kaurene synthase	1	0.9734995179764301
22	polyamine metabolism	3	0.9736578484738241
22.1	polyamine metabolism.synthesis	3	0.9736578484738241
27.1.3	RNA.processing.3' end processing	5	0.9748962937635566
27.1.3.1	RNA.processing.3' end processing.PAP	5	0.9748962937635566
17.3.1.1	hormone metabolism.brassinosteroid.synthesis-degradation.BRs	3	0.9761488924821933
20.1.1	stress.biotic.respiratory burst	1	0.9778123296254955
13.2.6	amino acid metabolism.degradation.aromatic aa	6	0.9798479886919679
16.2.1.1	secondary metabolism.phenylpropanoids.lignin biosynthesis.PAL	3	0.9825554440591844
16.5.1.2	secondary metabolism.sulfur-containing.glucosinolates.regulation	2	0.9838705614112441
16.5.1.2.3	secondary metabolism.sulfur-containing.glucosinolates.regulation.indole	2	0.9838705614112441
29.5.4	protein.degradation.aspartate protease	3	0.9861151520449686
26.11	misc.alcohol dehydrogenases	1	0.9870560915483296
17.6.1.13	hormone metabolism.gibberelin.synthesis-degradation.GA2 oxidase	2	0.9886654090906155
10.5.3	cell wall.cell wall proteins.LRR	2	0.9978202003720366
29.4.1.61	protein.postranslational modification.kinase.receptor like cytoplasmatic kinase X	1	0.998150790760616
17.2.2	hormone metabolism.auxin.signal transduction	4	0.9996915916914644

## Sheet: Table S4b (overview)
bin	name	elements	p-value
27.3.3	RNA.regulation of transcription.AP2/EREBP, APETALA2/Ethylene-responsive element binding protein family	21	0.006221498448951382
16	secondary metabolism	72	0.022759076446249527
30	signalling	156	0.02672455759624454
27.3.32	RNA.regulation of transcription.WRKY domain transcription factor family	12	0.04208797957227819
20.1.7	stress.biotic.PR-proteins	44	0.0627090227015584
17.5	hormone metabolism.ethylene	24	0.18198653336974926
27.3.25	RNA.regulation of transcription.MYB domain transcription factor family	13	0.2050289470779937
27.3.26	RNA.regulation of transcription.MYB-related transcription factor family	1	0.29164162269460214
20.1.2	stress.biotic.receptors	1	0.31188983876647136
17.8	hormone metabolism.salicylic acid	2	0.33430409668082817
20.1.4	stress.biotic.kinases	6	0.3364900942668088
27.3.35	RNA.regulation of transcription.bZIP transcription factor family	5	0.4087348638675494
20.2.1	stress.abiotic.heat	7	0.45556352657780463
17.7	hormone metabolism.jasmonate	4	0.4931406717338564
21	redox	21	0.49324693699126765
27.3.8	RNA.regulation of transcription.C2C2(Zn) DOF zinc finger family	1	0.51887724440412
29.5	protein.degradation	69	0.5278517050587049
17.1	hormone metabolism.abscisic acid	4	0.5398495281690447
26.4	misc.beta 1,3 glucan hydrolases	3	0.5938644242410341
17.3	hormone metabolism.brassinosteroid	5	0.609041719060573
26.9	misc.glutathione S transferases	3	0.6735792919017957
20.1.3	stress.biotic.signalling	1	0.7252064763046082
20.2	stress.abiotic	23	0.7865205104584279
26.12	misc.peroxidases	8	0.8263395628792563
10	cell wall	64	0.8273916407840364
30.6	signalling.MAP kinases	3	0.8875106769740406
17.2	hormone metabolism.auxin	25	0.8966714938895851
20.1.1	stress.biotic.respiratory burst	1	0.9778123296254955
27	RNA	164	1.1088237521446964E-4
27.3	RNA.regulation of transcription	144	1.491187647832085E-4
35.2	not assigned.unknown	753	1.7766579576261599E-4
35	not assigned	845	1.9570928028445067E-4
30.3	signalling.calcium	36	0.0024049181980104082
16.10	secondary metabolism.simple phenols	9	0.003399809587057323
11.9	lipid metabolism.lipid degradation	21	0.008469801600916878
11	lipid metabolism	48	0.010860769710509467
29.5.11.20	protein.degradation.ubiquitin.proteasom	2	0.017514402558919718
30.4	signalling.phosphinositides	2	0.032468753131975094
13.1	amino acid metabolism.synthesis	4	0.03274422415178779
20.1	stress.biotic	62	0.03311433062545661
13.1.6	amino acid metabolism.synthesis.aromatic aa	2	0.03400484604046328
34.7	transport.phosphate	2	0.03423590095339901
10.6.2	cell wall.degradation.mannan-xylose-arabinose-fucose	14	0.03881158058883574
3.4	minor CHO metabolism.myo-inositol	4	0.041570002949647966
3.4.3	minor CHO metabolism.myo-inositol.InsP Synthases	4	0.041570002949647966
30.2.12	signalling.receptor kinases.leucine rich repeat XII	5	0.04311455808744569
26.19	misc.plastocyanin-like	4	0.049668017227668004
11.9.3	lipid metabolism.lipid degradation.lysophospholipases	11	0.05017848354547546
30.2.16	signalling.receptor kinases.Catharanthus roseus-like RLK1	6	0.05192952867733742
21.2.1	redox.ascorbate and glutathione.ascorbate	5	0.0523435418238907
27.3.44	RNA.regulation of transcription.Chromatin Remodeling Factors	3	0.052735232406814624
16.2	secondary metabolism.phenylpropanoids	18	0.061447149003151846
16.8.4	secondary metabolism.flavonoids.flavonols	10	0.061930742039844056
16.8.3	secondary metabolism.flavonoids.dihydroflavonols	16	0.06199134653572469
26.16	misc.myrosinases-lectin-jacalin	3	0.062085311731955084
29.3.4.99	protein.targeting.secretory pathway.unspecified	2	0.062202774561174845
17.5.1.1	hormone metabolism.ethylene.synthesis-degradation.1-aminocyclopropane-1-carboxylate synthase	3	0.06321818593441861
13	amino acid metabolism	21	0.06516513983433636
10.6	cell wall.degradation	23	0.06651261233093102
28.1.1	DNA.synthesis/chromatin structure.retrotransposon/transposase	3	0.06900521071028788
11.8	lipid metabolism.'exotics'(steroids, squalene etc)	9	0.07094384817677098
20	stress	83	0.07634896777031894
29.4	protein.postranslational modification	29	0.07778509482440332
16.8.1.12	secondary metabolism.flavonoids.anthocyanins.anthocyanidin 3-O-glucosyltransferase	2	0.07814048388832884
27.3.69	RNA.regulation of transcription.SET-domain transcriptional regulator family	2	0.0820998274806437
29.2.4	protein.synthesis.elongation	1	0.08395443445221296
30.1	signalling.in sugar and nutrient physiology	8	0.08520242144189846
26.24	misc.GCN5-related N-acetyltransferase	4	0.08612465421853152
11.9.2	lipid metabolism.lipid degradation.lipases	3	0.08835290565842702
24.1	Biodegradation of Xenobiotics.hydroxyacylglutathione hydrolase	1	0.089350898651686
34.12	transport.metal	7	0.09209621567022053
9.9	mitochondrial electron transport / ATP synthesis.F1-ATPase	2	0.0982510013368698
27.3.64	RNA.regulation of transcription.PHOR1	7	0.09997598406891708
7	OPP	2	0.10289236164808124
28.1	DNA.synthesis/chromatin structure	25	0.1055161941199124
35.1.40	not assigned.no ontology.glycine rich proteins	1	0.10756907428466637
27.3.11	RNA.regulation of transcription.C2H2 zinc finger family	10	0.11086064570824829
26.7	misc.oxidases - copper, flavone etc	10	0.11086064570824838
29.3	protein.targeting	21	0.11473982790587023
16.2.1	secondary metabolism.phenylpropanoids.lignin biosynthesis	13	0.11545325892465197
11.9.1	lipid metabolism.lipid degradation.palmitoyl[protein] hydrolase	5	0.1166699137442059
34.3	transport.amino acids	12	0.11675770332145237
2.2	major CHO metabolism.degradation	6	0.12061546540290188
2.2.1	major CHO metabolism.degradation.sucrose	6	0.12061546540290188
13.1.3.5	amino acid metabolism.synthesis.aspartate family.lysine	1	0.12065081108793345
13.1.3.5.5	amino acid metabolism.synthesis.aspartate family.lysine.diaminopimelate decarboxylase	1	0.12065081108793345
16.2.1.8	secondary metabolism.phenylpropanoids.lignin biosynthesis.F5H	2	0.12590449891885358
13.1.6.4	amino acid metabolism.synthesis.aromatic aa.tyrosine	1	0.12629635818524027
13.1.6.4.1	amino acid metabolism.synthesis.aromatic aa.tyrosine.arogenate dehydrogenase \& prephenate dehydrogenase	1	0.12629635818524027
13.1.6.4.2	amino acid metabolism.synthesis.aromatic aa.tyrosine.prephenate dehydrogenase	1	0.12629635818524027
15.2	metal handling.binding, chelation and storage	2	0.1273980316544896
13.2.7	amino acid metabolism.degradation.histidine	8	0.12798102925564805
28.1.1.4	DNA.synthesis/chromatin structure.retrotransposon/transposase.hat-like transposase	1	0.13017292446499618
11.8.1	lipid metabolism.'exotics' (steroids, squalene etc).sphingolipids	4	0.13129293309762657
16.8.1.21	secondary metabolism.flavonoids.anthocyanins.anthocyanin 5-aromatic acyltransferase	1	0.13194722917413887
4.1.16	glycolysis.cytosolic branch.phospho-enol-pyruvate carboxylase kinase (PPCK)	1	0.13374021618083515
4.3	glycolysis.unclear/dually targeted	1	0.13374021618083515
4.3.16	glycolysis.unclear/dually targeted.phospho-enol-pyruvate carboxylase kinase (PEPCK)	1	0.13374021618083515
26.14	misc.oxygenases	1	0.13414120583045275
17.1.1.1	hormone metabolism.abscisic acid.synthesis-degradation.synthesis	1	0.13454312464716356
17.1.1.1.12	hormone metabolism.abscisic acid.synthesis-degradation.synthesis.abscisic aldehyde oxidase	1	0.13454312464716356
8	TCA / org transformation	3	0.13871590603103012
3.6	minor CHO metabolism.callose	1	0.14151905479351784
13.1.6.3	amino acid metabolism.synthesis.aromatic aa.phenylalanine	1	0.14193790064836515
13.1.6.3.1	amino acid metabolism.synthesis.aromatic aa.phenylalanine.arogenate dehydratase / prephenate dehydratase	1	0.14193790064836515
29.5.9	protein.degradation.AAA type	2	0.14250523354302624
27.3.99	RNA.regulation of transcription.unclassified	17	0.14414501334054036
10.7	cell wall.modification	17	0.14497307868409354
11.9.3.2	lipid metabolism.lipid degradation.lysophospholipases.carboxylesterase	3	0.14711430202780973
26.13	misc.acid and other phosphatases	5	0.15018339736283193
18	Co-factor and vitamine metabolism	1	0.1509552278417149
18.1	Co-factor and vitamine metabolism.molybdenum cofactor	1	0.1509552278417149
17.7.1.10	hormone metabolism.jasmonate.synthesis-degradation.jasmonate-O-methyltransferase	1	0.153387565037457
17.8.1.1.7	hormone metabolism.salicylic acid.synthesis-degradation.synthesis.methyl-SA methylesterase	1	0.153387565037457
2.2.1.5	major CHO metabolism.degradation.sucrose.Susy	2	0.15670029520840822
27.3.41	RNA.regulation of transcription.B3 transcription factor family	1	0.15765890886059153
30.2.11	signalling.receptor kinases.leucine rich repeat XI	5	0.15817981851340399
8.2.11	TCA / org transformation.other organic acid transformatons.atp-citrate lyase	1	0.16155648533200906
17.5.2	hormone metabolism.ethylene.signal transduction	13	0.16523908319099068
31.1.1	cell.organisation.cytoskeleton	4	0.16880438623642435
27.3.9	RNA.regulation of transcription.C2C2(Zn) GATA transcription factor family	6	0.1692097229304837
34.10	transport.nucleotides	3	0.17140795915053242
27.3.15	RNA.regulation of transcription.CCAAT box binding factor family, HAP3	2	0.17297387080640103
29.3.4.4	protein.targeting.secretory pathway.plasma membrane	1	0.17319755653092606
29.4.1.57	protein.postranslational modification.kinase.receptor like cytoplasmatic kinase VII	6	0.1812688869685258
34.2	transport.sugars	1	0.18214181376988398
27.3.42	RNA.regulation of transcription.Bromodomain proteins	1	0.1831563900325044
31.1.1.3	cell.organisation.cytoskeleton.Myosin	1	0.1831563900325044
31.1.1.3.8	cell.organisation.cytoskeleton.Myosin.Class VII	1	0.1831563900325044
10.3	cell wall.hemicellulose synthesis	6	0.19136662720811914
10.3.2	cell wall.hemicellulose synthesis.glucuronoxylan	6	0.19136662720811914
29.3.4	protein.targeting.secretory pathway	16	0.19157734323783515
23.1.3	nucleotide metabolism.synthesis.PRS-PP	2	0.19383128510523406
8.1	TCA / org transformation.TCA	1	0.19565959329912164
8.1.7	TCA / org transformation.TCA.succinate dehydrogenase	1	0.19565959329912164
29.5.7	protein.degradation.metalloprotease	2	0.1968472812470779
11.3	lipid metabolism.Phospholipid synthesis	3	0.2001496938238794
20.2.4	stress.abiotic.touch/wounding	1	0.2026879987180856
17.6.1.12	hormone metabolism.gibberelin.synthesis-degradation.GA3 oxidase	2	0.2049274804875516
2	major CHO metabolism	7	0.206023936974379
33.99	development.unspecified	47	0.20816270161051537
26.17	misc.dynamin	1	0.21272073487236173
23.1	nucleotide metabolism.synthesis	8	0.21464719095172405
29.2.1.99.2	protein.synthesis.ribosomal protein.unknown.large subunit	1	0.2149981222443671
29.2.1.99.2.1185	protein.synthesis.ribosomal protein.unknown.large subunit.L18/L5	1	0.2149981222443671
29.4.1	protein.postranslational modification.kinase	7	0.21540315517911793
10.8.99	cell wall.pectin*esterases.misc	2	0.21769963207953166
26	misc	126	0.21779916064454463
27.3.22	RNA.regulation of transcription.HB,Homeobox transcription factor family	6	0.2203053475748432
1.2	PS.photorespiration	1	0.22135141035847417
1.2.2	PS.photorespiration.glycolate oxydase	1	0.22135141035847417
17.1.2	hormone metabolism.abscisic acid.signal transduction	1	0.22193558472663916
11.9.3.5	lipid metabolism.lipid degradation.lysophospholipases.phosphoinositide phospholipase C	3	0.2226372120200736
30.2.25	signalling.receptor kinases.wall associated kinase	5	0.2231244185550576
27.3.1	RNA.regulation of transcription.ABI3/VP1-related B3-domain-containing transcription factor family	1	0.22664876194293593
7.3	OPP.electron transfer	1	0.2311318096260757
29.3.1	protein.targeting.nucleus	3	0.23260935092761947
17.6.1.11	hormone metabolism.gibberelin.synthesis-degradation.GA20 oxidase	3	0.234009306718288
21.5	redox.peroxiredoxin	1	0.23567749826238704
21.5.2	redox.peroxiredoxin.PER1	1	0.23567749826238704
3.1.1	minor CHO metabolism.raffinose family.galactinol synthases	1	0.23874288503437743
3.1.1.2	minor CHO metabolism.raffinose family.galactinol synthases.putative	1	0.23874288503437743
17.6	hormone metabolism.gibberelin	15	0.24209500399894734
17.1.1.2	hormone metabolism.abscisic acid.synthesis-degradation.degradation	1	0.24495781039989814
17.1.1.2.1	hormone metabolism.abscisic acid.synthesis-degradation.degradation.8-hydroxylase	1	0.24495781039989814
23	nucleotide metabolism	14	0.24561713344514988
26.3.4	misc.gluco-, galacto- and mannosidases.endoglucanase	2	0.2458274443170323
29.3.4.2	protein.targeting.secretory pathway.golgi	11	0.24603691421540774
13.2.2	amino acid metabolism.degradation.glutamate family	1	0.2465291236310316
13.2.2.2	amino acid metabolism.degradation.glutamate family.proline	1	0.2465291236310316
23.3.2	nucleotide metabolism.salvage.nucleoside kinases	1	0.24684423193594762
23.3.2.1	nucleotide metabolism.salvage.nucleoside kinases.adenosine kinase	1	0.24684423193594762
16.8	secondary metabolism.flavonoids	35	0.2606179462084959
30.2.20	signalling.receptor kinases.wheat LRK10 like	3	0.26365021556401985
33.4	development.organ development	1	0.26494218964364613
33.4.3	development.organ development.shoot development.shoot development	1	0.26494218964364613
27.3.40	RNA.regulation of transcription.Aux/IAA family	2	0.26735137501960154
1.3	PS.calvin cycle	1	0.2676004050070886
1.3.8	PS.calvin cycle.transketolase	1	0.2676004050070886
7.2	OPP.non-reductive PP	1	0.2676004050070886
7.2.1	OPP.non-reductive PP.transketolase	1	0.2676004050070886
10.6.1	cell wall.degradation.cellulases and beta -1,4-glucanases	3	0.2682525746189511
33	development	59	0.268563507651134
34.13	transport.peptides and oligopeptides	13	0.2716167759837229
17.6.1	hormone metabolism.gibberelin.synthesis-degradation	11	0.2720309316858023
9	mitochondrial electron transport / ATP synthesis	3	0.2764388557119047
29.2.1.99.99	protein.synthesis.ribosomal protein.unknown.unknown	2	0.27834329139123143
11.9.4.5	lipid metabolism.lipid degradation.beta-oxidation.acyl-CoA thioesterase	2	0.2817488615110167
5.3	fermentation.ADH	1	0.2832404642572688
11.3.7	lipid metabolism.Phospholipid synthesis.cyclopropane-fatty-acyl-phospholipid synthase	2	0.28765250653073915
16.8.4.2	secondary metabolism.flavonoids.flavonols.flavonol 3-O-glycosyltransferase	4	0.28955466911677297
17.2.1	hormone metabolism.auxin.synthesis-degradation	1	0.2909351953008361
16.8.2.1	secondary metabolism.flavonoids.chalcones.naringenin-chalcone synthase	2	0.2956529981024737
30.2.24	signalling.receptor kinases.S-locus glycoprotein like	5	0.2963357956891737
30.2.17	signalling.receptor kinases.DUF 26	35	0.2970917515213469
27.3.63	RNA.regulation of transcription.PHD finger transcription factor	1	0.3020143565046238
26.10	misc.cytochrome P450	26	0.30295632712289366
24.2	Biodegradation of Xenobiotics.lactoylglutathione lyase	2	0.30586124767494294
26.28	misc.GDSL-motif lipase	5	0.3058725698020412
26.3	misc.gluco-, galacto- and mannosidases	6	0.30749932679934283
34.30	transport.H+ transporting pyrophosphatase	1	0.3104135233184997
29.8	protein.assembly and cofactor ligation	3	0.3127965638679515
13.2	amino acid metabolism.degradation	17	0.31295670707736767
28	DNA	46	0.31362629113082663
16.5.1.2.1	secondary metabolism.sulfur-containing.glucosinolates.regulation.aliphatic	1	0.3174671767194015
16.8.3.2	secondary metabolism.flavonoids.dihydroflavonols.flavanone 3-hydroxylase	1	0.3208447726848709
10.5.1	cell wall.cell wall proteins.AGPs	4	0.32468065202685925
10.5.1.1	cell wall.cell wall proteins.AGPs.AGP	4	0.32468065202685925
17	hormone metabolism	83	0.327617586594423
11.9.2.1	lipid metabolism.lipid degradation.lipases.triacylglycerol lipase	2	0.3307601756635204
13.2.4	amino acid metabolism.degradation.branched chain group	2	0.33130380646723134
13.2.4.1	amino acid metabolism.degradation.branched chain group.shared	2	0.33130380646723134
1.1.1	PS.lightreaction.photosystem II	2	0.3321203353700741
16.4	secondary metabolism.N misc	3	0.33266271494511546
16.4.1	secondary metabolism.N misc.alkaloid-like	3	0.33266271494511546
17.8.1	hormone metabolism.salicylic acid.synthesis-degradation	2	0.33430409668082817
17.8.1.1	hormone metabolism.salicylic acid.synthesis-degradation.synthesis	2	0.33430409668082817
23.3.3	nucleotide metabolism.salvage.NUDIX hydrolases	1	0.33847327560944696
30.2.10	signalling.receptor kinases.leucine rich repeat X	2	0.3395275384588108
11.6	lipid metabolism.lipid transfer proteins etc	5	0.34674152361927346
27.3.5	RNA.regulation of transcription.ARR	1	0.3534960655630411
29.7	protein.glycosylation	3	0.3535573185121039
4	glycolysis	7	0.35505926785521547
1.1.1.2	PS.lightreaction.photosystem II.PSII polypeptide subunits	1	0.35711491744119783
23.4	nucleotide metabolism.phosphotransfer and pyrophosphatases	1	0.3591354365627725
23.4.1	nucleotide metabolism.phosphotransfer and pyrophosphatases.adenylate kinase	1	0.3591354365627725
30.2.1	signalling.receptor kinases.leucine rich repeat I	1	0.3595404009088099
16.99	secondary metabolism.unspecified	1	0.36319797907585327
31.2	cell.division	8	0.368688665676038
2.2.1.3	major CHO metabolism.degradation.sucrose.invertases	4	0.36902481364055595
13.1.3	amino acid metabolism.synthesis.aspartate family	2	0.3690394547266613
8.2	TCA / org transformation.other organic acid transformations	2	0.36933075330585363
16.8.5	secondary metabolism.flavonoids.isoflavones	2	0.37195886991955174
16.8.5.1	secondary metabolism.flavonoids.isoflavones.isoflavone reductase	2	0.37195886991955174
31.1	cell.organisation	19	0.3750337432779638
3.1.3	minor CHO metabolism.raffinose family.stachyose synthases	1	0.37639034279768846
30.5	signalling.G-proteins	7	0.38024019333252
27.2	RNA.transcription	4	0.3802537860598539
20.2.2	stress.abiotic.cold	5	0.38201556178075613
3	minor CHO metabolism	7	0.38214811373367374
23.5	nucleotide metabolism.deoxynucleotide metabolism	1	0.38689990171933175
23.5.5	nucleotide metabolism.deoxynucleotide metabolism.dUTP diphosphatase	1	0.38689990171933175
17.5.3	hormone metabolism.ethylene.induced-regulated-responsive-activated	2	0.39037715245784904
29.5.11.4.3.2	protein.degradation.ubiquitin.E3.SCF.FBOX	13	0.391085990594243
27.3.67	RNA.regulation of transcription.putative transcription regulator	5	0.3980320192465668
29.5.11.4.2	protein.degradation.ubiquitin.E3.RING	20	0.3984761681911099
30.2.99	signalling.receptor kinases.misc	10	0.400698552703127
17.3.2	hormone metabolism.brassinosteroid.signal transduction	1	0.40801137203878834
17.3.2.99	hormone metabolism.brassinosteroid.signal transduction.other	1	0.40801137203878834
4.1	glycolysis.cytosolic branch	6	0.4163763301679768
31.1.1.2	cell.organisation.cytoskeleton.mikrotubuli	1	0.4163786978149544
21.4	redox.glutaredoxins	8	0.4210778406090216
10.5	cell wall.cell wall proteins	6	0.42201176889767567
35.1.5	not assigned.no ontology.pentatricopeptide (PPR) repeat-containing protein	9	0.4246164713751779
11.9.3.3	lipid metabolism.lipid degradation.lysophospholipases.glycerophosphodiester phosphodiesterase	3	0.42988984021872473
10.1.6	cell wall.precursor synthesis.GAE	1	0.4311497048049224
11.4	lipid metabolism.TAG synthesis	2	0.4336361357295191
34.16	transport.ABC transporters and multidrug resistance systems	2	0.43395706891884533
1	PS	8	0.43962936080945747
16.2.1.9	secondary metabolism.phenylpropanoids.lignin biosynthesis.COMT	1	0.4407055736217296
16.1.5	secondary metabolism.isoprenoids.terpenoids	4	0.4408576127446948
27.1.19	RNA.processing.ribonucleases	2	0.4413763327478617
1.1.40	PS.lightreaction.cyclic electron flow-chlororespiration	4	0.4468386851628359
30.2.8	signalling.receptor kinases.leucine rich repeat VIII	1	0.45316827596333525
30.2.8.2	signalling.receptor kinases.leucine rich repeat VIII.VIII-2	1	0.45316827596333525
29.5.11.4.3	protein.degradation.ubiquitin.E3.SCF	14	0.46088606712902225
35.1.27	not assigned.no ontology.tetratricopeptide repeat (TPR)	1	0.4663001125165129
17.4	hormone metabolism.cytokinin	6	0.46712949763426087
17.4.1	hormone metabolism.cytokinin.synthesis-degradation	6	0.46712949763426087
2.2.1.3.2	major CHO metabolism.degradation.sucrose.invertases.cell wall	2	0.47143316194747226
17.6.2	hormone metabolism.gibberelin.signal transduction	2	0.4717696090246466
10.2.1	cell wall.cellulose synthesis.cellulose synthase	3	0.4777343342696494
26.5	misc.acyl transferases	2	0.4822648515496393
11.1.11	lipid metabolism.FA synthesis and FA elongation.fatty acid elongase	1	0.48348995711228193
27.3.24	RNA.regulation of transcription.MADS box transcription factor family	1	0.4873561001649658
23.2	nucleotide metabolism.degradation	2	0.48978941004582194
16.8.2	secondary metabolism.flavonoids.chalcones	4	0.4904621319518921
17.7.1	hormone metabolism.jasmonate.synthesis-degradation	4	0.4931406717338564
23.1.1	nucleotide metabolism.synthesis.pyrimidine	6	0.4956344598425628
23.1.1.10	nucleotide metabolism.synthesis.pyrimidine.CTP synthetase	6	0.4956344598425628
11.9.3.1	lipid metabolism.lipid degradation.lysophospholipases.phospholipase D	1	0.5099067365987935
16.1	secondary metabolism.isoprenoids	5	0.5104982567845282
11.9.4.3	lipid metabolism.lipid degradation.beta-oxidation.enoyl CoA hydratase	2	0.5127371028103673
16.2.1.6	secondary metabolism.phenylpropanoids.lignin biosynthesis.CCoAOMT	2	0.5155562291274018
24	Biodegradation of Xenobiotics	7	0.5158962112637364
5	fermentation	2	0.5176758412163589
35.1.21	not assigned.no ontology.epsin N-terminal homology (ENTH) domain-containing protein	3	0.5213719980141241
30.2.26	signalling.receptor kinases.crinkly like	1	0.5249025512998006
29.5.11	protein.degradation.ubiquitin	38	0.5317838882687006
34.19	transport.Major Intrinsic Proteins	2	0.5340747112155105
29.2.1.2.2.57	protein.synthesis.ribosomal protein.eukaryotic.60S subunit.L7A	1	0.5370597102424806
29.2.1.2.2.1730	protein.synthesis.ribosomal protein.eukaryotic.60S subunit.L7/L30/S12	1	0.5370597102424806
29.2.2	protein.synthesis.ribosome biogenesis	1	0.5370597102424806
29.2.2.3	protein.synthesis.ribosome biogenesis.Pre-rRNA processing and modifications	1	0.5370597102424806
29.2.2.3.1	protein.synthesis.ribosome biogenesis.Pre-rRNA processing and modifications.snoRNPs	1	0.5370597102424806
29.2	protein.synthesis	14	0.543346256989532
30.2.22	signalling.receptor kinases.proline extensin like	3	0.5460107590573632
26.26	misc.aminotransferases	1	0.5462695530630094
26.26.1	misc.aminotransferases.aminotransferase class IV family protein	1	0.5462695530630094
11.1.9	lipid metabolism.FA synthesis and FA elongation.long chain fatty acid CoA ligase	1	0.5503877919287072
35.1.8	not assigned.no ontology.BSD domain-containing protein	1	0.5514197349226996
17.5.1.2	hormone metabolism.ethylene.synthesis-degradation.1-aminocyclopropane-1-carboxylate oxidase	2	0.5573187738192078
30.11	signalling.light	11	0.5593100774139327
15	metal handling	3	0.5609458473750377
29	protein	138	0.5663459454278749
35.1.9	not assigned.no ontology.BTB/POZ domain-containing protein	4	0.5677996639532139
35.1.3	not assigned.no ontology.armadillo/beta-catenin repeat family protein	1	0.5722559705409473
16.8.1	secondary metabolism.flavonoids.anthocyanins	11	0.5800688136395515
16.2.1.10	secondary metabolism.phenylpropanoids.lignin biosynthesis.CAD	1	0.580693934344831
26.21	misc.protease inhibitor/seed storage/lipid transfer protein (LTP) family protein	9	0.5876346070028906
16.7	secondary metabolism.wax	2	0.5938384359273216
26.4.1	misc.beta 1,3 glucan hydrolases.glucan endo-1,3-beta-glucosidase	3	0.5938644242410341
34.19.3	transport.Major Intrinsic Proteins.NIP	1	0.5945285165505362
34.19.99	transport.Major Intrinsic Proteins.unspecified	1	0.5945285165505362
29.5.5	protein.degradation.serine protease	7	0.5960440616641718
34.20	transport.porins	1	0.6009641069960836
27.3.6	RNA.regulation of transcription.bHLH,Basic Helix-Loop-Helix family	9	0.6051664520906992
20.2.3	stress.abiotic.drought/salt	1	0.6063510101962194
27.3.23	RNA.regulation of transcription.HSF,Heat-shock transcription factor family	1	0.6063510101962195
30.2.15	signalling.receptor kinases.thaumatin like	2	0.6082878949647863
21.2	redox.ascorbate and glutathione	11	0.6086769179529652
29.3.4.1	protein.targeting.secretory pathway.ER	1	0.610676014859548
28.1.3	DNA.synthesis/chromatin structure.histone	10	0.6137252175719722
28.1.3.2	DNA.synthesis/chromatin structure.histone.core	10	0.6137252175719722
28.1.3.2.3	DNA.synthesis/chromatin structure.histone.core.H3	10	0.6137252175719722
30.2.4	signalling.receptor kinases.leucine rich repeat IV	1	0.6193667907500391
31.3	cell.cycle	5	0.6233985288722932
29.2.3	protein.synthesis.initiation	2	0.6240513286703242
27.1	RNA.processing	13	0.6251596913235531
11.2	lipid metabolism.FA desaturation	1	0.6270151625074487
11.2.2	lipid metabolism.FA desaturation.a hydroxylase	1	0.6270151625074487
29.2.1.2.2.32	protein.synthesis.ribosomal protein.eukaryotic.60S subunit.L32	1	0.6380111499716545
27.1.20	RNA.processing.degradation dicer	2	0.6399887864577884
34.15	transport.potassium	5	0.6473141193045261
2.2.1.3.3	major CHO metabolism.degradation.sucrose.invertases.vacuolar	1	0.6479761887448062
2.1	major CHO metabolism.synthesis	1	0.6479761887448063
2.1.2	major CHO metabolism.synthesis.starch	1	0.6479761887448063
2.1.2.2	major CHO metabolism.synthesis.starch.starch synthase	1	0.6479761887448063
4.2	glycolysis.plastid branch	1	0.6490873611177427
4.2.4	glycolysis.plastid branch.phosphofructokinase (PFK)	1	0.6490873611177427
9.7	mitochondrial electron transport / ATP synthesis.cytochrome c oxidase	1	0.6501993149917387
1.1.1.1	PS.lightreaction.photosystem II.LHC-II	1	0.6524255588104642
22.1.3	polyamine metabolism.synthesis.arginine decarboxylase	1	0.6535398445259847
6	gluconeogenesis / glyoxylate cycle	1	0.6580046965135549
6.1	gluconeogenesis / glyoxylate cycle.citrate synthase	1	0.6580046965135549
4.1.14	glycolysis.cytosolic branch.pyruvate kinase (PK)	1	0.658004696513555
16.8.3.3	secondary metabolism.flavonoids.dihydroflavonols.flavonoid 3''-monooxygenase	8	0.6633876087475361
34.99	transport.misc	8	0.6665673858482282
31.1.1.1	cell.organisation.cytoskeleton.actin	2	0.6679811516315277
31.1.1.1.1	cell.organisation.cytoskeleton.actin.Actin	2	0.6679811516315277
26.18	misc.invertase/pectin methylesterase inhibitor family protein	3	0.6709747605681807
29.3.4.3	protein.targeting.secretory pathway.vacuole	1	0.677115103614946
16.5.1.1.1	secondary metabolism.sulfur-containing.glucosinolates.synthesis.aliphatic	1	0.678245896959033
16.5.1.1.1.7	secondary metabolism.sulfur-containing.glucosinolates.synthesis.aliphatic.CYP83A1 phenylacetaldoxime monooxygenase	1	0.678245896959033
16.5.1.1.4.1	secondary metabolism.sulfur-containing.glucosinolates.synthesis.shared.CYP83B1 phenylacetaldoxime monooxygenase	1	0.678245896959033
34.21	transport.calcium	4	0.6820080901741572
11.1.8	lipid metabolism.FA synthesis and FA elongation.acyl coa ligase	3	0.6883020220887968
10.8	cell wall.pectin*esterases	9	0.6922996340420697
10.8.1	cell wall.pectin*esterases.PME	9	0.6922996340420697
27.3.27	RNA.regulation of transcription.NAC domain transcription factor family	1	0.6970069857871468
11.1.10	lipid metabolism.FA synthesis and FA elongation.beta ketoacyl CoA synthase	2	0.7004875752622957
11.8.3	lipid metabolism.'exotics' (steroids, squalene etc).UDP-glucose:sterol glucosyltransferase	1	0.7010110218332621
17.2.3	hormone metabolism.auxin.induced-regulated-responsive-activated	20	0.7024528946295482
26.2	misc.UDP glucosyl and glucoronyl transferases	18	0.7027160116774684
11.8.6	lipid metabolism.'exotics' (steroids, squalene etc).cycloartenol synthase	1	0.7136488488942047
17.3.1.2	hormone metabolism.brassinosteroid.synthesis-degradation.sterols	1	0.7136488488942047
17.3.1.2.99	hormone metabolism.brassinosteroid.synthesis-degradation.sterols.other	1	0.7136488488942047
10.6.3	cell wall.degradation.pectate lyases and polygalacturonases	6	0.722667665932442
30.2	signalling.receptor kinases	89	0.7244131856643918
20.1.3.1	stress.biotic.signalling.MLO-like	1	0.7252064763046082
30.2.3	signalling.receptor kinases.leucine rich repeat III	5	0.7253368260965378
30.2.21	signalling.receptor kinases.lysine motif	2	0.7265690570456039
34.19.1	transport.Major Intrinsic Proteins.PIP	1	0.7286861484418988
16.8.1.2	secondary metabolism.flavonoids.anthocyanins.anthocyanidin reductase	1	0.7298472866974848
16.8.3.1	secondary metabolism.flavonoids.dihydroflavonols.dihydroflavonol 4-reductase	1	0.7298472866974848
21.3	redox.heme	1	0.7298472866974849
26.3.2	misc.gluco-, galacto- and mannosidases.beta-galactosidase	2	0.7343750392629845
19	tetrapyrrole synthesis	1	0.7356622246556874
19.40	tetrapyrrole synthesis.regulation	1	0.7356622246556874
17.1.3	hormone metabolism.abscisic acid.induced-regulated-responsive-activated	1	0.7356622246556875
29.5.1	protein.degradation.subtilases	11	0.7365646230129224
29.2.1.2.2.34	protein.synthesis.ribosomal protein.eukaryotic.60S subunit.L34	1	0.737992469153342
29.5.11.4.3.3	protein.degradation.ubiquitin.E3.SCF.cullin	1	0.7391584964024691
30.2.19	signalling.receptor kinases.legume-lectin	3	0.7415785334728556
33.1	development.storage proteins	8	0.7482930207751641
2.2.1.3.1	major CHO metabolism.degradation.sucrose.invertases.neutral	1	0.7485081070692097
27.3.21	RNA.regulation of transcription.GRAS transcription factor family	2	0.7521417543718885
29.5.3	protein.degradation.cysteine protease	5	0.7587881338905308
11.9.4	lipid metabolism.lipid degradation.beta-oxidation	4	0.765395529322337
20.1.7.6	stress.biotic.PR-proteins.proteinase inhibitors	1	0.7720417245199476
20.1.7.6.1	stress.biotic.PR-proteins.proteinase inhibitors.trypsin inhibitor	1	0.7720417245199476
10.1	cell wall.precursor synthesis	4	0.7766289081275224
13.1.3.1	amino acid metabolism.synthesis.aspartate family.asparagine	1	0.7779590025370247
13.1.3.1.1	amino acid metabolism.synthesis.aspartate family.asparagine.asparagine synthetase	1	0.7779590025370247
10.1.5	cell wall.precursor synthesis.UXS	2	0.7779894903213633
13.2.6.3	amino acid metabolism.degradation.aromatic aa.tryptophan	3	0.7803265539099177
29.3.5	protein.targeting.peroxisomes	1	0.7815155842835204
22.1.2	polyamine metabolism.synthesis.SAM decarboxylase	2	0.7817628473074256
29.2.1.2.2.15	protein.synthesis.ribosomal protein.eukaryotic.60S subunit.L15	5	0.7833831216522071
35.1.41	not assigned.no ontology.hydroxyproline rich proteins	2	0.7863817050379771
27.3.29	RNA.regulation of transcription.TCP transcription factor family	1	0.787453352655343
34.14	transport.unspecified cations	4	0.7890992323543297
27.3.49	RNA.regulation of transcription.GeBP like	1	0.7910219775429754
35.1.19	not assigned.no ontology.C2 domain-containing protein	1	0.7945949883686332
20.2.99	stress.abiotic.unspecified	8	0.8000204983249004
16.5.1.1	secondary metabolism.sulfur-containing.glucosinolates.synthesis	2	0.8074690937166582
16.5.1.1.4	secondary metabolism.sulfur-containing.glucosinolates.synthesis.shared	2	0.8074690937166582
13.2.6.2	amino acid metabolism.degradation.aromatic aa.tyrosine	3	0.8078542350986513
17.1.1	hormone metabolism.abscisic acid.synthesis-degradation	2	0.8133994428798972
35.1.20	not assigned.no ontology.formin homology 2 domain-containing protein	2	0.8176419874863168
27.3.37	RNA.regulation of transcription.AS2,Lateral Organ Boundaries Gene Family	6	0.8275358009460307
34.4	transport.nitrate	1	0.8281414680498589
28.2	DNA.repair	8	0.8340186880685176
33.2	development.late embryogenesis abundant	3	0.8349250679523714
3.1	minor CHO metabolism.raffinose family	2	0.8355176761462185
11.1	lipid metabolism.FA synthesis and FA elongation	7	0.8357736339867363
26.8	misc.nitrilases, *nitrile lyases, berberine bridge enzymes, reticuline oxidases, troponine reductases	9	0.8366945499299085
29.3.2	protein.targeting.mitochondria	1	0.8414103716595607
28.99	DNA.unspecified	13	0.8471834720873035
27.3.89	RNA.regulation of transcription.ovate family OFP	3	0.8488859689673617
17.3.1.1.1	hormone metabolism.brassinosteroid.synthesis-degradation.BRs.DET2	1	0.8547244750091756
10.1.2	cell wall.precursor synthesis.UGE	1	0.8583629524996889
29.5.11.4	protein.degradation.ubiquitin.E3	34	0.8616130288528158
35.1	not assigned.no ontology	92	0.8623827014167302
29.2.1.99	protein.synthesis.ribosomal protein.unknown	3	0.8657014508721401
11.9.3.4	lipid metabolism.lipid degradation.lysophospholipases.phospholipase A2	1	0.8680800736334415
34	transport	67	0.8711527324571477
34.22	transport.cyclic nucleotide or calcium regulated channels	1	0.8717292203442956
31.4	cell.vesicle transport	4	0.8734708161668475
5.1	fermentation.LDH	1	0.8741635073836699
16.5	secondary metabolism.sulfur-containing	4	0.8743844670238412
16.5.1	secondary metabolism.sulfur-containing.glucosinolates	4	0.8743844670238412
17.3.1	hormone metabolism.brassinosteroid.synthesis-degradation	4	0.8746890545927593
34.18	transport.unspecified anions	1	0.8802543887356254
27.3.36	RNA.regulation of transcription.Argonaute	1	0.8839123448368227
23.3	nucleotide metabolism.salvage	2	0.8870303945975371
17.6.3	hormone metabolism.gibberelin.induced-regulated-responsive-activated	3	0.8924477614877531
16.2.1.7	secondary metabolism.phenylpropanoids.lignin biosynthesis.CCR1	3	0.8924477614877532
8.2.10	TCA / org transformation.other organic acid transformatons.malic	1	0.8961229851244201
4.1.8	glycolysis.cytosolic branch.glyceraldehyde 3-phosphate dehydrogenase (GAP-DH)	1	0.9046852749019801
16.8.2.2	secondary metabolism.flavonoids.chalcones.chalcone isomerase	1	0.9095830573135787
10.2.2	cell wall.cellulose synthesis.COBRA	4	0.9119745500448042
17.5.1	hormone metabolism.ethylene.synthesis-degradation	9	0.9200641404928276
35.1.26	not assigned.no ontology.DC1 domain containing protein	4	0.9211761267912886
26.1	misc.misc2	2	0.9242570005146924
35.1.22	not assigned.no ontology.late embryogenesis abundant domain-containing protein	1	0.9242962973322744
11.1.15	lipid metabolism.FA synthesis and FA elongation.ACP desaturase	1	0.9255236409741228
17.3.1.1.5	hormone metabolism.brassinosteroid.synthesis-degradation.BRs.metabolic regulation	2	0.9259931580058662
27.3.12	RNA.regulation of transcription.C3H zinc finger family	2	0.9359826513689673
16.8.4.3	secondary metabolism.flavonoids.flavonols.flavonol-3-O-rhamnosyltransferase	1	0.939035481839285
26.22	misc.short chain dehydrogenase/reductase (SDR)	5	0.941009013853602
27.4	RNA.RNA binding	3	0.9434371455265156
16.1.3	secondary metabolism.isoprenoids.tocopherol biosynthesis	1	0.9439534402237314
16.5.1.1.4.2	secondary metabolism.sulfur-containing.glucosinolates.synthesis.shared.alkylthiohydroximate C-S lyase	1	0.9439534402237314
17.8.1.1.4	hormone metabolism.salicylic acid.synthesis-degradation.synthesis.SA glucosyltransferase ether bond making SAG	1	0.950103871822062
17.8.1.1.5	hormone metabolism.salicylic acid.synthesis-degradation.synthesis.SA glucosyltransferase ester and ether bond making SGE, SAG	1	0.950103871822062
10.2	cell wall.cellulose synthesis	9	0.9508364416495798
1.1	PS.lightreaction	6	0.9514081789130576
27.3.50	RNA.regulation of transcription.General Transcription	1	0.958719390447872
27.3.83	RNA.regulation of transcription.GRF zinc finger family	1	0.958719390447872
29.2.1.2	protein.synthesis.ribosomal protein.eukaryotic	8	0.960726775102426
29.2.1.2.2	protein.synthesis.ribosomal protein.eukaryotic.60S subunit	8	0.960726775102426
29.2.1	protein.synthesis.ribosomal protein	11	0.9629458489715926
14	S-assimilation	2	0.9642631985911359
14.2	S-assimilation.APR	2	0.9642631985911359
4.1.15	glycolysis.cytosolic branch.phospho-enol-pyruvate carboxylase (PEPC)	3	0.9661863550793426
34.9	transport.metabolite transporters at the mitochondrial membrane	3	0.9672535448728581
31	cell	35	0.9699797395202182
17.7.1.2	hormone metabolism.jasmonate.synthesis-degradation.lipoxygenase	3	0.9733020054512438
17.6.1.2	hormone metabolism.gibberelin.synthesis-degradation.ent-kaurene synthase	1	0.9734995179764301
22	polyamine metabolism	3	0.9736578484738241
22.1	polyamine metabolism.synthesis	3	0.9736578484738241
27.1.3	RNA.processing.3' end processing	5	0.9748962937635566
27.1.3.1	RNA.processing.3' end processing.PAP	5	0.9748962937635566
17.3.1.1	hormone metabolism.brassinosteroid.synthesis-degradation.BRs	3	0.9761488924821933
13.2.6	amino acid metabolism.degradation.aromatic aa	6	0.9798479886919679
16.2.1.1	secondary metabolism.phenylpropanoids.lignin biosynthesis.PAL	3	0.9825554440591844
16.5.1.2	secondary metabolism.sulfur-containing.glucosinolates.regulation	2	0.9838705614112441
16.5.1.2.3	secondary metabolism.sulfur-containing.glucosinolates.regulation.indole	2	0.9838705614112441
29.5.4	protein.degradation.aspartate protease	3	0.9861151520449686
26.11	misc.alcohol dehydrogenases	1	0.9870560915483296
17.6.1.13	hormone metabolism.gibberelin.synthesis-degradation.GA2 oxidase	2	0.9886654090906155
10.5.3	cell wall.cell wall proteins.LRR	2	0.9978202003720366
29.4.1.61	protein.postranslational modification.kinase.receptor like cytoplasmatic kinase X	1	0.998150790760616
17.2.2	hormone metabolism.auxin.signal transduction	4	0.9996915916914644

## Sheet: Table S4c (biotic stress)
Bin	Iterms	GeneNumber	P-value	GeneName
17.1	hormone metabolism.abscisic acid	4	0.53985	101256252;101249565;101250427;101259275
17.2	hormone metabolism.auxin	25	0.896671	101268451;100527970;100736478;bgi_novel_g001086;100527967;101250055;101259661;bgi_novel_g000267;101264326;101265243;bgi_novel_g000279;101268587;101263549;101250316;bgi_novel_g000274;bgi_novel_g000276;101246270;101255313;101252930;bgi_novel_g001391;101258256;101246359;bgi_novel_g000268;bgi_novel_g000650;101254097
17.3	hormone metabolism.brassinosteroid	5	0.609042	101254751;101259437;101258152;101265842;101263596
17.4	hormone metabolism.cytokinin	6	0.467129	101248655;101263679;101259193;101246612;101258806;101055612
17.5	hormone metabolism.ethylene	24	0.181987	101258146;101250295;100125906;101252129;544028;606302;101246650;544052;544285;bgi_novel_g001689;101246484;101267548;108511945;101266647;101267005;101249381;101267746;544042;bgi_novel_g001690;101267295;101249309;543634;101265379;101256409
17.6	hormone metabolism.gibberelin	15	0.242095	101258146;101246594;101263073;101243718;100316883;544211;543553;543503;543504;100134888;101249786;101265384;778346;bgi_novel_g001080;101248254
17.7	hormone metabolism.jasmonate	4	0.493141	107648852;100301936;101262081;100529139
17.8	hormone metabolism.salicylic acid	2	0.334304	100529139;101264348
21.2	redox.ascorbate and glutathione	11	0.608677	101258146;101264620;101250295;100125906;101259871;101249481;101254215;bgi_novel_g000886;bgi_novel_g000884;bgi_novel_g000885;778230
21.3	redox.heme	1	0.729847	100736435
21.4	redox.glutaredoxins	8	0.421078	101252074;101267563;101251684;101245287;101253821;101261281;101258486;101251278
21.5	redox.peroxiredoxin	1	0.235677	101260517
27.3	RNA.regulation of transcription	144	0.000149119	101268779;101256347;101248529;101252194;101260455;101267577;544235;101263697;101251084;109119806;101246746;101268109;101246841;543826;101253047;101266387;101259323;bgi_novel_g001422;101253257;101248897;bgi_novel_g001423;101263186;101260711;101255481;101254428;101260653;104649549;101267164;101262198;101266791;101055515;101055586;101248009;101258380;101250294;101251289;101257365;101267350;101248545…
29.4	protein.postranslational modification	29	0.0777851	101265257;101253295;101260740;100736539;104645867;101266899;101263141;bgi_novel_g001565;101268514;101266471;101266621;101055501;101264400;101261691;101260126;101256374;101260448;101267204;101261432;101246359;101267711;101264143;bgi_novel_g000307;101257732;543684;101261024;101257017;101246356;101259380
29.5	protein.degradation	69	0.527852	bgi_novel_g001847;101266830;109120848;101259863;101259558;101256415;109120842;108511949;101255226;101255239;101258884;101257301;544118;101246103;101266414;101251145;101249423;101252200;101257143;101254927;101268575;101256542;101251209;101262410;104646567;101266508;101260269;101260125;101055590;bgi_novel_g001181;101244925;101249380;101253409;101262653;101254223;101249360;101257278;101251958;101260…
30.1	signalling.in sugar and nutrient physiology	8	0.0852024	101251444;101265384;101261513;101267755;104644303;101260427;101268088;101261020
30.11	signalling.light	11	0.55931	bgi_novel_g001972;bgi_novel_g000542;104644442;100037497;101245997;101055602;101267854;101263169;101260100;101255100;101247206
30.2	signalling.receptor kinases	89	0.724413	bgi_novel_g001965;101247929;101263638;101263744;101247455;101251258;101250736;101253557;101260686;101260789;101248899;101266265;101246458;101255038;101244788;101258758;101248646;101259639;101260980;101257266;101263961;109119495;bgi_novel_g000992;104648214;101244537;104648561;109121092;bgi_novel_g000581;bgi_novel_g000351;101264991;bgi_novel_g000597;bgi_novel_g001300;bgi_novel_g000829;109120675;101…
30.3	signalling.calcium	36	0.00240492	101248520;101263508;101247664;101255677;101258272;101245019;101244253;101264550;101248759;101251823;101266533;101245711;101265748;101251639;101252553;101255977;101248289;101254450;101245011;101258661;101257635;101253386;101267354;101265802;101251099;101256165;101245483;101260511;101255079;101265138;104649390;101265256;101253387;101267202;101245487;101253334
30.4	signalling.phosphinositides	2	0.0324688	bgi_novel_g000446;bgi_novel_g000447
30.5	signalling.G-proteins	7	0.38024	101258089;101253160;101248569;101258647;101243910;bgi_novel_g000741;101249391
30.6	signalling.MAP kinases	3	0.887511	100736539;543880;101252242

## Sheet: Table S4d (overview)
Bin	Iterms	GeneNumber	P-value	GeneName
10	cell wall	64	0.827392	101248179;101251414;bgi_novel_g001056;101251855;101267858;101251178;101246281;101247596;101267672;101267739;101260415;101260090;101260407;101259652;101260603;101262259;101254230;101245416;101247911;101257010;101249482;101261419;101254060;104646573;544060;101267141;543995;101256554;543914;101261972;544100;bgi_novel_g000891;101055558;101255416;101261784;543916;101055561;101258926;101245668;10125834…
16	secondary metabolism	72	0.0227591	101265842;101258081;543549;101266674;104648118;101265652;101265373;101266883;101262601;101250416;101252904;104649608;101258157;101249176;101244220;101253989;101243631;101266196;101265187;100125904;101263999;101247602;543602;101246642;101247232;101254516;bgi_novel_g001594;101255770;101268411;101268510;101252060;101245147;101258146;101255889;101264172;101260801;101249878;101263292;101246190;1012516…
17.1	hormone metabolism.abscisic acid	4	0.53985	101256252;101249565;101250427;101259275
17.2	hormone metabolism.auxin	25	0.896671	101268451;100527970;100736478;bgi_novel_g001086;100527967;101250055;101259661;bgi_novel_g000267;101264326;101265243;bgi_novel_g000279;101268587;101263549;101250316;bgi_novel_g000274;bgi_novel_g000276;101246270;101255313;101252930;bgi_novel_g001391;101258256;101246359;bgi_novel_g000268;bgi_novel_g000650;101254097
17.3	hormone metabolism.brassinosteroid	5	0.609042	101254751;101259437;101258152;101265842;101263596
17.5	hormone metabolism.ethylene	24	0.181987	101258146;101250295;100125906;101252129;544028;606302;101246650;544052;544285;bgi_novel_g001689;101246484;101267548;108511945;101266647;101267005;101249381;101267746;544042;bgi_novel_g001690;101267295;101249309;543634;101265379;101256409
17.7	hormone metabolism.jasmonate	4	0.493141	107648852;100301936;101262081;100529139
17.8	hormone metabolism.salicylic acid	2	0.334304	100529139;101264348
20.1.1	stress.biotic.respiratory burst	1	0.977812	101258675
20.1.2	stress.biotic.receptors	1	0.31189	101268751
20.1.3	stress.biotic.signalling	1	0.725206	101253759
20.1.4	stress.biotic.kinases	6	0.33649	101267635;101247650;101245515;101246079;101247953;bgi_novel_g001648
20.1.7	stress.biotic.PR-proteins	44	0.062709	101260995;101267635;101246473;bgi_novel_g000745;101251989;101253568;bgi_novel_g001833;101261232;101256122;bgi_novel_g001985;544123;101247650;bgi_novel_g001287;101245515;544185;101267186;bgi_novel_g001835;bgi_novel_g000356;101246704;101266319;101268751;101253788;101248007;101253178;101256986;101246079;101253873;101246761;101265641;101247953;101267917;bgi_novel_g001648;109118687;101262202;101256687…
20.2	stress.abiotic	23	0.786521	101256409;101254367;101261225;101256889;101245400;104644273;101267632;bgi_novel_g001688;101250523;101246070;101260212;101254970;101266908;101251208;101254505;101260545;104646731;101259244;101256856;101265862;101247921;101267512;101248703
20.2.1	stress.abiotic.heat	23	0.455564	101256409;101254367;101261225;101256889;101245400;104644273;101267632;bgi_novel_g001688;101250523;101246070;101260212;101254970;101266908;101251208;101254505;101260545;104646731;101259244;101256856;101265862;101247921;101267512;101248703
21	redox	21	0.493247	101258146;101264620;101250295;100125906;101259871;101249481;101254215;bgi_novel_g000886;bgi_novel_g000884;bgi_novel_g000885;778230;100736435;101252074;101267563;101251684;101245287;101253821;101261281;101258486;101251278;101260517
26.12	misc.peroxidases	8	0.82634	101244289;101250523;101246070;544293;101265511;101254970;101261260;101257228
26.4	misc.beta 1,3 glucan hydrolases	3	0.593864	101259605;544091;101261650
26.9	misc.glutathione S transferases	3	0.673579	101265511;101266972;101248761
27.3.25	RNA.regulation of transcription.MYB domain transcription factor family	13	0.205029	544120;101262488;544119;101249225;101262180;101245096;101253245;101268411;101258753;101255770;101262913;101252819;101264168
27.3.26	RNA.regulation of transcription.MYB-related transcription factor family	1	0.291642	101251526
27.3.3	RNA.regulation of transcription.AP2/EREBP, APETALA2/Ethylene-responsive element binding protein family	21	0.0062215	101256347;101248529;101252194;101260455;101267577;544235;101263697;101251084;109119806;101246746;101268109;101246841;543826;101253047;101266387;101259323;bgi_novel_g001422;101253257;101248897;bgi_novel_g001423;101263186
27.3.32	RNA.regulation of transcription.WRKY domain transcription factor family	12	0.042088	101250945;100301944;101258361;101258576;101268787;101247683;101256570;101258194;101247012;101258252;101243805;101255501
27.3.35	RNA.regulation of transcription.bZIP transcription factor family	5	0.408735	101250172;101252081;101260992;544180;101263229
27.3.8	RNA.regulation of transcription.C2C2(Zn) DOF zinc finger family	1	0.518877	101248009
29.5	protein.degradation	69	0.527852	bgi_novel_g001847;101266830;109120848;101259863;101259558;101256415;109120842;108511949;101255226;101255239;101258884;101257301;544118;101246103;101266414;101251145;101249423;101252200;101257143;101254927;101268575;101256542;101251209;101262410;104646567;101266508;101260269;101260125;101055590;bgi_novel_g001181;101244925;101249380;101253409;101262653;101254223;101249360;101257278;101251958;101260…
30	signalling	156	0.0267246	101251444;101265384;101261513;101267755;104644303;101260427;101268088;101261020;bgi_novel_g001965;101247929;101263638;101263744;101247455;101251258;101250736;101253557;101260686;101260789;101248899;101266265;101246458;101255038;101244788;101258758;101248646;101259639;101260980;101257266;101263961;109119495;bgi_novel_g000992;104648214;101244537;104648561;109121092;bgi_novel_g000581;bgi_novel_g0003…
30.6	signalling.MAP kinases	3	0.887511	100736539;543880;101252242
