# Supplementary material for: Comparative transcriptome analysis reveals the response mechanism of Cf-16-mediated resistance to Cladosporium fulvum infection in tomato
Source: BMC Plant Biol. 2020 Jan 20;20:33. doi: 10.1186/s12870-020-2245-5 (PMC6971981; doi:10.1186/s12870-020-2245-5)
Supplement: Supplementary file 5 — Additional file 5: Table S5. Primers used for qPCR. [file 12870_2020_2245_MOESM5_ESM.xls]

## Sheet: Sheet1
Table S5. Primers used for qPCR.
Primer name	Forward primer sequence (5’-3’)	Reverse primer sequence (5’-3’)
544131	TGAGGTCGTTGGGACAGAAC	ATCACATGACGAAGCTCAGCA
101256817	TTGAATTCGGATCCGGCACA	AACCCGCCGTAAAGTGATGT
544313	CATTTCCCAACCGCCACATC	TGCTTCCTTCGGCATGGATT
191249794	CGGCGTTGATAGATTCCGGT	TCCATGTGAACAGCACGTCA
101265426	GTTGACGAAAGGGTTGACGC	GATACGCGGGGTTCTTGGAA
101261835	CTAGGGCAGTCCTTTGTCGG	AAACGCGATGTCCATCCCAA
101249721	CGCGGTGATAATGGATGGGA	TTCCGCTTTAGGACGGAACC
101247936	TGGAATGAAGGCTGAGTCGG	ACTCGGAACCACCAAATCGG
100736444	ACAGGGGTGTTTGGCTACAA	AATGGGAACGCCGTGAAAAC
778212	GGGTCCACTCAGAGATGCAA	CACTCACTGGGGGAAAGCAA
10126313	TTCGGCGAATGGGATGTCAA	GGTGGTGAGTCTACCTTGCC
101244012	GGTGTTGGCGCATATCGAAC	GTGCCCGACAAACACTGAAC
101259487	GCAACAGCATCACAAGACGG	GATGGCCGGGTAACTTCTCC
101253982	CGACACTGTTGTCAGCAAGC	GTAGGTTCACGAGGACGAGC
101245668	CACAAGGGGTGGCCTTGTTA	AAGGCCTCGAGGGAACCTAT
101258071	CCCATCAGTCACCTACTGGC	TGCTGACTACCGTTAAGGCG
EFα1	CCACCAATCTTGTACACATCC	AGACCACCAAGTACTACTGCAC
